# Supplementary material for: An integrated genomic regulatory network of virulence-related transcriptional factors in Pseudomonas aeruginosa
Source: Nat Commun. 2019 Jul 3;10:2931. doi: 10.1038/s41467-019-10778-w (PMC6610081; doi:10.1038/s41467-019-10778-w)
Supplement: Supplementary file 4 — Supplementary Data 1 [file 41467_2019_10778_MOESM4_ESM.xlsx]

## Sheet: Sheet1
Supplementary Data 1. Co-occurrence of multiple TFs revealed by ChIP-seq. Genes were co-bound by at least two transcription factors are shown with the statistical significance of the co-occurrence (co-binding) of multiple TFs on the same promoter of the gene.
Gene locus	Gene name	Number of crosstalked regulators	Crosstalked regulators	P	BH-adjusted P
PA4210-PA4216	phzA1-G1	6	AlgR, FleQ, GbdR, PchR, PhoB, SphR	< 1.00E-05	< 1.00E-05
PA2966	acpP	5	FleQ, PchR, RsaL, SoxR, SphR	< 1.00E-05	< 1.00E-05
PA3540	algD	5	AlgR, AmrZ, PchR, PhoB, SphR	< 1.00E-05	< 1.00E-05
PA3115	fimV	5	AlgR, FleQ, GbdR, PchR, SphR	< 1.00E-05	< 1.00E-05
PA1333	PA1333	5	AlgR, CdpR, MexT, RsaL, VqsM	< 1.00E-05	< 1.00E-05
PA3835	PA3835	5	FleQ, GbdR, PchR, PhoB, SphR	< 1.00E-05	< 1.00E-05
PA4087	PA4087	5	FleQ, GbdR, PchR, PhoB, SphR	< 1.00E-05	< 1.00E-05
PA4139	PA4139	5	FleQ, GbdR, PchR, PhoB, SphR	< 1.00E-05	< 1.00E-05
PA4340	PA4340	5	AlgR, CdpR, GacA, MvfR, SoxR	< 1.00E-05	< 1.00E-05
PA4676	PA4676	5	AlgR, CdpR, GacA, MvfR, SoxR	< 1.00E-05	< 1.00E-05
PA0691	phdA	5	AlgR, AmrZ, GacA, PhoB, SphR	< 1.00E-05	< 1.00E-05
PA3477	RhlR	5	GacA, LasR, MvfR, PhoB, SoxR	< 1.00E-05	< 1.00E-05
PA3045	rocA2	5	FleQ, GbdR, PchR, PhoB, SphR	< 1.00E-05	< 1.00E-05
PA3363	amiR	4	CdpR, GacA, MvfR, SoxR	< 1.00E-05	< 1.00E-05
PA3385	AmrZ	4	AmrZ, LasR, PhoB, SphR	< 1.00E-05	< 1.00E-05
PA3552	arnB	4	GbdR, PchR, PhoB, SphR	< 1.00E-05	< 1.00E-05
PA0845	cerN	4	CdpR, RsaL, SphR, VqsM	< 1.00E-05	< 1.00E-05
PA3151	hisF2	4	FleQ, GbdR, PchR, SphR	< 1.00E-05	< 1.00E-05
PA2250	lpdV	4	CdpR, GacA, MvfR, SoxR	< 1.00E-05	< 1.00E-05
PA3761	nagE	4	AlgR, GacA, MvfR, SoxR	2e-05	5.95506e-05
PA0041a	PA0041a	4	FleQ, GacA, PchR, SphR	< 1.00E-05	< 1.00E-05
PA0165	PA0165	4	AmrZ, GacA, PhoB, RhlR	< 1.00E-05	< 1.00E-05
PA0643	PA0643	4	FleQ, MvfR, PchR, SphR	< 1.00E-05	< 1.00E-05
PA0874	PA0874	4	GacA, MvfR, SoxR, SphR	< 1.00E-05	< 1.00E-05
PA2004	PA2004	4	ExsA, MvfR, SoxR, VqsM	< 1.00E-05	< 1.00E-05
PA2795	PA2795	4	FleQ, GbdR, PchR, SphR	< 1.00E-05	< 1.00E-05
PA3592	PA3592	4	AmrZ, GacA, MvfR, SoxR	< 1.00E-05	< 1.00E-05
PA3836	PA3836	4	AmrZ, FleQ, GbdR, PchR	0.0001	0.000215447
PA4080	PA4080	4	FleQ, PchR, PhoB, SphR	< 1.00E-05	< 1.00E-05
PA4987	PA4987	4	AmrZ, GacA, MvfR, SoxR	< 1.00E-05	< 1.00E-05
PA0996-PA1000	pqsA-E	4	AlgR, ExsA, LasR, MvfR	< 1.00E-05	< 1.00E-05
PA3044	rocsS2	4	GbdR, PchR, PhoB, SphR	< 1.00E-05	< 1.00E-05
PA3290	tle1	4	FleQ, GbdR, PchR, SphR	< 1.00E-05	< 1.00E-05
PA3364	amiC	3	GacA, MvfR, SoxR	< 1.00E-05	< 1.00E-05
PA3117	asd	3	AlgR, AmrZ, VqsR	< 1.00E-05	< 1.00E-05
PA3531	bfrB	3	GbdR, PchR, SphR	< 1.00E-05	< 1.00E-05
PA2588	CdpR	3	CdpR, GacA, LasR	1e-05	3.3125e-05
PA4844	ctpL	3	AmrZ, PhoB, VqsM	< 1.00E-05	< 1.00E-05
PA4084	cupB3	3	GbdR, PhoB, SphR	< 1.00E-05	< 1.00E-05
PA4306	flp	3	AmrZ, LasR, SphR	1e-05	3.3125e-05
PA5147	mutY	3	AmrZ, CdpR, GacA	0.00129	0.00162014
PA2853	oprI	3	FleQ, GbdR, SphR	< 1.00E-05	< 1.00E-05
PA0042	PA0042	3	FleQ, PchR, SphR	0.00211	0.00251869
PA0499	PA0499	3	FleQ, PchR, SphR	2e-05	5.95506e-05
PA0959	PA0959	3	FleQ, PhoB, SphR	< 1.00E-05	< 1.00E-05
PA0981	PA0981	3	FleQ, PchR, SphR	< 1.00E-05	< 1.00E-05
PA1159	PA1159	3	AlgR, AmrZ, LasR	4e-05	0.000108163
PA1200	PA1200	3	GacA, MvfR, SoxR	< 1.00E-05	< 1.00E-05
PA1372	PA1372	3	FleQ, PchR, SphR	5e-05	0.00012619
PA1473	PA1473	3	AmrZ, GacA, RhlR	< 1.00E-05	< 1.00E-05
PA2459	PA2459	3	GbdR, PhoB, SphR	< 1.00E-05	< 1.00E-05
PA2461	PA2461	3	AmrZ, FleQ, SphR	6e-05	0.000143243
PA2698	PA2698	3	GbdR, PchR, SphR	1e-05	3.3125e-05
PA2793	PA2793	3	FleQ, PhoB, SphR	1e-05	3.3125e-05
PA3190	PA3190	3	PchR, PhoB, SphR	2e-05	5.95506e-05
PA3327	PA3327	3	PchR, PhoB, SphR	< 1.00E-05	< 1.00E-05
PA3342	PA3342	3	GacA, RsaL, VqsM	< 1.00E-05	< 1.00E-05
PA3520	PA3520	3	PchR, PhoB, SphR	1e-05	3.3125e-05
PA3638	PA3638	3	CdpR, RsaL, VqsM	< 1.00E-05	< 1.00E-05
PA3722	PA3722	3	AlgR, AmrZ, RsaL	< 1.00E-05	< 1.00E-05
PA3866	PA3866	3	FleQ, PchR, SphR	< 1.00E-05	< 1.00E-05
PA4289	PA4289	3	GacA, MvfR, SoxR	< 1.00E-05	< 1.00E-05
PA4291	PA4291	3	GacA, MvfR, SoxR	0.00056	0.000810929
PA4735	PA4735	3	AlgR, MvfR, SoxR	< 1.00E-05	< 1.00E-05
PA5087	PA5087	3	FleQ, PchR, SphR	5e-05	0.00012619
PA5149.1	PA5149.1	3	GacA, SoxR, VqsM	< 1.00E-05	< 1.00E-05
PA5517	PA5517	3	GacA, RsaL, VqsM	< 1.00E-05	< 1.00E-05
PA4224	pchG	3	AmrZ, GacA, MvfR	0.0007	0.000966146
PA3063	pelB	3	AmrZ, GacA, MvfR	0.01825	0.018601
PA2587	pqsH	3	LasR, RsaL, VqsM	< 1.00E-05	< 1.00E-05
PA3637	pyrG	3	AlgR, GacA, SoxR	< 1.00E-05	< 1.00E-05
PA1898	QscR	3	QscR, SphR, VqsR	1e-05	3.3125e-05
PA1107	roeA	3	AlgR, AmrZ, GacA	1e-05	3.3125e-05
PA4269	rpoC	3	FleQ, PchR, SphR	< 1.00E-05	< 1.00E-05
PA0172	siaA	3	AmrZ, FleQ, GacA	< 1.00E-05	< 1.00E-05
PA3291	tli1	3	FleQ, GbdR, SphR	< 1.00E-05	< 1.00E-05
PA3159	wbpA	3	FleQ, GbdR, SphR	5e-05	0.00012619
PA3150	wbpG	3	GbdR, PchR, PhoB	< 1.00E-05	< 1.00E-05
PA3141	wbpM	3	AmrZ, PchR, SphR	2e-05	5.95506e-05
PA3160	wzz	3	FleQ, PchR, SphR	6e-05	0.000143243
PA3101	xcpT	3	AlgR, GacA, MvfR	0.00152	0.00187349
PA0294	aguR	2	GacA, MvfR	< 1.00E-05	< 1.00E-05
PA1515	alc	2	AlgR, VqsR	0.00089	0.00119116
PA0807	ampDh3	2	AlgR, AmrZ	0.00576	0.00641345
PA1249	aprA	2	FleQ, SphR	0.00038	0.000595858
PA1247	aprE	2	GacA, LasR	0.01675	0.0172045
PA5170	arcD	2	FleQ, PchR	0.00083	0.00112219
PA4977	aruI	2	GacA, MvfR	< 1.00E-05	< 1.00E-05
PA5561	atpI	2	AlgR, SphR	0.00029	0.000483333
PA0706	cat	2	AlgR, SoxR	< 1.00E-05	< 1.00E-05
PA1481	ccmG	2	AlgR, GacA	0.0062	0.00687448
PA3326	clpP2	2	FleQ, LasR	0.00038	0.000595858
PA2621	clpS	2	FleQ, SphR	0.00041	0.000628035
PA2905	cobH	2	AmrZ, GacA	0.00674	0.00735021
PA1272	cobO	2	AlgR, AmrZ	9e-05	0.00019875
PA3077	cprR	2	GacA, MvfR	5e-05	0.00012619
PA0994	cupC3	2	FleQ, SphR	4e-05	0.000108163
PA1317	cyoA	2	AlgR, GacA	0.00891	0.0094446
PA5167	dctP	2	AmrZ, GacA	0.00105	0.00136397
PA4888	desB	2	GacA, RhlR	0.00064	0.000897354
PA0001	dnaA	2	AlgR, SphR	0.00263	0.00307026
PA3640	dnaE	2	AlgR, AmrZ	0.00021	0.000383793
PA3909	eddB	2	GacA, MvfR	< 1.00E-05	< 1.00E-05
PA1712	exsB	2	ExsA, GacA	3e-05	8.45745e-05
PA3899	fecI	2	GacA, VqsM	4e-05	0.000108163
PA5380	GbdR	2	AmrZ, GbdR	0.0004	0.000623529
PA4843	gcbA	2	AmrZ, SphR	0.00095	0.00126508
PA3658	glnD	2	GacA, SoxR	0.0001	0.000215447
PA4602	glyA3	2	AlgR, RsaL	2e-05	5.95506e-05
PA2859	greB	2	GacA, VqsR	< 1.00E-05	< 1.00E-05
PA3533	grxD	2	AmrZ, GacA	0.00027	0.00046461
PA3168	gyrA	2	RsaL, SphR	5e-05	0.00012619
PA3152	hisH2	2	PchR, SphR	0.0008	0.00108718
PA1656	hsiA2	2	LasR, SphR	0.00361	0.00414134
PA1151	imm2	2	FleQ, SphR	0.0006	0.000854839
PA3724	lasB	2	AlgR, LasR	0.00045	0.000681429
PA2011	liuE	2	AlgR, GacA	0.07356	0.0741194
PA2382	lldA	2	AmrZ, GacA	0.00015	0.000292279
PA0904	lysC	2	MvfR, SoxR	2e-05	5.95506e-05
PA4488	magE	2	AmrZ, GacA	0.04151	0.0419853
PA4205-PA4208	mexGHI-OmpD	2	SoxR, VqsR	0.00035	0.000562121
PA3676	mexK	2	AlgR, VqsM	3e-05	8.45745e-05
PA2667	mvaU	2	PchR, PhoB	0.00013	0.00025709
PA1003	MvfR	2	LasR, MvfR	0.00056	0.000810929
PA4202	nmoA	2	PhoB, SphR	3e-05	8.45745e-05
PA2637	nuoA	2	FleQ, SphR	0.00101	0.001325
PA5078	opgG	2	AlgR, PhoB	0.00076	0.00103814
PA4597	oprJ	2	AlgR, AmrZ	0.00041	0.000628035
PA3279	oprP	2	PhoB, SphR	0.00056	0.000810929
PA0028	PA0028	2	GacA, LasR	0.00872	0.00928032
PA0102	PA0102	2	AmrZ, GacA	0.00279	0.0032286
PA0138	PA0138	2	GacA, MvfR	0.01404	0.014477
PA0263.1	PA0263.1	2	AlgR, AmrZ	0.00058	0.000830811
PA0277	PA0277	2	AlgR, GacA	0.00089	0.00119116
PA0344	PA0344	2	GacA, SoxR	0.00898	0.00948088
PA0422	PA0422	2	GacA, MvfR	0.00029	0.000483333
PA0428	PA0428	2	AmrZ, GacA	0.00123	0.00155214
PA0456	PA0456	2	AlgR, ExsA	0.00012	0.000244615
PA0540	PA0540	2	GacA, MvfR	3e-05	8.45745e-05
PA0557	PA0557	2	GacA, MvfR	0.0027	0.00313816
PA0570	PA0570	2	MvfR, SoxR	0.0001	0.000215447
PA0703	PA0703	2	AlgR, GacA	0.00012	0.000244615
PA0718	PA0718	2	FleQ, SphR	0.00237	0.00277898
PA0802	PA0802	2	GacA, MvfR	0.01235	0.0128848
PA0839	PA0839	2	AlgR, VqsR	0.00015	0.000292279
PA0851	PA0851	2	GacA, MvfR	0.00018	0.000335915
PA0883	PA0883	2	MvfR, RhlR	< 1.00E-05	< 1.00E-05
PA0947	PA0947	2	AlgR, AmrZ	0.00055	0.000809722
PA0984	PA0984	2	PchR, SphR	0.00064	0.000897354
PA0986	PA0986	2	FleQ, PchR	0.00019	0.000349653
PA1012	PA1012	2	GacA, SoxR	0.00667	0.00730393
PA1069	PA1069	2	AmrZ, GacA	1e-05	3.3125e-05
PA1131	PA1131	2	AlgR, AmrZ	0.00121	0.00154903
PA1197	PA1197	2	GacA, SoxR	0.00026	0.000453289
PA1211	PA1211	2	AmrZ, GacA	0.00666	0.00730393
PA1287	PA1287	2	AlgR, GacA	0.00074	0.00101606
PA1295	PA1295	2	GacA, MvfR	0.00707	0.00767848
PA1370	PA1370	2	FleQ, SphR	0.00033	0.000536503
PA1371	PA1371	2	FleQ, SphR	0.00134	0.001675
PA1383	PA1383	2	AmrZ, SphR	0.00191	0.00231119
PA1442	PA1442	2	AlgR, FleQ	0.00044	0.000670115
PA1736	PA1736	2	AlgR, AmrZ	0.00476	0.0053906
PA2223	PA2223	2	FleQ, SphR	< 1.00E-05	< 1.00E-05
PA2228	PA2228	2	RsaL, VqsM	0.00025	0.000444631
PA2229	PA2229	2	AmrZ, SphR	0.00649	0.00716604
PA2301	PA2301	2	AlgR, GacA	0.00011	0.000229528
PA2471	PA2471	2	AmrZ, GacA	0.00026	0.000453289
PA2502	PA2502	2	GacA, SoxR	0.01086	0.0114202
PA2504	PA2504	2	AmrZ, GacA	0.00122	0.00155214
PA2569	PA2569	2	FleQ, SphR	0.00025	0.000444631
PA2864	PA2864	2	GacA, MvfR	9e-05	0.00019875
PA2867	PA2867	2	AlgR, AmrZ	0.00031	0.000513438
PA2874	PA2874	2	GacA, MvfR	0.00511	0.00576234
PA2939	PA2939	2	AlgR, LasR	0.00123	0.00155214
PA3047	PA3047	2	FleQ, SphR	0.00027	0.00046461
PA3067	PA3067	2	AlgR, MvfR	0.00016	0.000307246
PA3110	PA3110	2	AmrZ, GacA	0.02724	0.0276575
PA3214	PA3214	2	GacA, MvfR	0.00459	0.00524289
PA3309	PA3309	2	GacA, SphR	0.00117	0.0015051
PA3313	PA3313	2	GacA, MvfR	0.00462	0.00525451
PA3325	PA3325	2	AlgR, GacA	0.01758	0.0179873
PA3328	PA3328	2	GacA, SoxR	0.14115	0.14115
PA3375	PA3375	2	GacA, MvfR	1e-05	3.3125e-05
PA3457	PA3457	2	GacA, VqsM	7e-05	0.000164159
PA3471	PA3471	2	AlgR, VqsR	0.00066	0.000915707
PA3489	PA3489	2	FleQ, SphR	8e-05	0.000179661
PA3510	PA3510	2	GacA, VqsM	0.00206	0.00247014
PA3513	PA3513	2	RsaL, VqsM	1e-05	3.3125e-05
PA3519	PA3519	2	PhoB, SphR	0.00033	0.000536503
PA3535	PA3535	2	AlgR, LasR	0.00049	0.000737784
PA3564	PA3564	2	GacA, RhlR	2e-05	5.95506e-05
PA3572	PA3572	2	AlgR, GacA	0.00034	0.00054939
PA3669	PA3669	2	GacA, RsaL	0.00101	0.001325
PA3691	PA3691	2	AmrZ, PchR	0.00051	0.00075927
PA3740	PA3740	2	AlgR, MvfR	8e-05	0.000179661
PA3749	PA3749	2	GacA, VqsM	0.00029	0.000483333
PA3759	PA3759	2	MvfR, SoxR	0.00108	0.0013961
PA3774	PA3774	2	AlgR, RsaL	8e-05	0.000179661
PA3840	PA3840	2	AlgR, MvfR	6e-05	0.000143243
PA3854	PA3854	2	AmrZ, CdpR	8e-05	0.000179661
PA3892	PA3892	2	GacA, SoxR	0.00025	0.000444631
PA3959	PA3959	2	AmrZ, GacA	0.00013	0.00025709
PA3973	PA3973	2	GacA, VqsR	0.00012	0.000244615
PA4112	PA4112	2	GacA, MvfR	0.00013	0.00025709
PA4171	PA4171	2	AlgR, GacA	0.00053	0.000784637
PA4312	PA4312	2	GacA, VqsR	0.00523	0.00587267
PA4320	PA4320	2	AlgR, VqsR	0.00339	0.00390587
PA4357	PA4357	2	AlgR, VqsR	0.00013	0.00025709
PA4392	PA4392	2	AlgR, AmrZ	0.01341	0.0139359
PA4475	PA4475	2	AlgR, GacA	6e-05	0.000143243
PA4510	PA4510	2	GacA, SoxR	0.00225	0.00266183
PA4523	PA4523	2	FleQ, SphR	0.00024	0.000435616
PA4570	PA4570	2	AlgR, SoxR	8e-05	0.000179661
PA4586	PA4586	2	GacA, SoxR	6e-05	0.000143243
PA4611	PA4611	2	GacA, MvfR	5e-05	0.00012619
PA4654	PA4654	2	AlgR, GacA	0.00191	0.00231119
PA4677	PA4677	2	AmrZ, LasR	0.00011	0.000229528
PA4685	PA4685	2	GacA, SoxR	0.0086	0.00918952
PA4767	PA4767	2	RsaL, VqsM	4e-05	0.000108163
PA4773	PA4773	2	GacA, VqsR	0.00057	0.000820924
PA4925	PA4925	2	GacA, VqsM	0.00016	0.000307246
PA4948	PA4948	2	AlgR, GacA	0.00528	0.0059038
PA4992	PA4992	2	GacA, MvfR	0.00831	0.00891559
PA5088	PA5088	2	PchR, SphR	0.00183	0.00223479
PA5136	PA5136	2	GacA, MvfR	7e-05	0.000164159
PA5184	PA5184	2	LasR, SphR	0.00018	0.000335915
PA5210	PA5210	2	GacA, MvfR	2e-05	5.95506e-05
PA5232	PA5232	2	LasR, PchR	6e-05	0.000143243
PA5342	PA5342	2	GacA, VqsM	0.00233	0.00274422
PA5446	PA5446	2	FleQ, SphR	0.00041	0.000628035
PA5543	PA5543	2	GacA, MvfR	0.00098	0.0012985
PA5546	PA5546	2	FleQ, SphR	0.00017	0.000321786
PA1017	pauA	2	AmrZ, GacA	0.00028	0.000475641
PA4225	pchF	2	GacA, RhlR	0.01219	0.0127682
PA3062	pelC	2	GacA, MvfR	< 1.00E-05	< 1.00E-05
PA3384	phnC	2	LasR, PhoB	0.00011	0.000229528
PA0051	phzH	2	PchR, SphR	0.00137	0.00170446
PA5045	ponA	2	FleQ, SphR	0.00011	0.000229528
PA4204	ppgL	2	GacA, SoxR	2e-05	5.95506e-05
PA2231	pslA	2	FleQ, LasR	0.00038	0.000595858
PA2240	pslJ	2	GacA, LasR	0.00764	0.00826367
PA5368	pstC	2	AmrZ, PhoB	0.00037	0.000590663
PA0783	putP	2	AlgR, AmrZ	0.00157	0.00192616
PA1150	pys2	2	FleQ, SphR	0.00066	0.000915707
PA2226	qsrO	2	FleQ, RsaL	< 1.00E-05	< 1.00E-05
PA4305	rcpC	2	AlgR, PhoB	0.00062	0.00087861
PA4283	recD	2	GacA, VqsM	0.01402	0.014477
PA4856	retS	2	RsaL, VqsM	< 1.00E-05	< 1.00E-05
PA4263	rplC	2	PhoB, SphR	3e-05	8.45745e-05
PA4267	rpsG	2	GbdR, SphR	1e-05	3.3125e-05
PA0527.1	rsmY	2	GacA, PchR	0.00026	0.000453289
PA1055	shaB	2	AmrZ, GacA	0.10153	0.101915
PA5324	SphR	2	RsaL, SphR	5e-05	0.00012619
PA0594	surA	2	AmrZ, ExsA	0.00149	0.00184509
PA5531	tonB1	2	AlgR, GacA	0.00206	0.00247014
PA0157	triB	2	GacA, MvfR	0.00781	0.00841321
PA0158	triC	2	GacA, RsaL	0.0022	0.00261435
PA0668	tyrZ	2	FleQ, SphR	0.00028	0.000475641
PA4019	ubiX	2	AlgR, GacA	0.00051	0.00075927
PA2373	vgrG3	2	FleQ, SphR	0.00033	0.000536503
PA3155	wbpE	2	FleQ, SphR	0.00103	0.00134458
PA3149	wbpH	2	PchR, PhoB	1e-05	3.3125e-05
PA3147	wbpJ	2	FleQ, SphR	1e-05	3.3125e-05
PA3154	wzy	2	FleQ, GbdR	0.00019	0.000349653
PA3104	xcpP	2	AmrZ, LasR	0.00017	0.000321786
