# Supplementary material for: An integrated genomic regulatory network of virulence-related transcriptional factors in Pseudomonas aeruginosa
Source: Nat Commun. 2019 Jul 3;10:2931. doi: 10.1038/s41467-019-10778-w (PMC6610081; doi:10.1038/s41467-019-10778-w)
Supplement: Supplementary file 5 — Supplementary Data 2 [file 41467_2019_10778_MOESM5_ESM.xlsx]

## Sheet: Sheet1
Supplementary Data 2. Co-occurrence of differentially expressed genes observed in multiple TFs mutant revealed by RNA-seq. Genes were co-regulated by at least two transcription factors are shown with the statistical significance of co-occurrence of differential gene expression observed in multiple mutant TFs.
Gene locus	Gene name	Number of crosstalked regulators	Crosstalked regulators	P	BH-adjusted P
PA3392	nosZ	16	AlgR, AmrZ, BfmR, CdpR, FleQ, GacA, GbdR, MvfR, PchR, PhoB, QscR, RhlR, RsaL, SphR, VqsM, VqsR	< 1.00E-05	< 1.00E-05
PA3724	lasB	14	AlgR, AmrZ, BfmR, ExsA, FleQ, GacA, GbdR, LasR, MexT, PchR, PhoB, QscR, RsaL, SphR	< 1.00E-05	< 1.00E-05
PA3877	narK1	13	AlgR, AmrZ, BfmR, ExsA, FleQ, GacA, GbdR, PchR, PhoB, RhlR, RsaL, SphR, VqsR	< 1.00E-05	< 1.00E-05
PA0122	rahU	13	AlgR, AmrZ, BfmR, ExsA, FleQ, GbdR, LasR, MexT, MvfR, PhoB, QscR, RhlR, RsaL	< 1.00E-05	< 1.00E-05
PA0519	nirS	12	AlgR, BfmR, ExsA, FleQ, GacA, GbdR, PchR, PhoB, QscR, RsaL, SphR, VqsM	< 1.00E-05	< 1.00E-05
PA0524	norB	12	AlgR, AmrZ, CdpR, FleQ, GacA, GbdR, PchR, PhoB, QscR, RsaL, SphR, VqsM	< 1.00E-05	< 1.00E-05
PA0525	PA0525	12	AlgR, CdpR, FleQ, GacA, GbdR, PchR, PhoB, QscR, RsaL, SphR, VqsM, VqsR	< 1.00E-05	< 1.00E-05
PA0545	PA0545	12	AlgR, AmrZ, ExsA, FleQ, GacA, GbdR, LasR, PchR, PhoB, QscR, SphR, VqsM	< 1.00E-05	< 1.00E-05
PA4210-PA4216	phzA1-G1	12	AmrZ, BfmR, ExsA, GacA, GbdR, LasR, MexT, MvfR, PchR, PhoB, RhlR, RsaL	< 1.00E-05	< 1.00E-05
PA2513	antB	11	AmrZ, BfmR, CdpR, ExsA, FleQ, GacA, GbdR, PchR, PhoB, RsaL, SphR	< 1.00E-05	< 1.00E-05
PA0852	cbpD	11	BfmR, ExsA, FleQ, GbdR, LasR, MexT, PhoB, QscR, RsaL, SphR, VqsM	< 1.00E-05	< 1.00E-05
PA0962	dps	11	AlgR, AmrZ, BfmR, ExsA, FleQ, GacA, GbdR, LasR, PhoB, QscR, SphR	< 1.00E-05	< 1.00E-05
PA3361	lecB	11	AlgR, BfmR, ExsA, FleQ, GacA, GbdR, LasR, PchR, PhoB, QscR, RhlR	< 1.00E-05	< 1.00E-05
PA0523	norC	11	AlgR, BfmR, CdpR, FleQ, GacA, GbdR, PchR, PhoB, QscR, SphR, VqsM	< 1.00E-05	< 1.00E-05
PA3393	nosD	11	AlgR, AmrZ, CdpR, FleQ, GacA, GbdR, PchR, PhoB, RsaL, SphR, VqsM	< 1.00E-05	< 1.00E-05
PA3614	PA3614	11	AlgR, BfmR, ExsA, FleQ, GacA, GbdR, LasR, PhoB, QscR, RsaL, SphR	< 1.00E-05	< 1.00E-05
PA5446	PA5446	11	AlgR, BfmR, CdpR, FleQ, GbdR, LasR, PchR, PhoB, RsaL, SphR, VqsM	< 1.00E-05	< 1.00E-05
PA3032	snr1	11	AlgR, AmrZ, CdpR, ExsA, FleQ, GacA, GbdR, LasR, PhoB, QscR, RsaL	< 1.00E-05	< 1.00E-05
PA0836	ackA	10	AmrZ, BfmR, ExsA, FleQ, GacA, GbdR, LasR, PhoB, RsaL, SphR	< 1.00E-05	< 1.00E-05
PA2512	antA	10	AmrZ, CdpR, ExsA, FleQ, GacA, GbdR, PchR, PhoB, RsaL, SphR	< 1.00E-05	< 1.00E-05
PA2514	antC	10	BfmR, CdpR, ExsA, FleQ, GacA, GbdR, PchR, PhoB, RsaL, SphR	< 1.00E-05	< 1.00E-05
PA1557	ccoN2	10	BfmR, ExsA, FleQ, GacA, GbdR, LasR, PchR, PhoB, QscR, SphR	< 1.00E-05	< 1.00E-05
PA2193-PA2195	hcnA-C	10	AmrZ, BfmR, ExsA, GbdR, LasR, MexT, PchR, PhoB, RhlR, SphR	< 1.00E-05	< 1.00E-05
PA3126	ibpA	10	AmrZ, CdpR, FleQ, GbdR, LasR, PchR, PhoB, QscR, RsaL, SphR	< 1.00E-05	< 1.00E-05
PA3874	narH	10	AmrZ, BfmR, ExsA, GacA, GbdR, PchR, PhoB, RsaL, VqsM, VqsR	< 1.00E-05	< 1.00E-05
PA3876	narK2	10	AlgR, BfmR, ExsA, FleQ, GacA, GbdR, PchR, PhoB, RsaL, VqsR	< 1.00E-05	< 1.00E-05
PA1847	nfuA	10	AlgR, BfmR, ExsA, FleQ, GacA, LasR, PchR, RhlR, SphR, VqsM	< 1.00E-05	< 1.00E-05
PA0517	nirC	10	AlgR, BfmR, FleQ, GacA, GbdR, PhoB, QscR, RsaL, SphR, VqsM	< 1.00E-05	< 1.00E-05
PA0510	nirE	10	AlgR, FleQ, GacA, GbdR, LasR, PhoB, QscR, RsaL, SphR, VqsM	< 1.00E-05	< 1.00E-05
PA0516	nirF	10	AlgR, BfmR, FleQ, GacA, GbdR, PhoB, QscR, RsaL, SphR, VqsM	< 1.00E-05	< 1.00E-05
PA4351	olsA	10	AlgR, BfmR, ExsA, FleQ, GacA, GbdR, LasR, PchR, PhoB, RsaL	< 1.00E-05	< 1.00E-05
PA4350	olsB	10	AmrZ, BfmR, ExsA, FleQ, GacA, GbdR, LasR, PchR, PhoB, RsaL	< 1.00E-05	< 1.00E-05
PA0515	PA0515	10	AlgR, CdpR, FleQ, GacA, GbdR, PhoB, QscR, RsaL, SphR, VqsM	< 1.00E-05	< 1.00E-05
PA1789	PA1789	10	AlgR, AmrZ, BfmR, ExsA, FleQ, GacA, GbdR, LasR, PhoB, SphR	< 1.00E-05	< 1.00E-05
PA1874	PA1874	10	BfmR, ExsA, FleQ, GacA, GbdR, LasR, PchR, PhoB, RsaL, VqsM	< 1.00E-05	< 1.00E-05
PA1914	PA1914	10	AlgR, AmrZ, ExsA, FleQ, GacA, GbdR, LasR, PchR, PhoB, RsaL	< 1.00E-05	< 1.00E-05
PA3613	PA3613	10	AlgR, ExsA, FleQ, GacA, GbdR, LasR, PhoB, RhlR, RsaL, SphR	< 1.00E-05	< 1.00E-05
PA4352	PA4352	10	AlgR, ExsA, FleQ, GacA, GbdR, LasR, PchR, PhoB, RhlR, RsaL	< 1.00E-05	< 1.00E-05
PA4638	PA4638	10	AlgR, AmrZ, BfmR, ExsA, FleQ, GbdR, PhoB, QscR, RsaL, SphR	< 1.00E-05	< 1.00E-05
PA4175	piv	10	AmrZ, BfmR, ExsA, GbdR, LasR, MexT, PchR, PhoB, RsaL, VqsM	< 1.00E-05	< 1.00E-05
PA0996-PA1000	pqsA-E	10	AmrZ, ExsA, GacA, GbdR, LasR, MexT, MvfR, PchR, PhoB, RsaL	< 1.00E-05	< 1.00E-05
PA3337	rfaD	10	AlgR, AmrZ, BfmR, ExsA, GacA, GbdR, LasR, PchR, PhoB, RhlR	< 1.00E-05	< 1.00E-05
PA2515	xylL	10	CdpR, ExsA, FleQ, GacA, GbdR, LasR, PchR, PhoB, RsaL, SphR	< 1.00E-05	< 1.00E-05
PA1561	aer	9	AmrZ, BfmR, ExsA, FleQ, GacA, GbdR, LasR, PchR, PhoB	< 1.00E-05	< 1.00E-05
PA0807	ampDh3	9	AmrZ, CdpR, ExsA, FleQ, GacA, GbdR, PhoB, QscR, RsaL	< 1.00E-05	< 1.00E-05
PA2511	antR	9	AmrZ, ExsA, FleQ, GacA, GbdR, PchR, PhoB, RsaL, SphR	< 1.00E-05	< 1.00E-05
PA5172	arcB	9	AmrZ, BfmR, ExsA, GacA, GbdR, LasR, PhoB, QscR, VqsM	< 1.00E-05	< 1.00E-05
PA5173	arcC	9	BfmR, ExsA, GacA, GbdR, LasR, PchR, PhoB, QscR, VqsM	< 1.00E-05	< 1.00E-05
PA4587	ccpR	9	AlgR, AmrZ, BfmR, ExsA, GacA, GbdR, LasR, PchR, PhoB	< 1.00E-05	< 1.00E-05
PA2300	chiC	9	BfmR, CdpR, ExsA, FleQ, GbdR, LasR, PchR, PhoB, RsaL	< 1.00E-05	< 1.00E-05
PA1196	ddaR	9	AlgR, ExsA, FleQ, GacA, GbdR, LasR, PhoB, RsaL, SphR	< 1.00E-05	< 1.00E-05
PA3333	fabH2	9	BfmR, ExsA, GacA, GbdR, LasR, MexT, PhoB, RsaL, VqsM	< 1.00E-05	< 1.00E-05
PA4306	flp	9	AmrZ, ExsA, FleQ, GbdR, PchR, PhoB, QscR, RsaL, VqsM	< 1.00E-05	< 1.00E-05
PA0085	hcp1	9	AmrZ, ExsA, FleQ, GacA, LasR, MexT, PhoB, RsaL, SphR	< 1.00E-05	< 1.00E-05
PA2570	lecA	9	BfmR, CdpR, FleQ, GacA, GbdR, LasR, PchR, PhoB, RsaL	< 1.00E-05	< 1.00E-05
PA4205-PA4208	mexGHI-OmpD	9	BfmR, CdpR, ExsA, GbdR, LasR, PchR, PhoB, QscR, SoxR	< 1.00E-05	< 1.00E-05
PA3915	moaB1	9	BfmR, ExsA, GacA, GbdR, PchR, PhoB, RsaL, VqsM, VqsR	< 1.00E-05	< 1.00E-05
PA3914	moeA1	9	AlgR, GacA, GbdR, LasR, PchR, PhoB, RsaL, VqsM, VqsR	< 1.00E-05	< 1.00E-05
PA3875	narG	9	AlgR, AmrZ, ExsA, GacA, GbdR, PchR, PhoB, RsaL, VqsR	< 1.00E-05	< 1.00E-05
PA0513	nirG	9	AlgR, FleQ, GacA, GbdR, PhoB, QscR, RsaL, SphR, VqsM	< 1.00E-05	< 1.00E-05
PA0512	nirH	9	AlgR, FleQ, GacA, GbdR, LasR, PhoB, RsaL, SphR, VqsM	< 1.00E-05	< 1.00E-05
PA0511	nirJ	9	AlgR, FleQ, GacA, GbdR, LasR, PhoB, RsaL, SphR, VqsM	< 1.00E-05	< 1.00E-05
PA0518	nirM	9	AlgR, BfmR, FleQ, GacA, GbdR, PhoB, RsaL, SphR, VqsM	< 1.00E-05	< 1.00E-05
PA0509	nirN	9	AlgR, FleQ, GacA, GbdR, PhoB, QscR, RsaL, SphR, VqsM	< 1.00E-05	< 1.00E-05
PA0613	PA0613	9	AmrZ, BfmR, CdpR, ExsA, GacA, GbdR, LasR, PhoB, RsaL	< 1.00E-05	< 1.00E-05
PA0635	PA0635	9	AmrZ, CdpR, FleQ, GacA, GbdR, LasR, MexT, PhoB, RsaL	< 1.00E-05	< 1.00E-05
PA0724	PA0724	9	AlgR, BfmR, ExsA, GbdR, LasR, PchR, PhoB, VqsM, VqsR	< 1.00E-05	< 1.00E-05
PA0852.1	PA0852.1	9	AlgR, ExsA, FleQ, GbdR, LasR, PchR, PhoB, RsaL, SphR	< 1.00E-05	< 1.00E-05
PA1197	PA1197	9	BfmR, ExsA, FleQ, GacA, GbdR, LasR, PhoB, RsaL, SphR	< 1.00E-05	< 1.00E-05
PA1429	PA1429	9	AlgR, BfmR, ExsA, FleQ, GacA, GbdR, LasR, PhoB, SphR	< 1.00E-05	< 1.00E-05
PA1877	PA1877	9	ExsA, FleQ, GacA, GbdR, LasR, PchR, PhoB, RsaL, VqsM	< 1.00E-05	< 1.00E-05
PA2069	PA2069	9	BfmR, ExsA, FleQ, GacA, GbdR, LasR, PchR, PhoB, RsaL	< 1.00E-05	< 1.00E-05
PA2501	PA2501	9	AmrZ, BfmR, ExsA, GacA, GbdR, LasR, MexT, PhoB, VqsM	< 1.00E-05	< 1.00E-05
PA2567	PA2567	9	AlgR, AmrZ, ExsA, GacA, GbdR, LasR, PchR, PhoB, QscR	< 1.00E-05	< 1.00E-05
PA2662	PA2662	9	AlgR, AmrZ, BfmR, FleQ, GacA, LasR, PhoB, SphR, VqsM	< 1.00E-05	< 1.00E-05
PA2753	PA2753	9	AlgR, BfmR, ExsA, FleQ, GacA, GbdR, LasR, PchR, PhoB	< 1.00E-05	< 1.00E-05
PA2939	PA2939	9	AmrZ, BfmR, ExsA, GacA, GbdR, LasR, PhoB, QscR, RsaL	< 1.00E-05	< 1.00E-05
PA3310	PA3310	9	AlgR, ExsA, FleQ, GacA, GbdR, LasR, PchR, PhoB, RsaL	< 1.00E-05	< 1.00E-05
PA3328	PA3328	9	BfmR, ExsA, GacA, GbdR, LasR, MexT, PchR, PhoB, RsaL	< 1.00E-05	< 1.00E-05
PA3331	PA3331	9	AmrZ, ExsA, GacA, GbdR, LasR, MexT, PhoB, RhlR, RsaL	< 1.00E-05	< 1.00E-05
PA3332	PA3332	9	BfmR, ExsA, GacA, GbdR, LasR, MexT, PhoB, RhlR, RsaL	< 1.00E-05	< 1.00E-05
PA3417	PA3417	9	ExsA, FleQ, GacA, GbdR, LasR, PchR, PhoB, QscR, RsaL	< 1.00E-05	< 1.00E-05
PA4571	PA4571	9	AlgR, ExsA, FleQ, GacA, GbdR, LasR, PhoB, RhlR, SphR	< 1.00E-05	< 1.00E-05
PA4228	pchD	9	AlgR, AmrZ, ExsA, GacA, GbdR, LasR, PchR, PhoB, RsaL	< 1.00E-05	< 1.00E-05
PA4309	pctA	9	AlgR, AmrZ, BfmR, ExsA, FleQ, GbdR, LasR, PchR, PhoB	< 1.00E-05	< 1.00E-05
PA0872	phhA	9	AlgR, CdpR, ExsA, FleQ, GacA, GbdR, LasR, PhoB, SphR	< 1.00E-05	< 1.00E-05
PA4293	pprA	9	BfmR, ExsA, FleQ, GacA, GbdR, LasR, PchR, PhoB, RsaL	< 1.00E-05	< 1.00E-05
PA2663	ppyR	9	AlgR, AmrZ, FleQ, GacA, GbdR, LasR, PhoB, SphR, VqsM	< 1.00E-05	< 1.00E-05
PA3479	rhlA	9	AmrZ, BfmR, ExsA, FleQ, GbdR, LasR, MexT, PhoB, RsaL	< 1.00E-05	< 1.00E-05
PA1787	acnB	8	BfmR, ExsA, GacA, GbdR, LasR, PchR, PhoB, QscR	< 1.00E-05	< 1.00E-05
PA0887	acsA	8	AmrZ, BfmR, ExsA, LasR, PchR, RhlR, RsaL, VqsM	< 1.00E-05	< 1.00E-05
PA5427	adhA	8	AlgR, BfmR, ExsA, GacA, GbdR, LasR, PchR, PhoB	< 1.00E-05	< 1.00E-05
PA0176	aer2	8	AmrZ, BfmR, ExsA, FleQ, GacA, GbdR, PchR, PhoB	< 1.00E-05	< 1.00E-05
PA0888	aotJ	8	AmrZ, BfmR, ExsA, GbdR, LasR, PchR, PhoB, QscR	< 1.00E-05	< 1.00E-05
PA5171	arcA	8	BfmR, ExsA, GacA, GbdR, LasR, PchR, PhoB, QscR	< 1.00E-05	< 1.00E-05
PA5170	arcD	8	AlgR, BfmR, ExsA, GacA, GbdR, LasR, PhoB, QscR	< 1.00E-05	< 1.00E-05
PA2247	bkdA1	8	AmrZ, BfmR, ExsA, GbdR, LasR, PchR, PhoB, QscR	1e-05	9.03377e-05
PA1556	ccoO2	8	BfmR, ExsA, FleQ, GacA, GbdR, LasR, PhoB, SphR	< 1.00E-05	< 1.00E-05
PA2588	CdpR	8	BfmR, CdpR, ExsA, FleQ, GbdR, LasR, PhoB, RsaL	< 1.00E-05	< 1.00E-05
PA2127	cgrA	8	AlgR, AmrZ, ExsA, GacA, GbdR, LasR, PhoB, VqsM	< 1.00E-05	< 1.00E-05
PA2621	clpS	8	AmrZ, BfmR, GacA, GbdR, LasR, PchR, PhoB, RsaL	< 1.00E-05	< 1.00E-05
PA0090	clpV1	8	AmrZ, FleQ, GacA, LasR, MexT, PchR, PhoB, RsaL	< 1.00E-05	< 1.00E-05
PA0723	coaB	8	AlgR, ExsA, GbdR, LasR, PchR, PhoB, VqsM, VqsR	< 1.00E-05	< 1.00E-05
PA0105	coxB	8	AlgR, BfmR, ExsA, FleQ, GacA, GbdR, PhoB, SphR	< 1.00E-05	< 1.00E-05
PA4648	cupE1	8	BfmR, ExsA, FleQ, GacA, GbdR, LasR, PhoB, RsaL	< 1.00E-05	< 1.00E-05
PA5112	estA	8	AmrZ, BfmR, ExsA, GbdR, LasR, MexT, PchR, PhoB	< 1.00E-05	< 1.00E-05
PA3351	flgM	8	AlgR, AmrZ, BfmR, FleQ, GbdR, LasR, PchR, PhoB	< 1.00E-05	< 1.00E-05
PA1092	fliC	8	AmrZ, BfmR, ExsA, FleQ, GbdR, LasR, PchR, PhoB	1e-05	9.03377e-05
PA4221	fptA	8	AlgR, AmrZ, ExsA, FleQ, GacA, PchR, RsaL, VqsM	< 1.00E-05	< 1.00E-05
PA4843	gcbA	8	AmrZ, ExsA, FleQ, GacA, GbdR, LasR, PchR, PhoB	< 1.00E-05	< 1.00E-05
PA0865	hpd	8	AlgR, BfmR, ExsA, GacA, GbdR, LasR, PchR, PhoB	< 1.00E-05	< 1.00E-05
PA3810	hscA	8	AlgR, AmrZ, BfmR, ExsA, FleQ, GacA, LasR, PhoB	< 1.00E-05	< 1.00E-05
PA1656	hsiA2	8	AmrZ, BfmR, FleQ, GacA, GbdR, LasR, MexT, PchR	< 1.00E-05	< 1.00E-05
PA2366	hsiC3	8	AlgR, AmrZ, BfmR, ExsA, GacA, GbdR, PchR, PhoB	< 1.00E-05	< 1.00E-05
PA1871	lasA	8	AlgR, ExsA, FleQ, GbdR, PhoB, QscR, RsaL, SphR	< 1.00E-05	< 1.00E-05
PA3570	mmsA	8	AmrZ, ExsA, GacA, GbdR, LasR, PchR, PhoB, SphR	1e-05	9.03377e-05
PA3879	narL	8	AlgR, ExsA, FleQ, GacA, GbdR, LasR, PhoB, RsaL	< 1.00E-05	< 1.00E-05
PA0514	nirL	8	AlgR, FleQ, GacA, GbdR, PhoB, RsaL, SphR, VqsM	< 1.00E-05	< 1.00E-05
PA0520	nirQ	8	AlgR, FleQ, GacA, GbdR, PhoB, QscR, SphR, VqsM	< 1.00E-05	< 1.00E-05
PA3394	nosF	8	AlgR, FleQ, GacA, GbdR, PhoB, RsaL, SphR, VqsM	< 1.00E-05	< 1.00E-05
PA0049	PA0049	8	AlgR, BfmR, ExsA, FleQ, GacA, PchR, PhoB, SphR	< 1.00E-05	< 1.00E-05
PA0052	PA0052	8	AmrZ, BfmR, ExsA, GbdR, PhoB, QscR, RsaL, VqsM	< 1.00E-05	< 1.00E-05
PA0123	PA0123	8	AlgR, AmrZ, BfmR, FleQ, GacA, GbdR, LasR, PhoB	< 1.00E-05	< 1.00E-05
PA0179	PA0179	8	AmrZ, BfmR, ExsA, FleQ, GacA, GbdR, PhoB, RsaL	< 1.00E-05	< 1.00E-05
PA0206	PA0206	8	BfmR, CdpR, ExsA, FleQ, GacA, LasR, RsaL, SphR	< 1.00E-05	< 1.00E-05
PA0505	PA0505	8	AmrZ, BfmR, FleQ, GbdR, LasR, PchR, PhoB, VqsM	< 1.00E-05	< 1.00E-05
PA0535	PA0535	8	ExsA, GacA, GbdR, LasR, PchR, PhoB, QscR, RsaL	< 1.00E-05	< 1.00E-05
PA0572	PA0572	8	AlgR, AmrZ, BfmR, ExsA, LasR, PhoB, RsaL, VqsM	< 1.00E-05	< 1.00E-05
PA0586	PA0586	8	AmrZ, BfmR, ExsA, GbdR, LasR, PchR, PhoB, RsaL	< 1.00E-05	< 1.00E-05
PA0621	PA0621	8	AmrZ, ExsA, GacA, GbdR, LasR, MexT, PhoB, QscR	< 1.00E-05	< 1.00E-05
PA0622	PA0622	8	AmrZ, ExsA, GacA, GbdR, LasR, PhoB, QscR, RsaL	< 1.00E-05	< 1.00E-05
PA0623	PA0623	8	AmrZ, ExsA, GacA, GbdR, LasR, MexT, PhoB, RsaL	1e-05	9.03377e-05
PA0624	PA0624	8	AmrZ, CdpR, ExsA, GacA, GbdR, LasR, PhoB, RsaL	< 1.00E-05	< 1.00E-05
PA0626	PA0626	8	AmrZ, CdpR, ExsA, GacA, GbdR, PhoB, QscR, RsaL	< 1.00E-05	< 1.00E-05
PA0633	PA0633	8	AmrZ, ExsA, GacA, GbdR, LasR, PhoB, QscR, RsaL	< 1.00E-05	< 1.00E-05
PA0727	PA0727	8	AmrZ, BfmR, GbdR, LasR, PchR, PhoB, VqsM, VqsR	< 1.00E-05	< 1.00E-05
PA0900	PA0900	8	AmrZ, BfmR, ExsA, GacA, GbdR, LasR, PchR, PhoB	1e-05	9.03377e-05
PA1244	PA1244	8	AlgR, BfmR, ExsA, GbdR, LasR, PhoB, QscR, VqsM	< 1.00E-05	< 1.00E-05
PA1283	PA1283	8	BfmR, FleQ, GbdR, LasR, PchR, PhoB, RsaL, SphR	< 1.00E-05	< 1.00E-05
PA1415	PA1415	8	BfmR, GacA, GbdR, LasR, PchR, PhoB, QscR, RsaL	< 1.00E-05	< 1.00E-05
PA1592	PA1592	8	AlgR, ExsA, GbdR, LasR, PchR, PhoB, QscR, VqsM	< 1.00E-05	< 1.00E-05
PA1604	PA1604	8	AlgR, ExsA, FleQ, GacA, GbdR, LasR, PhoB, SphR	< 1.00E-05	< 1.00E-05
PA1784	PA1784	8	AlgR, AmrZ, ExsA, GbdR, LasR, PhoB, QscR, RsaL	1e-05	9.03377e-05
PA1797	PA1797	8	AmrZ, BfmR, ExsA, GacA, GbdR, LasR, MexT, VqsM	< 1.00E-05	< 1.00E-05
PA1875	PA1875	8	ExsA, FleQ, GacA, GbdR, LasR, PchR, PhoB, RsaL	< 1.00E-05	< 1.00E-05
PA1876	PA1876	8	ExsA, FleQ, GacA, GbdR, LasR, PchR, PhoB, RsaL	< 1.00E-05	< 1.00E-05
PA2166	PA2166	8	BfmR, ExsA, FleQ, GacA, GbdR, LasR, PhoB, RsaL	1e-05	9.03377e-05
PA2284	PA2284	8	BfmR, CdpR, GacA, LasR, PhoB, RsaL, SphR, VqsM	< 1.00E-05	< 1.00E-05
PA2759	PA2759	8	BfmR, ExsA, GacA, GbdR, LasR, MexT, PchR, PhoB	< 1.00E-05	< 1.00E-05
PA2779	PA2779	8	AlgR, AmrZ, BfmR, ExsA, GbdR, LasR, PhoB, RsaL	< 1.00E-05	< 1.00E-05
PA3001	PA3001	8	AmrZ, BfmR, ExsA, GacA, GbdR, LasR, PchR, RsaL	< 1.00E-05	< 1.00E-05
PA3187	PA3187	8	AlgR, AmrZ, CdpR, ExsA, GbdR, LasR, PhoB, RsaL	< 1.00E-05	< 1.00E-05
PA3234	PA3234	8	AmrZ, BfmR, ExsA, LasR, PchR, RhlR, SphR, VqsM	< 1.00E-05	< 1.00E-05
PA3278	PA3278	8	AlgR, AmrZ, BfmR, GacA, GbdR, LasR, PhoB, SphR	< 1.00E-05	< 1.00E-05
PA3309	PA3309	8	AlgR, ExsA, GacA, GbdR, LasR, PchR, PhoB, RhlR	< 1.00E-05	< 1.00E-05
PA3327	PA3327	8	BfmR, ExsA, GacA, LasR, MexT, PchR, RhlR, RsaL	< 1.00E-05	< 1.00E-05
PA3329	PA3329	8	ExsA, GacA, GbdR, LasR, MexT, PchR, PhoB, RsaL	< 1.00E-05	< 1.00E-05
PA3334	PA3334	8	BfmR, ExsA, GacA, GbdR, LasR, MexT, PhoB, RsaL	< 1.00E-05	< 1.00E-05
PA3416	PA3416	8	ExsA, FleQ, GacA, GbdR, PchR, PhoB, QscR, RsaL	< 1.00E-05	< 1.00E-05
PA3574.1	PA3574.1	8	CdpR, FleQ, GbdR, LasR, PchR, PhoB, RsaL, SphR	< 1.00E-05	< 1.00E-05
PA3641	PA3641	8	BfmR, ExsA, GacA, GbdR, LasR, PchR, PhoB, RsaL	< 1.00E-05	< 1.00E-05
PA3723	PA3723	8	AmrZ, BfmR, ExsA, GbdR, PchR, PhoB, RsaL, VqsM	1e-05	9.03377e-05
PA3731	PA3731	8	AlgR, AmrZ, ExsA, FleQ, GacA, GbdR, LasR, VqsM	< 1.00E-05	< 1.00E-05
PA3920	PA3920	8	AmrZ, BfmR, ExsA, FleQ, GbdR, PchR, PhoB, RsaL	< 1.00E-05	< 1.00E-05
PA4141	PA4141	8	AmrZ, BfmR, ExsA, FleQ, GbdR, MexT, PhoB, RsaL	< 1.00E-05	< 1.00E-05
PA4294	PA4294	8	AmrZ, ExsA, FleQ, GacA, GbdR, PchR, PhoB, RsaL	< 1.00E-05	< 1.00E-05
PA4463	PA4463	8	BfmR, ExsA, GacA, GbdR, LasR, PchR, PhoB, VqsM	< 1.00E-05	< 1.00E-05
PA4523	PA4523	8	AmrZ, ExsA, GbdR, LasR, PchR, PhoB, QscR, RsaL	< 1.00E-05	< 1.00E-05
PA4611	PA4611	8	AmrZ, BfmR, ExsA, GacA, GbdR, LasR, PhoB, RsaL	< 1.00E-05	< 1.00E-05
PA5027	PA5027	8	ExsA, FleQ, GacA, GbdR, LasR, PhoB, RsaL, SphR	< 1.00E-05	< 1.00E-05
PA5475	PA5475	8	AlgR, BfmR, ExsA, GacA, GbdR, LasR, PchR, PhoB	< 1.00E-05	< 1.00E-05
PA1001-PA1002	phnAB	8	AmrZ, BfmR, ExsA, GbdR, LasR, MexT, MvfR, PhoB	< 1.00E-05	< 1.00E-05
PA1899-PA1905	phzA2-G2	8	BfmR, ExsA, GacA, GbdR, LasR, PchR, PhoB, RsaL	< 1.00E-05	< 1.00E-05
PA4217	phzS	8	AmrZ, BfmR, ExsA, GacA, GbdR, LasR, MvfR, PhoB	< 1.00E-05	< 1.00E-05
PA4296	pprB	8	AmrZ, BfmR, ExsA, FleQ, GbdR, LasR, PhoB, RsaL	< 1.00E-05	< 1.00E-05
PA4304	rcpA	8	AlgR, AmrZ, ExsA, FleQ, GbdR, LasR, PhoB, RsaL	< 1.00E-05	< 1.00E-05
PA4366	sodB	8	AlgR, BfmR, ExsA, GbdR, LasR, PhoB, QscR, VqsM	< 1.00E-05	< 1.00E-05
PA4297	tadG	8	AmrZ, ExsA, FleQ, GacA, GbdR, PhoB, RsaL, VqsM	< 1.00E-05	< 1.00E-05
PA0083	tssB1	8	AmrZ, BfmR, FleQ, LasR, MexT, PchR, PhoB, RsaL	< 1.00E-05	< 1.00E-05
PA3148	wbpI	8	AmrZ, ExsA, GbdR, LasR, PchR, PhoB, RsaL, VqsM	< 1.00E-05	< 1.00E-05
PA3183	zwf	8	AmrZ, ExsA, GacA, LasR, PchR, PhoB, RsaL, VqsM	< 1.00E-05	< 1.00E-05
PA2634	aceA	7	AmrZ, BfmR, ExsA, GbdR, LasR, PchR, PhoB	7e-05	0.000430141
PA1562	acnA	7	AlgR, BfmR, ExsA, GbdR, LasR, PchR, PhoB	< 1.00E-05	< 1.00E-05
PA0139	ahpC	7	AlgR, BfmR, ExsA, GbdR, LasR, PhoB, QscR	< 1.00E-05	< 1.00E-05
PA3385	AmrZ	7	AmrZ, BfmR, FleQ, GbdR, LasR, PchR, PhoB	1e-05	9.03377e-05
PA1249	aprA	7	AlgR, AmrZ, ExsA, GbdR, LasR, PchR, PhoB	< 1.00E-05	< 1.00E-05
PA0899	aruB	7	AmrZ, ExsA, GacA, GbdR, LasR, PchR, PhoB	2e-05	0.000162145
PA0898	aruD	7	AmrZ, ExsA, GacA, GbdR, LasR, PchR, PhoB	2e-05	0.000162145
PA5429	aspA	7	AmrZ, BfmR, GbdR, LasR, PhoB, QscR, SphR	2e-05	0.000162145
PA4922	azu	7	AmrZ, BfmR, ExsA, GbdR, LasR, PhoB, QscR	1e-05	9.03377e-05
PA0132	bauA	7	AlgR, BfmR, CdpR, ExsA, GbdR, PchR, SphR	< 1.00E-05	< 1.00E-05
PA0130	bauC	7	BfmR, CdpR, ExsA, GbdR, PchR, PhoB, SphR	< 1.00E-05	< 1.00E-05
PA5372	betA	7	AlgR, AmrZ, BfmR, ExsA, GbdR, PchR, PhoB	< 1.00E-05	< 1.00E-05
PA3531	bfrB	7	AlgR, BfmR, GacA, GbdR, LasR, PchR, PhoB	< 1.00E-05	< 1.00E-05
PA1074	braC	7	AmrZ, BfmR, ExsA, GbdR, LasR, PchR, PhoB	7e-05	0.000430141
PA2507	catA	7	BfmR, ExsA, FleQ, GacA, PchR, RsaL, SphR	< 1.00E-05	< 1.00E-05
PA1553	ccoO1	7	BfmR, ExsA, GbdR, LasR, PchR, PhoB, SphR	1e-05	9.03377e-05
PA1555	ccoP2	7	BfmR, ExsA, GacA, GbdR, LasR, PhoB, SphR	< 1.00E-05	< 1.00E-05
PA2126	cgrC	7	AlgR, AmrZ, GacA, GbdR, LasR, PchR, PhoB	< 1.00E-05	< 1.00E-05
PA2620	clpA	7	BfmR, ExsA, GbdR, LasR, PchR, PhoB, RsaL	2e-05	0.000162145
PA4651	cupE4	7	ExsA, FleQ, GacA, GbdR, LasR, PhoB, RsaL	1e-05	9.03377e-05
PA2968	fabD	7	AlgR, AmrZ, BfmR, ExsA, GacA, LasR, RsaL	< 1.00E-05	< 1.00E-05
PA2664	fhp	7	AlgR, FleQ, GacA, GbdR, PhoB, SphR, VqsM	< 1.00E-05	< 1.00E-05
PA1077	flgB	7	AmrZ, BfmR, FleQ, GbdR, LasR, PhoB, VqsM	1e-05	9.03377e-05
PA1078	flgC	7	AmrZ, BfmR, FleQ, GbdR, LasR, PhoB, QscR	< 1.00E-05	< 1.00E-05
PA1080	flgE	7	AmrZ, BfmR, ExsA, FleQ, GbdR, LasR, PhoB	3e-05	0.000222473
PA1082	flgG	7	AmrZ, BfmR, ExsA, FleQ, GbdR, LasR, PhoB	1e-05	9.03377e-05
PA1087	flgL	7	AmrZ, BfmR, ExsA, FleQ, GbdR, LasR, PhoB	1e-05	9.03377e-05
PA1094	fliD	7	AmrZ, BfmR, ExsA, FleQ, GbdR, LasR, PhoB	1e-05	9.03377e-05
PA4156	fvbA	7	AlgR, AmrZ, ExsA, GacA, GbdR, LasR, PhoB	< 1.00E-05	< 1.00E-05
PA3195	gapA	7	AlgR, AmrZ, ExsA, GbdR, LasR, PchR, PhoB	< 1.00E-05	< 1.00E-05
PA3582	glpK	7	ExsA, GacA, GbdR, LasR, PchR, PhoB, RsaL	< 1.00E-05	< 1.00E-05
PA1546	hemN	7	BfmR, ExsA, GacA, GbdR, LasR, PhoB, QscR	1e-05	9.03377e-05
PA1667	hsiJ2	7	AmrZ, BfmR, ExsA, FleQ, GacA, GbdR, LasR	1e-05	9.03377e-05
PA5054	hslU	7	BfmR, GacA, GbdR, LasR, PchR, PhoB, SphR	< 1.00E-05	< 1.00E-05
PA5053	hslV	7	AmrZ, BfmR, GbdR, LasR, PchR, PhoB, SphR	2e-05	0.000162145
PA1596	htpG	7	AmrZ, GacA, GbdR, LasR, PchR, PhoB, SphR	< 1.00E-05	< 1.00E-05
PA4370	icmP	7	AlgR, AmrZ, BfmR, ExsA, GacA, LasR, PchR	< 1.00E-05	< 1.00E-05
PA3814	iscS	7	AlgR, BfmR, ExsA, FleQ, GacA, LasR, RhlR	< 1.00E-05	< 1.00E-05
PA4236	katA	7	AmrZ, BfmR, ExsA, GbdR, LasR, PhoB, QscR	< 1.00E-05	< 1.00E-05
PA2250	lpdV	7	AmrZ, BfmR, ExsA, GbdR, LasR, PhoB, QscR	1e-05	9.03377e-05
PA3692	lptF	7	AlgR, AmrZ, ExsA, GbdR, LasR, PchR, PhoB	< 1.00E-05	< 1.00E-05
PA0211	mdcD	7	BfmR, ExsA, GbdR, LasR, PchR, PhoB, RsaL	2e-05	0.000162145
PA3569	mmsB	7	AmrZ, ExsA, GacA, GbdR, LasR, PchR, PhoB	4e-05	0.000277131
PA1174	napA	7	AmrZ, BfmR, ExsA, GacA, GbdR, PchR, PhoB	2e-05	0.000162145
PA1173	napB	7	AmrZ, BfmR, ExsA, GacA, GbdR, PhoB, RsaL	3e-05	0.000222473
PA3396	nosL	7	AlgR, FleQ, GacA, GbdR, PhoB, RsaL, SphR	< 1.00E-05	< 1.00E-05
PA3391	nosR	7	AlgR, FleQ, GacA, PchR, PhoB, RsaL, SphR	< 1.00E-05	< 1.00E-05
PA2648	nuoM	7	BfmR, ExsA, GbdR, LasR, PchR, PhoB, QscR	2e-05	0.000162145
PA4067	oprG	7	AmrZ, BfmR, ExsA, GacA, GbdR, LasR, PhoB	3e-05	0.000222473
PA1178	oprH	7	BfmR, FleQ, GbdR, LasR, PhoB, QscR, SphR	< 1.00E-05	< 1.00E-05
PA0175	PA0175	7	AmrZ, ExsA, FleQ, GacA, GbdR, PhoB, RsaL	< 1.00E-05	< 1.00E-05
PA0177	PA0177	7	AmrZ, ExsA, FleQ, GacA, GbdR, PchR, PhoB	< 1.00E-05	< 1.00E-05
PA0192	PA0192	7	AmrZ, BfmR, ExsA, GbdR, LasR, PhoB, RsaL	7e-05	0.000430141
PA0201	PA0201	7	BfmR, ExsA, FleQ, GacA, GbdR, LasR, PhoB	1e-05	9.03377e-05
PA0587	PA0587	7	AmrZ, BfmR, ExsA, GbdR, LasR, PchR, PhoB	5e-05	0.000333781
PA0588	PA0588	7	AmrZ, BfmR, ExsA, GbdR, LasR, PchR, PhoB	6e-05	0.000382899
PA0619	PA0619	7	AmrZ, ExsA, GacA, GbdR, MexT, PhoB, QscR	< 1.00E-05	< 1.00E-05
PA0639	PA0639	7	AmrZ, ExsA, GacA, GbdR, MexT, PhoB, RsaL	< 1.00E-05	< 1.00E-05
PA0717	PA0717	7	AlgR, AmrZ, ExsA, GbdR, PchR, VqsM, VqsR	< 1.00E-05	< 1.00E-05
PA0718	PA0718	7	AlgR, AmrZ, ExsA, GbdR, PchR, VqsM, VqsR	< 1.00E-05	< 1.00E-05
PA0719	PA0719	7	AlgR, AmrZ, ExsA, GbdR, PchR, VqsM, VqsR	< 1.00E-05	< 1.00E-05
PA0726	PA0726	7	BfmR, GbdR, LasR, PchR, PhoB, VqsM, VqsR	< 1.00E-05	< 1.00E-05
PA0744	PA0744	7	AmrZ, ExsA, GacA, GbdR, LasR, PchR, PhoB	3e-05	0.000222473
PA0745	PA0745	7	AmrZ, BfmR, ExsA, GacA, LasR, PchR, PhoB	2e-05	0.000162145
PA0746	PA0746	7	AmrZ, ExsA, GacA, GbdR, LasR, PchR, PhoB	3e-05	0.000222473
PA0788	PA0788	7	ExsA, GacA, GbdR, PchR, PhoB, QscR, RsaL	< 1.00E-05	< 1.00E-05
PA1041	PA1041	7	AmrZ, ExsA, GbdR, PhoB, QscR, RsaL, VqsM	< 1.00E-05	< 1.00E-05
PA1048	PA1048	7	AlgR, AmrZ, BfmR, GbdR, LasR, PhoB, VqsM	< 1.00E-05	< 1.00E-05
PA1093	PA1093	7	AmrZ, BfmR, ExsA, FleQ, GbdR, LasR, PhoB	3e-05	0.000222473
PA1414	PA1414	7	ExsA, FleQ, GacA, GbdR, LasR, PhoB, RsaL	< 1.00E-05	< 1.00E-05
PA1673	PA1673	7	AlgR, ExsA, FleQ, GacA, GbdR, LasR, PhoB	< 1.00E-05	< 1.00E-05
PA1697	PA1697	7	AmrZ, BfmR, GacA, GbdR, LasR, PhoB, VqsM	2e-05	0.000162145
PA1746	PA1746	7	AlgR, ExsA, GacA, GbdR, LasR, PchR, PhoB	1e-05	9.03377e-05
PA1747	PA1747	7	FleQ, GacA, GbdR, LasR, PchR, PhoB, SphR	< 1.00E-05	< 1.00E-05
PA1878	PA1878	7	BfmR, FleQ, GacA, GbdR, PchR, PhoB, RsaL	< 1.00E-05	< 1.00E-05
PA1896	PA1896	7	BfmR, ExsA, GacA, GbdR, LasR, PchR, PhoB	1e-05	9.03377e-05
PA1897	PA1897	7	BfmR, ExsA, GacA, GbdR, LasR, PchR, PhoB	3e-05	0.000222473
PA2068	PA2068	7	BfmR, ExsA, FleQ, GbdR, LasR, PhoB, RsaL	< 1.00E-05	< 1.00E-05
PA2072	PA2072	7	AmrZ, ExsA, GbdR, LasR, PchR, PhoB, RsaL	< 1.00E-05	< 1.00E-05
PA2111	PA2111	7	AmrZ, ExsA, GbdR, LasR, PchR, PhoB, VqsM	1e-05	9.03377e-05
PA2112	PA2112	7	AmrZ, ExsA, GbdR, LasR, PchR, PhoB, RsaL	< 1.00E-05	< 1.00E-05
PA2116	PA2116	7	AmrZ, ExsA, GbdR, LasR, PchR, PhoB, VqsM	< 1.00E-05	< 1.00E-05
PA2119	PA2119	7	AlgR, BfmR, ExsA, GacA, GbdR, LasR, PhoB	< 1.00E-05	< 1.00E-05
PA2286	PA2286	7	AmrZ, BfmR, ExsA, GacA, LasR, PhoB, VqsM	2e-05	0.000162145
PA2372	PA2372	7	AmrZ, BfmR, GacA, GbdR, LasR, PhoB, RsaL	4e-05	0.000277131
PA2381	PA2381	7	AlgR, CdpR, ExsA, GbdR, PhoB, QscR, SphR	< 1.00E-05	< 1.00E-05
PA2393	PA2393	7	AmrZ, BfmR, GacA, LasR, MexT, PchR, PhoB	1e-05	9.03377e-05
PA2563	PA2563	7	BfmR, FleQ, GbdR, LasR, PchR, PhoB, RsaL	< 1.00E-05	< 1.00E-05
PA2566	PA2566	7	ExsA, FleQ, GbdR, LasR, PchR, PhoB, RsaL	< 1.00E-05	< 1.00E-05
PA2840	PA2840	7	AmrZ, CdpR, ExsA, LasR, PchR, SphR, VqsM	< 1.00E-05	< 1.00E-05
PA2867	PA2867	7	AmrZ, ExsA, FleQ, GacA, GbdR, LasR, PhoB	2e-05	0.000162145
PA3190	PA3190	7	AlgR, AmrZ, ExsA, LasR, PchR, RsaL, VqsM	< 1.00E-05	< 1.00E-05
PA3307	PA3307	7	FleQ, GacA, GbdR, LasR, PchR, PhoB, RsaL	< 1.00E-05	< 1.00E-05
PA3335	PA3335	7	BfmR, ExsA, GacA, GbdR, LasR, PhoB, RsaL	3e-05	0.000222473
PA3352	PA3352	7	AmrZ, BfmR, FleQ, GbdR, LasR, PchR, PhoB	1e-05	9.03377e-05
PA3353	PA3353	7	AmrZ, ExsA, FleQ, GbdR, LasR, PchR, PhoB	3e-05	0.000222473
PA3458	PA3458	7	ExsA, GacA, GbdR, LasR, PhoB, RsaL, VqsM	1e-05	9.03377e-05
PA3572	PA3572	7	ExsA, FleQ, GacA, GbdR, LasR, PhoB, SphR	< 1.00E-05	< 1.00E-05
PA3615	PA3615	7	ExsA, FleQ, GacA, GbdR, LasR, PhoB, RsaL	< 1.00E-05	< 1.00E-05
PA3691	PA3691	7	AlgR, AmrZ, BfmR, GbdR, LasR, PchR, PhoB	2e-05	0.000162145
PA3919	PA3919	7	BfmR, ExsA, GacA, GbdR, PchR, PhoB, RsaL	< 1.00E-05	< 1.00E-05
PA4133	PA4133	7	ExsA, GbdR, LasR, PchR, PhoB, QscR, RsaL	< 1.00E-05	< 1.00E-05
PA4182	PA4182	7	AmrZ, BfmR, FleQ, GacA, LasR, RsaL, SphR	< 1.00E-05	< 1.00E-05
PA4223	PA4223	7	AmrZ, BfmR, CdpR, ExsA, FleQ, GacA, RsaL	< 1.00E-05	< 1.00E-05
PA4324	PA4324	7	AlgR, AmrZ, FleQ, GbdR, LasR, PchR, PhoB	< 1.00E-05	< 1.00E-05
PA4377	PA4377	7	AlgR, AmrZ, BfmR, GbdR, LasR, PchR, PhoB	< 1.00E-05	< 1.00E-05
PA4430	PA4430	7	AmrZ, BfmR, ExsA, GbdR, LasR, PhoB, QscR	1e-05	9.03377e-05
PA4438	PA4438	7	AmrZ, BfmR, ExsA, GacA, GbdR, PhoB, RsaL	2e-05	0.000162145
PA4880	PA4880	7	AlgR, AmrZ, BfmR, ExsA, GbdR, PhoB, SphR	< 1.00E-05	< 1.00E-05
PA5106	PA5106	7	AmrZ, ExsA, GacA, GbdR, LasR, PhoB, QscR	< 1.00E-05	< 1.00E-05
PA5212	PA5212	7	AlgR, GbdR, MexT, PchR, PhoB, RsaL, SphR	< 1.00E-05	< 1.00E-05
PA5220	PA5220	7	BfmR, ExsA, GbdR, LasR, MexT, PchR, PhoB	2e-05	0.000162145
PA5231	PA5231	7	AlgR, ExsA, GacA, GbdR, LasR, PhoB, RsaL	< 1.00E-05	< 1.00E-05
PA5232	PA5232	7	AlgR, ExsA, GacA, GbdR, LasR, PhoB, RsaL	< 1.00E-05	< 1.00E-05
PA4231	pchA	7	AmrZ, BfmR, ExsA, GacA, LasR, PchR, RsaL	1e-05	9.03377e-05
PA4226	pchE	7	AmrZ, BfmR, ExsA, FleQ, GacA, PhoB, RsaL	< 1.00E-05	< 1.00E-05
PA4224	pchG	7	AmrZ, BfmR, CdpR, ExsA, FleQ, GacA, RsaL	< 1.00E-05	< 1.00E-05
PA1179	phoP	7	BfmR, FleQ, GbdR, LasR, PchR, PhoB, SphR	< 1.00E-05	< 1.00E-05
PA4709	phuS	7	AmrZ, BfmR, ExsA, GacA, GbdR, LasR, PhoB	4e-05	0.000277131
PA3227	ppiA	7	AlgR, BfmR, ExsA, GbdR, LasR, PhoB, RsaL	1e-05	9.03377e-05
PA2232	pslB	7	ExsA, GacA, GbdR, LasR, MexT, PchR, PhoB	< 1.00E-05	< 1.00E-05
PA0835	pta	7	AmrZ, ExsA, GacA, GbdR, LasR, PchR, PhoB	3e-05	0.000222473
PA4464	ptsN	7	BfmR, FleQ, GacA, GbdR, LasR, PhoB, RsaL	< 1.00E-05	< 1.00E-05
PA2424	pvdL	7	AmrZ, GacA, GbdR, LasR, PchR, PhoB, VqsM	< 1.00E-05	< 1.00E-05
PA2385	pvdQ	7	AmrZ, GacA, GbdR, LasR, MexT, PchR, PhoB	< 1.00E-05	< 1.00E-05
PA3478	rhlB	7	AmrZ, BfmR, ExsA, FleQ, GbdR, LasR, PhoB	4e-05	0.000277131
PA3049	rmf	7	ExsA, GbdR, LasR, PchR, PhoB, QscR, VqsM	1e-05	9.03377e-05
PA5569	rnpA	7	BfmR, CdpR, ExsA, LasR, PchR, PhoB, SphR	< 1.00E-05	< 1.00E-05
PA4248	rplF	7	BfmR, GacA, LasR, PchR, QscR, RsaL, VqsM	< 1.00E-05	< 1.00E-05
PA4267	rpsG	7	AlgR, BfmR, GacA, LasR, PchR, QscR, SphR	< 1.00E-05	< 1.00E-05
PA4249	rpsH	7	AmrZ, BfmR, ExsA, GacA, LasR, PchR, SphR	< 1.00E-05	< 1.00E-05
PA3745	rpsP	7	AmrZ, BfmR, ExsA, GacA, LasR, RsaL, VqsM	< 1.00E-05	< 1.00E-05
PA1588	sucC	7	BfmR, ExsA, GacA, LasR, PchR, QscR, VqsM	< 1.00E-05	< 1.00E-05
PA1589	sucD	7	BfmR, ExsA, GacA, LasR, PchR, QscR, VqsM	< 1.00E-05	< 1.00E-05
PA4300	tadC	7	AmrZ, FleQ, GbdR, LasR, PhoB, RsaL, VqsM	< 1.00E-05	< 1.00E-05
PA0070	tagQ1	7	AmrZ, ExsA, FleQ, GacA, LasR, PhoB, RsaL	< 1.00E-05	< 1.00E-05
PA3655	tsf	7	BfmR, FleQ, GacA, LasR, PchR, PhoB, RsaL	< 1.00E-05	< 1.00E-05
PA0084	tssC1	7	AmrZ, ExsA, FleQ, GacA, MexT, PchR, PhoB	< 1.00E-05	< 1.00E-05
PA5266	vgrG6	7	AmrZ, BfmR, GacA, GbdR, LasR, PchR, PhoB	6e-05	0.000382899
PA2516	xylZ	7	ExsA, FleQ, GacA, LasR, PchR, RsaL, SphR	< 1.00E-05	< 1.00E-05
PA0762	algU	6	ExsA, GbdR, LasR, PchR, PhoB, QscR	1e-05	9.03377e-05
PA0907	alpA	6	BfmR, CdpR, ExsA, GacA, GbdR, PhoB	1e-05	9.03377e-05
PA0911	alpE	6	AmrZ, GacA, GbdR, PhoB, QscR, RsaL	< 1.00E-05	< 1.00E-05
PA2304	ambC	6	AmrZ, BfmR, ExsA, GbdR, LasR, PhoB	0.00039	0.00167874
PA2303	ambD	6	AmrZ, BfmR, ExsA, GbdR, LasR, PhoB	0.00031	0.0014224
PA1337	ansB	6	AlgR, AmrZ, BfmR, ExsA, GbdR, PhoB	4e-05	0.000277131
PA5471	armZ	6	AmrZ, BfmR, ExsA, GbdR, LasR, VqsM	7e-05	0.000430141
PA3552	arnB	6	AmrZ, BfmR, GbdR, LasR, PchR, PhoB	0.00026	0.00123367
PA0901	aruE	6	AmrZ, ExsA, GacA, GbdR, LasR, PhoB	0.00018	0.000922003
PA5556	atpA	6	BfmR, ExsA, GacA, LasR, PchR, QscR	< 1.00E-05	< 1.00E-05
PA5373	betB	6	AmrZ, ExsA, GbdR, PchR, PhoB, SphR	< 1.00E-05	< 1.00E-05
PA5375	betT1	6	AmrZ, BfmR, GbdR, LasR, PhoB, VqsM	9e-05	0.000538761
PA3236	betX	6	AmrZ, ExsA, GacA, GbdR, LasR, PchR	6e-05	0.000382899
PA2248	bkdA2	6	AmrZ, ExsA, GbdR, LasR, PhoB, QscR	2e-05	0.000162145
PA2249	bkdB	6	AmrZ, ExsA, GbdR, LasR, PhoB, QscR	2e-05	0.000162145
PA1071	braF	6	ExsA, GacA, GbdR, LasR, PchR, PhoB	0.00015	0.000806337
PA2509	catB	6	ExsA, FleQ, GacA, LasR, PchR, RsaL	< 1.00E-05	< 1.00E-05
PA1554	ccoN1	6	BfmR, ExsA, GacA, LasR, PchR, RsaL	2e-05	0.000162145
PA1552	ccoP1	6	BfmR, ExsA, GbdR, LasR, PchR, PhoB	0.0002	0.000997991
PA4625	cdrA	6	AmrZ, ExsA, FleQ, GacA, PchR, RsaL	< 1.00E-05	< 1.00E-05
PA1662	clpV2	6	AmrZ, BfmR, ExsA, FleQ, GacA, LasR	5e-05	0.000333781
PA0106	coxA	6	AlgR, BfmR, ExsA, FleQ, GacA, SphR	< 1.00E-05	< 1.00E-05
PA2717	cpo	6	ExsA, GbdR, PchR, PhoB, RsaL, VqsM	< 1.00E-05	< 1.00E-05
PA4649	cupE2	6	FleQ, GacA, GbdR, LasR, PhoB, RsaL	1e-05	9.03377e-05
PA3999	dacC	6	BfmR, ExsA, GbdR, LasR, PchR, PhoB	0.00016	0.000843152
PA2000	dchB	6	AmrZ, ExsA, GbdR, LasR, PchR, PhoB	0.00012	0.000673161
PA4505	dppD	6	AmrZ, ExsA, GacA, LasR, PchR, PhoB	3e-05	0.000222473
PA4596	esrC	6	AmrZ, GacA, GbdR, LasR, PchR, PhoB	0.00017	0.000881162
PA1610	fabA	6	AlgR, BfmR, GacA, GbdR, LasR, PhoB	4e-05	0.000277131
PA0555	fda	6	AmrZ, BfmR, GbdR, LasR, PhoB, QscR	3e-05	0.000222473
PA5421	fdhA	6	ExsA, GacA, GbdR, LasR, PchR, PhoB	4e-05	0.000277131
PA3115	fimV	6	ExsA, GacA, GbdR, LasR, PhoB, QscR	2e-05	0.000162145
PA0471	fiuR	6	AmrZ, BfmR, GacA, GbdR, LasR, PhoB	0.00028	0.00131422
PA2408	fpvD	6	AmrZ, GacA, GbdR, LasR, PchR, PhoB	0.00012	0.000673161
PA3562	fruI	6	BfmR, ExsA, GbdR, LasR, MexT, PhoB	4e-05	0.000277131
PA4266	fusA1	6	BfmR, GacA, LasR, PchR, QscR, RsaL	< 1.00E-05	< 1.00E-05
PA2071	fusA2	6	AmrZ, ExsA, GbdR, PhoB, QscR, RsaL	1e-05	9.03377e-05
PA2445	gcvP2	6	BfmR, ExsA, GbdR, LasR, PhoB, QscR	1e-05	9.03377e-05
PA3068	gdhB	6	AmrZ, ExsA, GbdR, LasR, PchR, PhoB	0.00016	0.000843152
PA2153	glgB	6	AlgR, ExsA, GbdR, PchR, PhoB, RsaL	< 1.00E-05	< 1.00E-05
PA3584	glpD	6	AlgR, BfmR, ExsA, LasR, PchR, QscR	< 1.00E-05	< 1.00E-05
PA4602	glyA3	6	AlgR, AmrZ, BfmR, GacA, LasR, RsaL	1e-05	9.03377e-05
PA4386	groES	6	BfmR, GacA, GbdR, LasR, PchR, PhoB	5e-05	0.000333781
PA4762	grpE	6	BfmR, GbdR, LasR, PchR, PhoB, SphR	4e-05	0.000277131
PA2367	hcp3	6	BfmR, ExsA, GacA, GbdR, LasR, PhoB	0.00022	0.00107769
PA0672	hemO	6	AlgR, AmrZ, BfmR, ExsA, GacA, LasR	4e-05	0.000277131
PA3811	hscB	6	AlgR, ExsA, FleQ, GacA, LasR, PhoB	1e-05	9.03377e-05
PA2360	hsiA3	6	ExsA, GacA, GbdR, PchR, PhoB, VqsM	1e-05	9.03377e-05
PA1657	hsiB2	6	AmrZ, ExsA, FleQ, GacA, LasR, MexT	1e-05	9.03377e-05
PA2365	hsiB3	6	AlgR, BfmR, GacA, GbdR, LasR, PhoB	2e-05	0.000162145
PA1658	hsiC2	6	AmrZ, ExsA, FleQ, GacA, LasR, MexT	< 1.00E-05	< 1.00E-05
PA1151	imm2	6	ExsA, GbdR, LasR, MexT, PhoB, VqsM	< 1.00E-05	< 1.00E-05
PA3815	iscR	6	AlgR, BfmR, ExsA, FleQ, GacA, LasR	< 1.00E-05	< 1.00E-05
PA3418	ldh	6	AmrZ, ExsA, GbdR, PchR, PhoB, RsaL	4e-05	0.000277131
PA0767	lepA	6	AmrZ, BfmR, ExsA, GbdR, LasR, VqsM	3e-05	0.000222473
PA1666	lip2	6	AmrZ, ExsA, FleQ, GacA, GbdR, LasR	< 1.00E-05	< 1.00E-05
PA0208	mdcA	6	ExsA, GbdR, LasR, PchR, PhoB, RsaL	6e-05	0.000382899
PA0546	metK	6	BfmR, ExsA, GbdR, LasR, PhoB, QscR	1e-05	9.03377e-05
PA2493	mexE	6	AmrZ, BfmR, GbdR, LasR, MexT, PhoB	6e-05	0.000382899
PA2494	mexF	6	AmrZ, BfmR, GbdR, LasR, MexT, PhoB	6e-05	0.000382899
PA2019	mexX	6	AmrZ, BfmR, ExsA, GbdR, LasR, VqsM	7e-05	0.000430141
PA3870	moaA1	6	AmrZ, GacA, GbdR, LasR, PchR, RsaL	3e-05	0.000222473
PA3916	moaE	6	AmrZ, GacA, GbdR, PhoB, RsaL, VqsM	1e-05	9.03377e-05
PA3574	nalD	6	CdpR, FleQ, GbdR, PchR, PhoB, RsaL	< 1.00E-05	< 1.00E-05
PA1172	napC	6	AmrZ, ExsA, GacA, GbdR, PchR, PhoB	7e-05	0.000430141
PA1176	napF	6	AmrZ, BfmR, ExsA, GbdR, PchR, PhoB	4e-05	0.000277131
PA3872	narI	6	AmrZ, BfmR, GacA, GbdR, PchR, RsaL	4e-05	0.000277131
PA3873	narJ	6	BfmR, GacA, GbdR, PchR, RsaL, VqsR	< 1.00E-05	< 1.00E-05
PA2640	nuoE	6	BfmR, ExsA, GbdR, LasR, PhoB, QscR	6e-05	0.000382899
PA2642	nuoG	6	BfmR, ExsA, GbdR, LasR, PhoB, QscR	4e-05	0.000277131
PA2644	nuoI	6	BfmR, ExsA, GbdR, LasR, PhoB, SphR	1e-05	9.03377e-05
PA4275	nusG	6	AlgR, AmrZ, ExsA, GacA, LasR, RsaL	< 1.00E-05	< 1.00E-05
PA2113	opdO	6	AmrZ, ExsA, GbdR, LasR, PchR, PhoB	0.00017	0.000881162
PA3038	opdQ	6	AmrZ, BfmR, ExsA, LasR, PchR, VqsM	< 1.00E-05	< 1.00E-05
PA3186	oprB	6	AlgR, CdpR, GbdR, LasR, PhoB, VqsM	< 1.00E-05	< 1.00E-05
PA2495	oprN	6	AmrZ, BfmR, GbdR, LasR, MexT, PhoB	2e-05	0.000162145
PA2760	oprQ	6	AmrZ, BfmR, ExsA, LasR, PchR, RsaL	6e-05	0.000382899
PA0059	osmC	6	ExsA, GbdR, LasR, PchR, PhoB, RsaL	2e-05	0.000162145
PA4876	osmE	6	AlgR, ExsA, GbdR, LasR, PhoB, RsaL	2e-05	0.000162145
PA0039	PA0039	6	AmrZ, ExsA, GbdR, LasR, PhoB, VqsM	6e-05	0.000382899
PA0174	PA0174	6	AmrZ, BfmR, FleQ, GacA, GbdR, PhoB	3e-05	0.000222473
PA0178	PA0178	6	AmrZ, ExsA, FleQ, GacA, GbdR, PhoB	1e-05	9.03377e-05
PA0200	PA0200	6	BfmR, ExsA, GacA, LasR, RsaL, VqsM	2e-05	0.000162145
PA0202	PA0202	6	BfmR, CdpR, ExsA, FleQ, GacA, PchR	< 1.00E-05	< 1.00E-05
PA0209	PA0209	6	BfmR, ExsA, GbdR, PchR, PhoB, RsaL	6e-05	0.000382899
PA0226	PA0226	6	AmrZ, BfmR, ExsA, GacA, LasR, PchR	8e-05	0.000485585
PA0460	PA0460	6	BfmR, GbdR, LasR, MexT, PhoB, QscR	< 1.00E-05	< 1.00E-05
PA0521	PA0521	6	AmrZ, FleQ, GacA, GbdR, PhoB, SphR	< 1.00E-05	< 1.00E-05
PA0526	PA0526	6	AlgR, FleQ, GacA, LasR, SphR, VqsM	< 1.00E-05	< 1.00E-05
PA0620	PA0620	6	AmrZ, ExsA, GacA, GbdR, PhoB, RsaL	5e-05	0.000333781
PA0625	PA0625	6	AmrZ, ExsA, GacA, GbdR, PhoB, RsaL	3e-05	0.000222473
PA0628	PA0628	6	AmrZ, ExsA, GacA, GbdR, PhoB, RsaL	6e-05	0.000382899
PA0629	PA0629	6	AmrZ, ExsA, GacA, GbdR, PhoB, RsaL	3e-05	0.000222473
PA0632	PA0632	6	AmrZ, BfmR, GacA, GbdR, PhoB, RsaL	9e-05	0.000538761
PA0634	PA0634	6	AmrZ, GacA, GbdR, LasR, PhoB, RsaL	0.0001	0.000579667
PA0636	PA0636	6	ExsA, GacA, GbdR, MexT, PhoB, QscR	1e-05	9.03377e-05
PA0637	PA0637	6	AmrZ, CdpR, GacA, GbdR, PhoB, RsaL	1e-05	9.03377e-05
PA0722	PA0722	6	AlgR, ExsA, GbdR, PchR, VqsM, VqsR	< 1.00E-05	< 1.00E-05
PA0737	PA0737	6	AlgR, ExsA, GbdR, LasR, PchR, PhoB	< 1.00E-05	< 1.00E-05
PA0781	PA0781	6	AmrZ, BfmR, ExsA, GbdR, LasR, PhoB	0.00043	0.00183502
PA0801	PA0801	6	AmrZ, BfmR, GacA, GbdR, LasR, PhoB	0.00032	0.00145866
PA0805	PA0805	6	AmrZ, BfmR, ExsA, LasR, PhoB, RsaL	0.00012	0.000673161
PA0918	PA0918	6	AlgR, ExsA, GbdR, LasR, PhoB, VqsM	< 1.00E-05	< 1.00E-05
PA0929	PA0929	6	AmrZ, BfmR, FleQ, GacA, GbdR, PhoB	2e-05	0.000162145
PA0930	PA0930	6	AmrZ, BfmR, GacA, GbdR, LasR, PhoB	0.00033	0.00148864
PA1053	PA1053	6	AmrZ, BfmR, GbdR, LasR, PchR, PhoB	0.00017	0.000881162
PA1096	PA1096	6	AmrZ, BfmR, FleQ, LasR, PchR, PhoB	5e-05	0.000333781
PA1217	PA1217	6	BfmR, ExsA, GbdR, LasR, PhoB, RsaL	0.00011	0.00062821
PA1313	PA1313	6	AlgR, BfmR, GacA, GbdR, LasR, PhoB	4e-05	0.000277131
PA1464	PA1464	6	AmrZ, ExsA, FleQ, GbdR, LasR, PhoB	7e-05	0.000430141
PA1545	PA1545	6	AmrZ, FleQ, GbdR, LasR, PchR, PhoB	3e-05	0.000222473
PA1677	PA1677	6	BfmR, GbdR, LasR, PchR, PhoB, SphR	2e-05	0.000162145
PA1870	PA1870	6	AmrZ, BfmR, GbdR, PchR, PhoB, RsaL	5e-05	0.000333781
PA1894	PA1894	6	BfmR, ExsA, GbdR, LasR, PchR, PhoB	0.00023	0.0011188
PA1930	PA1930	6	BfmR, ExsA, GbdR, PchR, PhoB, RsaL	3e-05	0.000222473
PA2024	PA2024	6	AmrZ, GacA, GbdR, PchR, PhoB, RsaL	3e-05	0.000222473
PA2109	PA2109	6	AmrZ, ExsA, GbdR, LasR, PchR, PhoB	0.00019	0.00095771
PA2114	PA2114	6	AmrZ, ExsA, GbdR, LasR, PchR, PhoB	0.00015	0.000806337
PA2136	PA2136	6	FleQ, GacA, GbdR, LasR, PhoB, RsaL	1e-05	9.03377e-05
PA2160	PA2160	6	AlgR, ExsA, GbdR, PchR, PhoB, RsaL	1e-05	9.03377e-05
PA2164	PA2164	6	AmrZ, ExsA, FleQ, GacA, LasR, PchR	2e-05	0.000162145
PA2171	PA2171	6	AlgR, ExsA, GbdR, PchR, PhoB, RsaL	< 1.00E-05	< 1.00E-05
PA2283	PA2283	6	AmrZ, ExsA, GacA, LasR, RsaL, VqsM	1e-05	9.03377e-05
PA2402	PA2402	6	AmrZ, GacA, GbdR, LasR, PchR, PhoB	0.00011	0.00062821
PA2564	PA2564	6	ExsA, FleQ, GbdR, LasR, PhoB, RsaL	3e-05	0.000222473
PA2572	PA2572	6	AmrZ, ExsA, GbdR, PchR, PhoB, RsaL	5e-05	0.000333781
PA2573	PA2573	6	AmrZ, ExsA, GbdR, PchR, PhoB, RsaL	1e-05	9.03377e-05
PA2618	PA2618	6	AmrZ, BfmR, ExsA, GbdR, PhoB, QscR	1e-05	9.03377e-05
PA2630	PA2630	6	FleQ, GacA, GbdR, LasR, PhoB, SphR	< 1.00E-05	< 1.00E-05
PA2754	PA2754	6	FleQ, GacA, GbdR, LasR, PchR, PhoB	3e-05	0.000222473
PA2805	PA2805	6	ExsA, GacA, GbdR, LasR, PhoB, VqsM	3e-05	0.000222473
PA2883	PA2883	6	BfmR, GbdR, LasR, MexT, PchR, PhoB	1e-05	9.03377e-05
PA3089	PA3089	6	AmrZ, ExsA, GacA, GbdR, PhoB, RsaL	4e-05	0.000277131
PA3181	PA3181	6	AmrZ, BfmR, ExsA, GbdR, LasR, PchR	0.00021	0.001036
PA3224	PA3224	6	GacA, GbdR, LasR, PchR, PhoB, RsaL	< 1.00E-05	< 1.00E-05
PA3225	PA3225	6	GacA, GbdR, LasR, PchR, PhoB, RsaL	8e-05	0.000485585
PA3330	PA3330	6	ExsA, GacA, GbdR, LasR, PhoB, RsaL	2e-05	0.000162145
PA3341	PA3341	6	AmrZ, FleQ, GbdR, LasR, PchR, PhoB	3e-05	0.000222473
PA3465	PA3465	6	ExsA, GacA, GbdR, LasR, PhoB, RsaL	2e-05	0.000162145
PA3520	PA3520	6	AmrZ, FleQ, GbdR, PchR, PhoB, RsaL	< 1.00E-05	< 1.00E-05
PA3568	PA3568	6	AmrZ, ExsA, GacA, LasR, PchR, PhoB	0.00011	0.00062821
PA3578	PA3578	6	BfmR, ExsA, MvfR, PchR, PhoB, SphR	< 1.00E-05	< 1.00E-05
PA3662	PA3662	6	AmrZ, ExsA, FleQ, GbdR, LasR, PhoB	3e-05	0.000222473
PA3718	PA3718	6	BfmR, ExsA, GbdR, LasR, PhoB, SoxR	< 1.00E-05	< 1.00E-05
PA3740	PA3740	6	AmrZ, FleQ, GbdR, LasR, PchR, PhoB	3e-05	0.000222473
PA3818	PA3818	6	AmrZ, ExsA, GacA, LasR, RsaL, VqsM	< 1.00E-05	< 1.00E-05
PA3922	PA3922	6	AmrZ, BfmR, ExsA, GbdR, PchR, PhoB	0.00017	0.000881162
PA3923	PA3923	6	AmrZ, BfmR, ExsA, GbdR, PchR, PhoB	0.00012	0.000673161
PA3986	PA3986	6	AmrZ, ExsA, GbdR, PchR, PhoB, RsaL	7e-05	0.000430141
PA4015	PA4015	6	AmrZ, BfmR, ExsA, GbdR, PhoB, RsaL	8e-05	0.000485585
PA4017	PA4017	6	ExsA, GbdR, LasR, PchR, PhoB, RsaL	6e-05	0.000382899
PA4027	PA4027	6	AmrZ, GacA, GbdR, PchR, PhoB, RsaL	2e-05	0.000162145
PA4108	PA4108	6	ExsA, GbdR, PchR, PhoB, QscR, RsaL	1e-05	9.03377e-05
PA4112	PA4112	6	AmrZ, ExsA, GacA, GbdR, PhoB, RsaL	3e-05	0.000222473
PA4113	PA4113	6	AmrZ, BfmR, ExsA, GbdR, LasR, PhoB	0.0005	0.00206043
PA4139	PA4139	6	AmrZ, BfmR, FleQ, GbdR, PhoB, RsaL	1e-05	9.03377e-05
PA4222	PA4222	6	AmrZ, BfmR, ExsA, FleQ, GacA, SphR	< 1.00E-05	< 1.00E-05
PA4429	PA4429	6	AmrZ, ExsA, GbdR, LasR, PchR, PhoB	0.00016	0.000843152
PA4536	PA4536	6	AmrZ, GacA, GbdR, LasR, PhoB, RsaL	0.00014	0.000762003
PA4577	PA4577	6	ExsA, GacA, GbdR, LasR, PchR, PhoB	4e-05	0.000277131
PA4578	PA4578	6	AlgR, AmrZ, BfmR, ExsA, LasR, PhoB	9e-05	0.000538761
PA4606	PA4606	6	AmrZ, BfmR, ExsA, GbdR, LasR, PhoB	0.00037	0.00161463
PA4608	PA4608	6	ExsA, GbdR, LasR, PchR, PhoB, VqsM	1e-05	9.03377e-05
PA4610	PA4610	6	AmrZ, ExsA, GbdR, LasR, PhoB, VqsM	9e-05	0.000538761
PA4738	PA4738	6	AlgR, AmrZ, ExsA, GbdR, LasR, PhoB	5e-05	0.000333781
PA4781	PA4781	6	AmrZ, ExsA, GbdR, PchR, PhoB, RsaL	4e-05	0.000277131
PA4852	PA4852	6	AmrZ, ExsA, GacA, LasR, RsaL, VqsM	< 1.00E-05	< 1.00E-05
PA4874	PA4874	6	AmrZ, ExsA, GbdR, PhoB, RsaL, VqsM	1e-05	9.03377e-05
PA4889	PA4889	6	ExsA, FleQ, GacA, PchR, RsaL, SphR	< 1.00E-05	< 1.00E-05
PA4913	PA4913	6	AmrZ, BfmR, ExsA, GbdR, LasR, PhoB	0.00039	0.00167874
PA4986	PA4986	6	AmrZ, BfmR, GbdR, LasR, PhoB, VqsM	4e-05	0.000277131
PA5216	PA5216	6	BfmR, ExsA, GacA, GbdR, LasR, PhoB	0.00021	0.001036
PA5275	PA5275	6	AmrZ, BfmR, FleQ, GacA, LasR, PchR	2e-05	0.000162145
PA5348	PA5348	6	AmrZ, BfmR, ExsA, GbdR, LasR, PchR	0.00025	0.00119437
PA5428	PA5428	6	AmrZ, BfmR, GacA, GbdR, LasR, PhoB	0.00027	0.00127417
PA5466	PA5466	6	AmrZ, BfmR, GbdR, LasR, PhoB, VqsM	7e-05	0.000430141
PA5474	PA5474	6	AlgR, GacA, GbdR, LasR, PchR, PhoB	< 1.00E-05	< 1.00E-05
PA0534	pauB1	6	ExsA, GbdR, LasR, PchR, PhoB, RsaL	1e-05	9.03377e-05
PA4229	pchC	6	AmrZ, ExsA, GacA, LasR, PchR, PhoB	4e-05	0.000277131
PA5192	pckA	6	AlgR, BfmR, GacA, LasR, PchR, RsaL	< 1.00E-05	< 1.00E-05
PA3061	pelD	6	AmrZ, BfmR, FleQ, GbdR, LasR, PhoB	0.00017	0.000881162
PA3058	pelG	6	AmrZ, BfmR, FleQ, GbdR, LasR, PhoB	0.00011	0.00062821
PA0871	phhB	6	AlgR, ExsA, GbdR, LasR, PchR, PhoB	2e-05	0.000162145
PA4209	phzM	6	AmrZ, ExsA, GbdR, LasR, PchR, PhoB	0.00016	0.000843152
PA1708	popB	6	AmrZ, BfmR, ExsA, GacA, GbdR, PhoB	0.0001	0.000579667
PA1709	popD	6	AmrZ, ExsA, GacA, GbdR, PhoB, VqsM	3e-05	0.000222473
PA1973	pqqF	6	AmrZ, BfmR, GbdR, LasR, PchR, PhoB	0.00022	0.00107769
PA2587	pqsH	6	AmrZ, ExsA, GbdR, LasR, MexT, PhoB	3e-05	0.000222473
PA4665	prfA	6	AmrZ, FleQ, GacA, GbdR, PhoB, RsaL	3e-05	0.000222473
PA2231	pslA	6	AmrZ, GacA, GbdR, LasR, MexT, PhoB	4e-05	0.000277131
PA2234	pslD	6	BfmR, ExsA, FleQ, GbdR, LasR, PhoB	0.0001	0.000579667
PA0612	ptrB	6	AmrZ, BfmR, ExsA, GacA, GbdR, PhoB	0.00017	0.000881162
PA2394	pvdN	6	AmrZ, BfmR, GacA, LasR, PchR, PhoB	0.00012	0.000673161
PA2392	pvdP	6	AmrZ, GacA, GbdR, LasR, PchR, PhoB	9e-05	0.000538761
PA0985	pyoS5	6	AmrZ, ExsA, FleQ, GacA, GbdR, PhoB	< 1.00E-05	< 1.00E-05
PA3637	pyrG	6	AlgR, AmrZ, BfmR, GacA, LasR, QscR	1e-05	9.03377e-05
PA4305	rcpC	6	ExsA, FleQ, GbdR, LasR, PhoB, RsaL	6e-05	0.000382899
PA3476	rhlI	6	AmrZ, GbdR, LasR, MexT, PhoB, QscR	< 1.00E-05	< 1.00E-05
PA3477	RhlR	6	AmrZ, ExsA, GbdR, MexT, PhoB, RhlR	< 1.00E-05	< 1.00E-05
PA3744	rimM	6	AmrZ, ExsA, GacA, LasR, RsaL, VqsM	1e-05	9.03377e-05
PA4273	rplA	6	BfmR, GacA, LasR, PchR, QscR, RsaL	1e-05	9.03377e-05
PA4274	rplK	6	BfmR, GacA, LasR, PchR, RsaL, SphR	< 1.00E-05	< 1.00E-05
PA3622	rpoS	6	BfmR, ExsA, GbdR, MexT, PhoB, RsaL	< 1.00E-05	< 1.00E-05
PA4264	rpsJ	6	AlgR, BfmR, ExsA, GacA, LasR, RsaL	1e-05	9.03377e-05
PA1431	RsaL	6	AmrZ, BfmR, FleQ, GbdR, PhoB, RsaL	3e-05	0.000222473
PA1584	sdhB	6	BfmR, ExsA, GbdR, LasR, PhoB, QscR	2e-05	0.000162145
PA1581	sdhC	6	BfmR, GbdR, LasR, PchR, PhoB, SphR	4e-05	0.000277131
PA4302	tadA	6	ExsA, FleQ, GbdR, LasR, PhoB, RsaL	2e-05	0.000162145
PA4299	tadD	6	ExsA, FleQ, GbdR, LasR, PhoB, RsaL	3e-05	0.000222473
PA4303	tadZ	6	ExsA, FleQ, GbdR, LasR, PhoB, RsaL	5e-05	0.000333781
PA5118	thiI	6	AmrZ, ExsA, GacA, GbdR, PhoB, RsaL	7e-05	0.000430141
PA5495	thrB	6	ExsA, GacA, GbdR, LasR, PhoB, RsaL	0.0001	0.000579667
PA2591	VqsR	6	AmrZ, BfmR, GbdR, LasR, PhoB, VqsR	1e-05	9.03377e-05
PA5500	znuC	6	ExsA, GacA, GbdR, LasR, PchR, PhoB	0.00011	0.00062821
PA5499	zur	6	ExsA, GacA, GbdR, LasR, PchR, PhoB	6e-05	0.000382899
PA1342	aatJ	5	AmrZ, BfmR, ExsA, GbdR, PhoB	0.00108	0.00369345
PA1340	aatM	5	AmrZ, BfmR, ExsA, GbdR, PhoB	0.00095	0.00336809
PA1339	aatP	5	AmrZ, BfmR, ExsA, GbdR, PhoB	0.001	0.00349548
PA1341	aatQ	5	AmrZ, BfmR, ExsA, GbdR, PhoB	0.00097	0.00342156
PA3629	adhC	5	ExsA, GacA, GbdR, LasR, PchR	0.00036	0.00158893
PA3542	alg44	5	AmrZ, BfmR, GbdR, LasR, PhoB	0.00229	0.00632615
PA3544	algE	5	AmrZ, BfmR, GbdR, LasR, PhoB	0.00178	0.00541157
PA5261	AlgR	5	AlgR, ExsA, GbdR, LasR, PhoB	0.00023	0.0011188
PA3546	algX	5	AmrZ, BfmR, GbdR, LasR, PhoB	0.00213	0.00603269
PA2302	ambE	5	AmrZ, ExsA, GbdR, LasR, PhoB	0.00142	0.00456026
PA5538	amiA	5	BfmR, ExsA, GbdR, LasR, PhoB	0.00182	0.00548048
PA1544	anr	5	BfmR, GbdR, LasR, PhoB, QscR	0.00024	0.00116095
PA1248	aprF	5	AmrZ, BfmR, ExsA, LasR, VqsM	0.00029	0.00134842
PA3525	argG	5	AlgR, BfmR, GacA, LasR, RsaL	5e-05	0.000333781
PA5051	argS	5	BfmR, GacA, GbdR, LasR, PhoB	0.00099	0.00347449
PA0897	aruG	5	AmrZ, ExsA, GacA, LasR, PchR	0.00029	0.00134842
PA3117	asd	5	AlgR, AmrZ, GacA, LasR, RsaL	3e-05	0.000222473
PA0779	asrA	5	GbdR, LasR, PchR, PhoB, SphR	5e-05	0.000333781
PA2001	atoB	5	ExsA, GbdR, LasR, PchR, PhoB	0.00075	0.00283225
PA5553	atpC	5	ExsA, GbdR, LasR, PchR, VqsM	0.00012	0.000673161
PA5554	atpD	5	BfmR, ExsA, GacA, LasR, PchR	0.00037	0.00161463
PA5559	atpE	5	ExsA, GacA, LasR, PchR, QscR	6e-05	0.000382899
PA5555	atpG	5	BfmR, GacA, LasR, PchR, QscR	8e-05	0.000485585
PA0183	atsA	5	AmrZ, BfmR, GbdR, LasR, PhoB	0.00203	0.00583499
PA2003	bdhA	5	ExsA, GacA, GbdR, LasR, PhoB	0.00078	0.00289833
PA5374	betI	5	AmrZ, GbdR, PchR, PhoB, SphR	3e-05	0.000222473
PA3530	bfd	5	AlgR, BfmR, ExsA, GacA, MexT	1e-05	9.03377e-05
PA4117	bphP	5	ExsA, GbdR, PchR, PhoB, RsaL	0.00018	0.000922003
PA4878	brlR	5	BfmR, GbdR, PchR, PhoB, RsaL	0.00021	0.001036
PA0845	cerN	5	AmrZ, BfmR, GacA, PchR, VqsM	4e-05	0.000277131
PA1456	cheY	5	AmrZ, BfmR, GbdR, LasR, PhoB	0.00238	0.00648718
PA4675	chtA	5	AmrZ, GacA, GbdR, PchR, PhoB	0.0003	0.0013912
PA4542	clpB	5	ExsA, GbdR, LasR, PhoB, SphR	0.00019	0.00095771
PA3326	clpP2	5	ExsA, LasR, MexT, QscR, RhlR	< 1.00E-05	< 1.00E-05
PA2371	clpV3	5	AmrZ, ExsA, GacA, LasR, PhoB	0.00075	0.00283225
PA1802	clpX	5	AmrZ, BfmR, GbdR, LasR, PhoB	0.00205	0.00588276
PA1775	cmpX	5	AmrZ, GacA, LasR, PchR, PhoB	0.00051	0.00208926
PA0108	coIII	5	BfmR, ExsA, GacA, GbdR, PhoB	0.0006	0.00240138
PA2622	cspD	5	AmrZ, ExsA, GbdR, LasR, PhoB	0.0012	0.00398244
PA4082	cupB5	5	AmrZ, BfmR, GbdR, LasR, PhoB	0.00214	0.00604624
PA4650	cupE3	5	BfmR, FleQ, GacA, LasR, RsaL	6e-05	0.000382899
PA1010	dapA	5	AmrZ, BfmR, ExsA, GacA, LasR	0.00082	0.00298635
PA1999	dchA	5	ExsA, GbdR, LasR, PchR, PhoB	0.00065	0.00256025
PA5167	dctP	5	AmrZ, BfmR, ExsA, LasR, SphR	0.00018	0.000922003
PA4761	dnaK	5	BfmR, GbdR, LasR, PhoB, SphR	0.00016	0.000843152
PA4500	dppA3	5	AmrZ, ExsA, GacA, LasR, PchR	0.00032	0.00145866
PA4506	dppF	5	AmrZ, ExsA, LasR, PchR, PhoB	0.00066	0.00258209
PA3194	edd	5	AmrZ, ExsA, GacA, LasR, PchR	0.00037	0.00161463
PA2951	etfA	5	BfmR, ExsA, GbdR, LasR, PhoB	0.00173	0.00530594
PA3841	exoS	5	AmrZ, CdpR, GacA, PchR, VqsM	< 1.00E-05	< 1.00E-05
PA0044	exoT	5	AmrZ, ExsA, GacA, GbdR, PhoB	0.00063	0.00249276
PA1609	fabB	5	BfmR, GacA, GbdR, LasR, PhoB	0.00104	0.00359912
PA2967	fabG	5	AmrZ, BfmR, GbdR, LasR, PhoB	0.00208	0.00594432
PA2008	fahA	5	AlgR, ExsA, GbdR, PchR, PhoB	7e-05	0.000430141
PA3901	fecA	5	AmrZ, GbdR, PchR, PhoB, VqsM	0.0001	0.000579667
PA3900	fecR	5	ExsA, GacA, GbdR, LasR, PhoB	0.00065	0.00256025
PA1910	femA	5	AmrZ, BfmR, GbdR, LasR, PhoB	0.00213	0.00603269
PA1911	femR	5	AmrZ, GacA, GbdR, LasR, PhoB	0.00088	0.0031553
PA4158	fepC	5	AmrZ, ExsA, GbdR, LasR, PhoB	0.00139	0.00448462
PA3746	ffh	5	AmrZ, ExsA, GacA, LasR, RsaL	0.00026	0.00123367
PA1091	fgtA	5	AmrZ, ExsA, FleQ, GbdR, PhoB	0.00013	0.000716545
PA0472	fiuI	5	AmrZ, BfmR, ExsA, GacA, LasR	0.00088	0.0031553
PA1454	fleN	5	AmrZ, FleQ, GbdR, LasR, PhoB	0.00031	0.0014224
PA1079	flgD	5	AmrZ, BfmR, ExsA, FleQ, LasR	0.00031	0.0014224
PA1083	flgH	5	AmrZ, ExsA, FleQ, GbdR, PhoB	0.00023	0.0011188
PA1452	flhA	5	AlgR, AmrZ, FleQ, PchR, VqsM	1e-05	9.03377e-05
PA1444	fliN	5	AmrZ, ExsA, GbdR, LasR, PhoB	0.00137	0.00444069
PA1674	folE2	5	AmrZ, GacA, GbdR, LasR, PhoB	0.00079	0.0029137
PA2398	fpvA	5	AmrZ, BfmR, GacA, GbdR, PchR	0.00034	0.00151995
PA4168	fpvB	5	AmrZ, GacA, GbdR, LasR, PhoB	0.00096	0.00339662
PA2407	fpvC	5	AmrZ, GacA, LasR, PchR, PhoB	0.00051	0.00208926
PA4235	ftnA	5	AmrZ, BfmR, GacA, LasR, VqsM	0.00021	0.001036
PA4418	ftsI	5	AmrZ, GbdR, LasR, PhoB, QscR	0.00015	0.000806337
PA4407	ftsZ	5	BfmR, ExsA, GbdR, LasR, PhoB	0.00163	0.00509815
PA4470	fumC1	5	AlgR, AmrZ, ExsA, GacA, PhoB	9e-05	0.000538761
PA1384	galE	5	AmrZ, BfmR, GbdR, LasR, PhoB	0.00215	0.00605482
PA4483	gatA	5	AmrZ, BfmR, GacA, LasR, PchR	0.00047	0.00196002
PA5410	gbcA	5	AmrZ, ExsA, FleQ, GacA, PchR	5e-05	0.000333781
PA3082	gbt	5	AmrZ, GbdR, PchR, PhoB, RsaL	0.00016	0.000843152
PA0580	gcp	5	AmrZ, BfmR, ExsA, GacA, RsaL	0.00019	0.00095771
PA2446	gcvH2	5	BfmR, ExsA, GbdR, LasR, PhoB	0.00155	0.00490082
PA5215	gcvT1	5	AlgR, AmrZ, GacA, LasR, RsaL	3e-05	0.000222473
PA2442	gcvT2	5	BfmR, ExsA, GbdR, LasR, PhoB	0.00165	0.00513301
PA2144	glgP	5	AmrZ, ExsA, GbdR, PchR, PhoB	0.00046	0.00192989
PA3581	glpF	5	ExsA, FleQ, GacA, LasR, PchR	7e-05	0.000430141
PA0347	glpQ	5	AmrZ, BfmR, GbdR, LasR, PhoB	0.00185	0.0055325
PA1580	gltA	5	BfmR, ExsA, PchR, QscR, SphR	2e-05	0.000162145
PA3176	gltS	5	AmrZ, BfmR, GbdR, LasR, PhoB	0.0022	0.00612128
PA4385	groEL	5	BfmR, GbdR, LasR, PchR, PhoB	0.00114	0.00384944
PA3533	grxD	5	GacA, LasR, PchR, QscR, VqsM	< 1.00E-05	< 1.00E-05
PA3769	guaA	5	BfmR, GacA, LasR, PchR, RsaL	0.0002	0.000997991
PA3770	guaB	5	AlgR, AmrZ, BfmR, GacA, LasR	0.00012	0.000673161
PA5267	hcpB	5	AlgR, FleQ, GacA, LasR, PchR	1e-05	9.03377e-05
PA4022	hdhA	5	ExsA, GbdR, LasR, PchR, PhoB	0.00055	0.00222689
PA3347	hsbA	5	AmrZ, BfmR, GbdR, LasR, PhoB	0.00221	0.00614419
PA3346	hsbR	5	AmrZ, BfmR, GbdR, PhoB, RsaL	0.00033	0.00148864
PA2368	hsiF3	5	BfmR, GacA, GbdR, LasR, PhoB	0.00107	0.0036737
PA1660	hsiG2	5	AmrZ, BfmR, FleQ, GacA, LasR	0.00017	0.000881162
PA2369	hsiG3	5	AmrZ, ExsA, GacA, LasR, PhoB	0.00079	0.0029137
PA2363	hsiJ3	5	AmrZ, ExsA, GacA, GbdR, PhoB	0.00046	0.00192989
PA5100	hutU	5	AmrZ, ExsA, GbdR, PchR, PhoB	0.00046	0.00192989
PA2623	icd	5	BfmR, ExsA, GbdR, LasR, PhoB	0.00144	0.00461171
PA0077	icmF1	5	AmrZ, ExsA, GacA, PchR, PhoB	0.00026	0.00123367
PA1669	icmF2	5	AmrZ, BfmR, ExsA, GacA, LasR	0.0008	0.00294123
PA3812	iscA	5	AlgR, AmrZ, FleQ, GacA, LasR	3e-05	0.000222473
PA3813	iscU	5	AlgR, FleQ, GacA, LasR, PhoB	3e-05	0.000222473
PA4613	katB	5	AlgR, AmrZ, BfmR, ExsA, LasR	0.0002	0.000997991
PA2147	katE	5	AlgR, AmrZ, ExsA, FleQ, LasR	7e-05	0.000430141
PA1432	lasI	5	LasR, MexT, PchR, QscR, RsaL	< 1.00E-05	< 1.00E-05
PA2011	liuE	5	ExsA, GbdR, LasR, PchR, PhoB	0.00074	0.00280974
PA1587	lpd	5	BfmR, ExsA, GacA, LasR, QscR	6e-05	0.000382899
PA4628	lysP	5	AmrZ, BfmR, GbdR, LasR, PhoB	0.00198	0.00574828
PA4489	magD	5	ExsA, GacA, LasR, MexT, RsaL	1e-05	9.03377e-05
PA0210	mdcC	5	BfmR, GbdR, LasR, PhoB, RsaL	0.00059	0.00237228
PA0212	mdcE	5	ExsA, GbdR, PchR, PhoB, RsaL	0.00018	0.000922003
PA1927	metE	5	AlgR, BfmR, LasR, PchR, RsaL	4e-05	0.000277131
PA4599	mexC	5	BfmR, ExsA, GbdR, LasR, PhoB	0.00172	0.00529395
PA3678	mexL	5	GbdR, LasR, MexT, PchR, PhoB	0.0001	0.000579667
PA3522	mexQ	5	GbdR, LasR, PchR, PhoB, RsaL	0.0002	0.000997991
PA2018	mexY	5	AmrZ, ExsA, GbdR, LasR, VqsM	0.00019	0.00095771
PA2020	mexZ	5	AmrZ, ExsA, GbdR, LasR, PhoB	0.00137	0.00444069
PA5512	mifS	5	AmrZ, BfmR, GbdR, LasR, PhoB	0.00227	0.00628588
PA3918	moaC	5	GacA, GbdR, PhoB, RsaL, VqsM	6e-05	0.000382899
PA4601	morA	5	AlgR, AmrZ, BfmR, FleQ, PchR	3e-05	0.000222473
PA0764	mucB	5	AmrZ, GbdR, LasR, PchR, PhoB	0.00075	0.00283225
PA4450	murA	5	AlgR, AmrZ, BfmR, GacA, LasR	0.00016	0.000843152
PA4315	mvaT	5	AlgR, AmrZ, BfmR, PhoB, SphR	3e-05	0.000222473
PA4917	nadD2	5	BfmR, FleQ, GbdR, LasR, PhoB	0.00038	0.00165205
PA3721	nalC	5	AmrZ, FleQ, GbdR, LasR, PhoB	0.00045	0.00190633
PA1156	nrdA	5	BfmR, GacA, LasR, PchR, QscR	5e-05	0.000333781
PA2641	nuoF	5	ExsA, GbdR, LasR, PhoB, QscR	0.00018	0.000922003
PA2645	nuoJ	5	ExsA, FleQ, GbdR, LasR, PhoB	0.00021	0.001036
PA2649	nuoN	5	BfmR, ExsA, GbdR, LasR, PhoB	0.00158	0.00498661
PA2391	opmQ	5	AmrZ, GacA, GbdR, LasR, PhoB	0.00099	0.00347449
PA0958	oprD	5	BfmR, ExsA, LasR, MexT, PchR	0.00011	0.00062821
PA0291	oprE	5	AmrZ, BfmR, ExsA, LasR, MexT	0.00016	0.000843152
PA2853	oprI	5	AmrZ, ExsA, GbdR, LasR, PhoB	0.0014	0.0045127
PA3279	oprP	5	AmrZ, BfmR, GbdR, LasR, PhoB	0.00211	0.00600538
PA0038	PA0038	5	AmrZ, GbdR, LasR, PchR, PhoB	0.0009	0.00321706
PA0045	PA0045	5	AmrZ, GbdR, LasR, PhoB, RsaL	0.0006	0.00240138
PA0048	PA0048	5	ExsA, GacA, GbdR, LasR, PhoB	0.00058	0.00233477
PA0103	PA0103	5	AmrZ, BfmR, GbdR, LasR, PhoB	0.0019	0.00560968
PA0107	PA0107	5	BfmR, ExsA, FleQ, GacA, SphR	< 1.00E-05	< 1.00E-05
PA0138	PA0138	5	AmrZ, BfmR, GbdR, LasR, PhoB	0.00224	0.00620775
PA0141	PA0141	5	BfmR, ExsA, LasR, PchR, QscR	0.00012	0.000673161
PA0150	PA0150	5	AmrZ, BfmR, GbdR, LasR, PhoB	0.00217	0.0060767
PA0151	PA0151	5	BfmR, GbdR, LasR, PhoB, VqsM	0.00031	0.0014224
PA0182	PA0182	5	BfmR, GacA, GbdR, LasR, PhoB	0.00092	0.00328181
PA0213	PA0213	5	BfmR, GbdR, PchR, PhoB, RsaL	0.00013	0.000716545
PA0221	PA0221	5	AmrZ, BfmR, GbdR, LasR, PhoB	0.00191	0.00562488
PA0223	PA0223	5	AmrZ, BfmR, GbdR, LasR, PhoB	0.00187	0.00556361
PA0227	PA0227	5	BfmR, ExsA, GacA, LasR, PchR	0.00039	0.00167874
PA0321	PA0321	5	AmrZ, BfmR, GbdR, LasR, PhoB	0.00212	0.00601416
PA0329	PA0329	5	AmrZ, ExsA, GbdR, LasR, PhoB	0.00136	0.00442064
PA0387	PA0387	5	ExsA, GbdR, LasR, PchR, PhoB	0.00068	0.00263661
PA0388	PA0388	5	BfmR, GbdR, LasR, PhoB, VqsM	0.00034	0.00151995
PA0399	PA0399	5	BfmR, ExsA, GbdR, MexT, PhoB	0.0001	0.000579667
PA0400	PA0400	5	ExsA, GbdR, MexT, PchR, PhoB	4e-05	0.000277131
PA0434	PA0434	5	BfmR, ExsA, GbdR, LasR, PhoB	0.00163	0.00509815
PA0452	PA0452	5	GacA, GbdR, PchR, PhoB, RsaL	0.00013	0.000716545
PA0459	PA0459	5	AmrZ, ExsA, GbdR, PhoB, QscR	0.0001	0.000579667
PA0494	PA0494	5	AmrZ, BfmR, GbdR, LasR, PhoB	0.00215	0.00605482
PA0614	PA0614	5	BfmR, GacA, GbdR, MexT, PhoB	6e-05	0.000382899
PA0618	PA0618	5	ExsA, GacA, GbdR, MexT, PhoB	5e-05	0.000333781
PA0627	PA0627	5	AmrZ, GacA, GbdR, PhoB, RsaL	0.0002	0.000997991
PA0640	PA0640	5	AmrZ, ExsA, GacA, GbdR, PhoB	0.00044	0.00187081
PA0641	PA0641	5	AmrZ, ExsA, GacA, GbdR, PhoB	0.00052	0.00212272
PA0645	PA0645	5	FleQ, GacA, GbdR, LasR, PhoB	0.00014	0.000762003
PA0646	PA0646	5	FleQ, GacA, GbdR, PhoB, RsaL	5e-05	0.000333781
PA0665	PA0665	5	ExsA, FleQ, GacA, LasR, SphR	2e-05	0.000162145
PA0696	PA0696	5	BfmR, GbdR, LasR, PhoB, QscR	0.00026	0.00123367
PA0708	PA0708	5	AmrZ, BfmR, GbdR, LasR, PhoB	0.00192	0.00563524
PA0720	PA0720	5	AlgR, ExsA, GbdR, PchR, VqsR	< 1.00E-05	< 1.00E-05
PA0725	PA0725	5	AmrZ, BfmR, GbdR, LasR, VqsM	0.00037	0.00161463
PA0728	PA0728	5	AmrZ, GbdR, LasR, PchR, VqsR	2e-05	0.000162145
PA0732	PA0732	5	ExsA, GbdR, PhoB, RsaL, VqsM	2e-05	0.000162145
PA0747	PA0747	5	AmrZ, ExsA, GacA, LasR, PhoB	0.00069	0.00266647
PA0833	PA0833	5	BfmR, GbdR, LasR, PchR, PhoB	0.00094	0.00333945
PA0891	PA0891	5	ExsA, GbdR, LasR, PchR, PhoB	0.00057	0.00229984
PA0959	PA0959	5	AmrZ, ExsA, GbdR, PchR, PhoB	0.00043	0.00183502
PA1030	PA1030	5	AmrZ, BfmR, ExsA, LasR, PhoB	0.00161	0.00505834
PA1068	PA1068	5	AmrZ, FleQ, GbdR, PhoB, RsaL	6e-05	0.000382899
PA1069	PA1069	5	AmrZ, MexT, PchR, PhoB, RsaL	< 1.00E-05	< 1.00E-05
PA1076	PA1076	5	ExsA, GacA, GbdR, LasR, PhoB	0.00076	0.00286379
PA1088	PA1088	5	AmrZ, FleQ, GbdR, LasR, PhoB	0.00034	0.00151995
PA1137	PA1137	5	AmrZ, BfmR, ExsA, GacA, PchR	0.00019	0.00095771
PA1144	PA1144	5	AmrZ, BfmR, GbdR, LasR, PhoB	0.00194	0.00567002
PA1181	PA1181	5	AmrZ, BfmR, GbdR, PchR, PhoB	0.00069	0.00266647
PA1202	PA1202	5	AlgR, ExsA, GbdR, PhoB, VqsM	2e-05	0.000162145
PA1214	PA1214	5	AmrZ, ExsA, LasR, RsaL, VqsM	8e-05	0.000485585
PA1215	PA1215	5	ExsA, GbdR, LasR, PhoB, RsaL	0.00055	0.00222689
PA1216	PA1216	5	ExsA, GbdR, LasR, PhoB, RsaL	0.00042	0.00179897
PA1271	PA1271	5	AmrZ, GbdR, PchR, PhoB, RsaL	0.00024	0.00116095
PA1324	PA1324	5	AlgR, ExsA, GbdR, LasR, PhoB	0.00016	0.000843152
PA1344	PA1344	5	AmrZ, ExsA, GbdR, PhoB, RsaL	0.00031	0.0014224
PA1347	PA1347	5	AmrZ, BfmR, GbdR, LasR, PhoB	0.00219	0.00610812
PA1425	PA1425	5	AmrZ, ExsA, GbdR, LasR, PhoB	0.00125	0.00411306
PA1440	PA1440	5	BfmR, GbdR, LasR, PhoB, QscR	0.00021	0.001036
PA1459	PA1459	5	AmrZ, ExsA, GbdR, LasR, PhoB	0.00139	0.00448462
PA1463	PA1463	5	AmrZ, FleQ, GbdR, LasR, PhoB	0.00034	0.00151995
PA1465	PA1465	5	AmrZ, FleQ, GbdR, LasR, PhoB	0.00039	0.00167874
PA1550	PA1550	5	AmrZ, ExsA, GbdR, LasR, PhoB	0.00125	0.00411306
PA1551	PA1551	5	AmrZ, BfmR, ExsA, GbdR, PhoB	0.00105	0.00362651
PA1560	PA1560	5	AmrZ, BfmR, FleQ, GacA, LasR	0.00011	0.00062821
PA1654	PA1654	5	AmrZ, ExsA, GbdR, LasR, PhoB	0.00142	0.00456026
PA1655	PA1655	5	AmrZ, BfmR, GbdR, LasR, PhoB	0.00218	0.00609489
PA1728	PA1728	5	AmrZ, GbdR, LasR, PchR, PhoB	0.00096	0.00339662
PA1745	PA1745	5	AmrZ, GbdR, PhoB, QscR, RsaL	1e-05	9.03377e-05
PA1748	PA1748	5	GacA, GbdR, LasR, PchR, PhoB	0.00031	0.0014224
PA1750	PA1750	5	AmrZ, BfmR, GacA, LasR, RsaL	0.00036	0.00158893
PA1761	PA1761	5	AmrZ, ExsA, GbdR, LasR, PhoB	0.0012	0.00398244
PA1788	PA1788	5	BfmR, GacA, GbdR, LasR, PhoB	0.00117	0.00391275
PA1833	PA1833	5	ExsA, GbdR, LasR, PchR, PhoB	0.0006	0.00240138
PA1852	PA1852	5	AmrZ, BfmR, GbdR, LasR, PhoB	0.00191	0.00562488
PA1879	PA1879	5	BfmR, FleQ, GbdR, PhoB, RsaL	0.00012	0.000673161
PA1888	PA1888	5	AmrZ, BfmR, ExsA, FleQ, GacA	7e-05	0.000430141
PA1895	PA1895	5	BfmR, ExsA, GbdR, PchR, PhoB	0.00049	0.00202401
PA1909	PA1909	5	AmrZ, BfmR, GbdR, LasR, PhoB	0.00217	0.0060767
PA1922	PA1922	5	BfmR, ExsA, GbdR, LasR, PhoB	0.00179	0.00542301
PA2055	PA2055	5	BfmR, ExsA, GbdR, LasR, PhoB	0.00154	0.00487807
PA2066	PA2066	5	BfmR, ExsA, GbdR, PhoB, RsaL	0.00035	0.00155665
PA2067	PA2067	5	ExsA, GbdR, LasR, PhoB, RsaL	0.00035	0.00155665
PA2110	PA2110	5	ExsA, GbdR, LasR, PchR, PhoB	0.00062	0.00246723
PA2117	PA2117	5	AmrZ, ExsA, GbdR, LasR, PhoB	0.00152	0.0048235
PA2142	PA2142	5	BfmR, GbdR, PchR, PhoB, RsaL	0.00019	0.00095771
PA2163	PA2163	5	BfmR, ExsA, LasR, PchR, RsaL	0.00025	0.00119437
PA2172	PA2172	5	AlgR, GbdR, PchR, PhoB, RsaL	5e-05	0.000333781
PA2190	PA2190	5	AlgR, GbdR, LasR, PhoB, RsaL	0.00011	0.00062821
PA2287	PA2287	5	ExsA, FleQ, GacA, PhoB, VqsM	1e-05	9.03377e-05
PA2288	PA2288	5	BfmR, ExsA, FleQ, LasR, PhoB	0.00026	0.00123367
PA2314	PA2314	5	AmrZ, BfmR, GbdR, LasR, PhoB	0.00203	0.00583499
PA2374	PA2374	5	BfmR, GacA, GbdR, PhoB, RsaL	0.00032	0.00145866
PA2433	PA2433	5	AlgR, ExsA, GacA, GbdR, PhoB	5e-05	0.000333781
PA2462	PA2462	5	AmrZ, GacA, LasR, QscR, RsaL	3e-05	0.000222473
PA2483	PA2483	5	ExsA, GacA, GbdR, LasR, PhoB	0.00082	0.00298635
PA2544	PA2544	5	AmrZ, FleQ, GacA, GbdR, PhoB	0.00022	0.00107769
PA2552	PA2552	5	AmrZ, ExsA, GbdR, LasR, PhoB	0.00135	0.00439635
PA2553	PA2553	5	AmrZ, ExsA, LasR, PhoB, SphR	0.00013	0.000716545
PA2562	PA2562	5	AlgR, GbdR, LasR, PchR, PhoB	6e-05	0.000382899
PA2565	PA2565	5	BfmR, FleQ, GbdR, LasR, PhoB	0.00045	0.00190633
PA2568	PA2568	5	AmrZ, BfmR, GbdR, LasR, PhoB	0.00222	0.00616214
PA2604	PA2604	5	AmrZ, BfmR, GbdR, LasR, PhoB	0.00214	0.00604624
PA2659	PA2659	5	AlgR, AmrZ, BfmR, PhoB, VqsM	1e-05	9.03377e-05
PA2676	PA2676	5	AmrZ, BfmR, GbdR, LasR, PhoB	0.00199	0.00576288
PA2682	PA2682	5	ExsA, GacA, PchR, PhoB, RsaL	2e-05	0.000162145
PA2778	PA2778	5	AmrZ, GacA, GbdR, PchR, PhoB	0.00033	0.00148864
PA2788	PA2788	5	AmrZ, ExsA, FleQ, PchR, SphR	< 1.00E-05	< 1.00E-05
PA2919	PA2919	5	BfmR, GbdR, LasR, PchR, PhoB	0.00098	0.00344635
PA2928	PA2928	5	AmrZ, BfmR, GbdR, LasR, PhoB	0.0019	0.00560968
PA2933	PA2933	5	AmrZ, BfmR, GbdR, LasR, PhoB	0.00203	0.00583499
PA2946	PA2946	5	AmrZ, BfmR, GbdR, LasR, PhoB	0.00174	0.00532253
PA3040	PA3040	5	AlgR, ExsA, GbdR, LasR, PhoB	0.00015	0.000806337
PA3041	PA3041	5	AmrZ, GbdR, LasR, PchR, PhoB	0.00088	0.0031553
PA3260	PA3260	5	AmrZ, GbdR, LasR, PhoB, QscR	0.00024	0.00116095
PA3336	PA3336	5	ExsA, GacA, GbdR, LasR, PhoB	0.00063	0.00249276
PA3348	PA3348	5	AmrZ, FleQ, GbdR, LasR, PhoB	0.00033	0.00148864
PA3400	PA3400	5	AmrZ, BfmR, GbdR, LasR, PhoB	0.00199	0.00576288
PA3415	PA3415	5	GacA, GbdR, PchR, PhoB, RsaL	0.00015	0.000806337
PA3422	PA3422	5	AmrZ, BfmR, GbdR, LasR, PhoB	0.00217	0.0060767
PA3443	PA3443	5	BfmR, ExsA, GbdR, LasR, PhoB	0.00144	0.00461171
PA3449	PA3449	5	BfmR, ExsA, GbdR, LasR, PhoB	0.00173	0.00530594
PA3473	PA3473	5	AmrZ, BfmR, GbdR, LasR, PhoB	0.00192	0.00563524
PA3535	PA3535	5	AmrZ, BfmR, ExsA, LasR, PchR	0.00081	0.00296858
PA3573	PA3573	5	BfmR, GacA, GbdR, LasR, PhoB	0.00109	0.00371669
PA3674	PA3674	5	AmrZ, ExsA, GbdR, LasR, PhoB	0.00163	0.00509815
PA3688	PA3688	5	ExsA, GbdR, LasR, PchR, PhoB	0.00066	0.00258209
PA3730	PA3730	5	CdpR, ExsA, FleQ, SphR, VqsM	< 1.00E-05	< 1.00E-05
PA3732	PA3732	5	AmrZ, ExsA, FleQ, GacA, LasR	9e-05	0.000538761
PA3785	PA3785	5	BfmR, GbdR, MexT, PhoB, QscR	4e-05	0.000277131
PA3836	PA3836	5	BfmR, ExsA, LasR, PchR, RsaL	0.00027	0.00127417
PA3839	PA3839	5	ExsA, GacA, GbdR, LasR, PhoB	0.00062	0.00246723
PA3846	PA3846	5	ExsA, GbdR, LasR, PchR, PhoB	0.0005	0.00206043
PA3858	PA3858	5	AmrZ, BfmR, ExsA, GbdR, PhoB	0.00108	0.00369345
PA3871	PA3871	5	AmrZ, GacA, GbdR, PchR, RsaL	0.00013	0.000716545
PA3905	PA3905	5	AmrZ, GacA, GbdR, LasR, MexT	0.0001	0.000579667
PA3908	PA3908	5	AmrZ, GacA, LasR, MexT, PchR	4e-05	0.000277131
PA3945	PA3945	5	AmrZ, ExsA, GbdR, PchR, PhoB	0.00048	0.00199455
PA3954	PA3954	5	AmrZ, BfmR, GbdR, LasR, PhoB	0.00233	0.00640106
PA3973	PA3973	5	GbdR, LasR, PchR, PhoB, QscR	0.0001	0.000579667
PA3978	PA3978	5	AmrZ, GbdR, LasR, PchR, PhoB	0.00104	0.00359912
PA4121	PA4121	5	AmrZ, BfmR, GbdR, LasR, PhoB	0.00207	0.00592548
PA4131	PA4131	5	AmrZ, ExsA, LasR, PchR, RhlR	4e-05	0.000277131
PA4140	PA4140	5	AmrZ, GbdR, LasR, PhoB, RsaL	0.00046	0.00192989
PA4187	PA4187	5	AmrZ, BfmR, GbdR, LasR, PhoB	0.00222	0.00616214
PA4298	PA4298	5	FleQ, GacA, GbdR, PhoB, RsaL	4e-05	0.000277131
PA4311	PA4311	5	ExsA, GbdR, LasR, PchR, PhoB	0.00062	0.00246723
PA4333	PA4333	5	BfmR, GacA, LasR, PchR, RsaL	0.00017	0.000881162
PA4348	PA4348	5	AmrZ, ExsA, GacA, LasR, RhlR	< 1.00E-05	< 1.00E-05
PA4349	PA4349	5	AmrZ, BfmR, GacA, GbdR, PhoB	0.00077	0.00289207
PA4371	PA4371	5	BfmR, GacA, GbdR, LasR, PhoB	0.00107	0.0036737
PA4389	PA4389	5	ExsA, GacA, LasR, PhoB, RsaL	0.00037	0.00161463
PA4431	PA4431	5	AmrZ, BfmR, LasR, QscR, RsaL	7e-05	0.000430141
PA4465	PA4465	5	BfmR, GacA, GbdR, LasR, PhoB	0.00115	0.00387944
PA4540	PA4540	5	AmrZ, BfmR, GbdR, LasR, PhoB	0.00201	0.0058063
PA4632	PA4632	5	AmrZ, ExsA, LasR, PchR, RsaL	0.00013	0.000716545
PA4633	PA4633	5	AmrZ, ExsA, FleQ, LasR, PchR	0.00012	0.000673161
PA4657	PA4657	5	GbdR, LasR, PchR, PhoB, QscR	0.0001	0.000579667
PA4671	PA4671	5	BfmR, GacA, LasR, PchR, RsaL	0.00016	0.000843152
PA4674	PA4674	5	GacA, GbdR, LasR, PhoB, RsaL	0.00025	0.00119437
PA4746	PA4746	5	AmrZ, ExsA, GbdR, LasR, VqsM	0.00022	0.00107769
PA4832	PA4832	5	BfmR, ExsA, GbdR, LasR, PhoB	0.00152	0.0048235
PA4838	PA4838	5	BfmR, ExsA, GbdR, LasR, PhoB	0.00146	0.00466717
PA4877	PA4877	5	AlgR, GbdR, LasR, PchR, PhoB	0.00013	0.000716545
PA4895	PA4895	5	BfmR, ExsA, GbdR, LasR, PhoB	0.00179	0.00542301
PA4896	PA4896	5	BfmR, ExsA, GacA, LasR, PhoB	0.00078	0.00289833
PA4897	PA4897	5	AmrZ, BfmR, GbdR, LasR, PhoB	0.00198	0.00574828
PA4911	PA4911	5	AmrZ, BfmR, GbdR, LasR, PhoB	0.00212	0.00601416
PA4933	PA4933	5	GacA, LasR, PchR, RsaL, VqsM	5e-05	0.000333781
PA4978	PA4978	5	AmrZ, BfmR, GbdR, LasR, PhoB	0.00217	0.0060767
PA5023	PA5023	5	FleQ, GacA, GbdR, PhoB, SphR	1e-05	9.03377e-05
PA5048	PA5048	5	AmrZ, GbdR, PchR, PhoB, VqsM	4e-05	0.000277131
PA5052	PA5052	5	GacA, GbdR, LasR, PhoB, SphR	8e-05	0.000485585
PA5088	PA5088	5	AmrZ, BfmR, GbdR, LasR, PhoB	0.00192	0.00563524
PA5136	PA5136	5	AmrZ, GbdR, PchR, PhoB, RsaL	0.0002	0.000997991
PA5153	PA5153	5	AmrZ, BfmR, ExsA, LasR, PchR	0.00066	0.00258209
PA5154	PA5154	5	AmrZ, ExsA, GbdR, PchR, PhoB	0.00041	0.00176047
PA5160	PA5160	5	AmrZ, BfmR, GbdR, LasR, PhoB	0.00239	0.00650424
PA5178	PA5178	5	AmrZ, ExsA, GbdR, LasR, PhoB	0.00133	0.00433528
PA5182	PA5182	5	AlgR, AmrZ, ExsA, MexT, PchR	< 1.00E-05	< 1.00E-05
PA5230	PA5230	5	ExsA, GacA, GbdR, LasR, PhoB	0.0006	0.00240138
PA5383	PA5383	5	AmrZ, BfmR, GbdR, LasR, PhoB	0.00211	0.00600538
PA5396	PA5396	5	AmrZ, BfmR, ExsA, LasR, PchR	0.00078	0.00289833
PA5469	PA5469	5	ExsA, FleQ, GacA, SphR, VqsM	< 1.00E-05	< 1.00E-05
PA5470	PA5470	5	AmrZ, ExsA, GbdR, LasR, VqsM	0.0002	0.000997991
PA5477	PA5477	5	AmrZ, BfmR, GbdR, LasR, PhoB	0.00192	0.00563524
PA5494	PA5494	5	BfmR, GacA, GbdR, LasR, PhoB	0.00103	0.00357519
PA5527	PA5527	5	AlgR, GbdR, LasR, PchR, PhoB	0.0001	0.000579667
PA5539	PA5539	5	BfmR, ExsA, GbdR, LasR, PhoB	0.00142	0.00456026
PA5546	PA5546	5	BfmR, ExsA, GbdR, PhoB, RsaL	0.00036	0.00158893
PA1566	pauA3	5	BfmR, GbdR, LasR, PchR, PhoB	0.00106	0.00365742
PA1565	pauB2	5	GbdR, LasR, PchR, PhoB, SphR	7e-05	0.000430141
PA0228	pcaF	5	BfmR, ExsA, GacA, LasR, PchR	0.00039	0.00167874
PA0235	pcaK	5	AmrZ, BfmR, GbdR, LasR, PhoB	0.00214	0.00604624
PA4225	pchF	5	AmrZ, ExsA, FleQ, GacA, RsaL	2e-05	0.000162145
PA4918	pcnA	5	AmrZ, CdpR, LasR, PchR, VqsM	< 1.00E-05	< 1.00E-05
PA1703	pcrD	5	BfmR, GacA, GbdR, LasR, PhoB	0.00125	0.00411306
PA3064	pelA	5	AmrZ, FleQ, GbdR, LasR, PhoB	0.00037	0.00161463
PA3063	pelB	5	AmrZ, FleQ, GbdR, LasR, PhoB	0.00037	0.00161463
PA3060	pelE	5	AmrZ, BfmR, FleQ, LasR, PhoB	0.00034	0.00151995
PA3059	pelF	5	AmrZ, FleQ, GbdR, LasR, PhoB	0.00033	0.00148864
PA0355	pfpI	5	AmrZ, ExsA, GbdR, LasR, PhoB	0.00131	0.00428212
PA3182	pgl	5	AmrZ, ExsA, GacA, LasR, PchR	0.00033	0.00148864
PA5058	phaC2	5	AmrZ, ExsA, LasR, PhoB, RsaL	0.00039	0.00167874
PA0691	phdA	5	AmrZ, BfmR, GbdR, LasR, PhoB	0.00188	0.00557904
PA3296	phoA	5	AmrZ, BfmR, GbdR, LasR, PhoB	0.00232	0.00638873
PA4710	phuR	5	AmrZ, GacA, GbdR, LasR, PhoB	0.00097	0.00342156
PA5044	pilM	5	AmrZ, BfmR, GbdR, LasR, QscR	0.00027	0.00127417
PA5043	pilN	5	AmrZ, BfmR, ExsA, GbdR, LasR	0.00145	0.00463947
PA5040	pilQ	5	AmrZ, BfmR, ExsA, LasR, VqsM	0.00024	0.00116095
PA0247	pobA	5	AmrZ, BfmR, GbdR, LasR, PhoB	0.00186	0.0055481
PA0074	ppkA	5	AmrZ, ExsA, FleQ, GacA, PchR	1e-05	9.03377e-05
PA1770	ppsA	5	BfmR, GacA, GbdR, LasR, PhoB	0.00109	0.00371669
PA0795	prpC	5	AmrZ, BfmR, ExsA, PhoB, SphR	0.0001	0.000579667
PA4670	prs	5	AmrZ, ExsA, GacA, LasR, VqsM	0.00015	0.000806337
PA0610	prtN	5	BfmR, ExsA, GbdR, PhoB, VqsM	0.00014	0.000762003
PA1716	pscC	5	AmrZ, GbdR, LasR, PhoB, VqsM	0.00029	0.00134842
PA1717	pscD	5	AmrZ, GbdR, LasR, PhoB, VqsM	0.00031	0.0014224
PA2233	pslC	5	AmrZ, BfmR, GacA, GbdR, PhoB	0.00075	0.00283225
PA2235	pslE	5	ExsA, GbdR, LasR, MexT, PhoB	0.00014	0.000762003
PA2236	pslF	5	AmrZ, ExsA, GbdR, PhoB, RsaL	0.00028	0.00131422
PA3006	psrA	5	ExsA, GbdR, LasR, PchR, PhoB	0.00062	0.00246723
PA2386	pvdA	5	AmrZ, GacA, LasR, MexT, PchR	2e-05	0.000162145
PA2226	qsrO	5	AmrZ, BfmR, GbdR, PhoB, RsaL	0.00049	0.00202401
PA3824	queA	5	AmrZ, ExsA, GacA, GbdR, PhoB	0.00053	0.00215848
PA1130	rhlC	5	BfmR, ExsA, GbdR, LasR, PhoB	0.00155	0.00490082
PA4054	ribB	5	AmrZ, BfmR, ExsA, LasR, QscR	0.00025	0.00119437
PA3946	rocS1	5	AmrZ, BfmR, GbdR, LasR, PhoB	0.00194	0.00567002
PA1107	roeA	5	AmrZ, BfmR, FleQ, GacA, LasR	0.00018	0.000922003
PA4260	rplB	5	BfmR, GacA, LasR, PchR, RsaL	0.00012	0.000673161
PA4932	rplI	5	GacA, LasR, PchR, SphR, VqsM	1e-05	9.03377e-05
PA4272	rplJ	5	BfmR, GacA, LasR, PchR, RsaL	0.00016	0.000843152
PA4433	rplM	5	BfmR, ExsA, GacA, LasR, RsaL	0.00025	0.00119437
PA4253	rplN	5	BfmR, GacA, LasR, PchR, RsaL	0.00015	0.000806337
PA4247	rplR	5	BfmR, GacA, LasR, PchR, RsaL	0.00013	0.000716545
PA4568	rplU	5	BfmR, ExsA, GacA, LasR, RsaL	0.00039	0.00167874
PA4258	rplV	5	BfmR, GacA, LasR, PchR, RsaL	0.00014	0.000762003
PA4261	rplW	5	BfmR, GacA, LasR, PchR, RsaL	0.00016	0.000843152
PA4567	rpmA	5	ExsA, GacA, LasR, RsaL, VqsM	4e-05	0.000277131
PA5049	rpmE	5	AmrZ, ExsA, GacA, LasR, RsaL	0.00025	0.00119437
PA0576	rpoD	5	AmrZ, BfmR, GbdR, LasR, PhoB	0.00216	0.00606824
PA3656	rpsB	5	BfmR, GacA, LasR, PchR, RsaL	0.00014	0.000762003
PA4239	rpsD	5	BfmR, GacA, LasR, PchR, RsaL	0.00018	0.000922003
PA4935	rpsF	5	AmrZ, BfmR, GacA, LasR, RsaL	0.00036	0.00158893
PA4240	rpsK	5	BfmR, GacA, LasR, PchR, RsaL	0.00017	0.000881162
PA4241	rpsM	5	BfmR, GacA, LasR, PchR, RsaL	0.00021	0.001036
PA4259	rpsS	5	BfmR, GacA, LasR, PchR, RsaL	0.00013	0.000716545
PA4563	rpsT	5	AmrZ, ExsA, GacA, LasR, SphR	7e-05	0.000430141
PA0579	rpsU	5	AmrZ, BfmR, ExsA, GacA, LasR	0.00068	0.00263661
PA0905	rsmA	5	AmrZ, GbdR, LasR, PhoB, VqsM	0.00018	0.000922003
PA5346	sadB	5	ExsA, GbdR, LasR, PchR, PhoB	0.00064	0.00252658
PA1583	sdhA	5	BfmR, ExsA, GbdR, LasR, QscR	0.00016	0.000843152
PA1582	sdhD	5	BfmR, GbdR, LasR, PchR, PhoB	0.00102	0.00354402
PA1663	sfa2	5	AmrZ, BfmR, FleQ, GacA, LasR	0.00031	0.0014224
PA0172	siaA	5	AmrZ, ExsA, GbdR, LasR, PhoB	0.00123	0.00406648
PA5418	soxA	5	AmrZ, BfmR, ExsA, GacA, PchR	0.00029	0.00134842
PA0302	spuF	5	BfmR, ExsA, LasR, PchR, RsaL	0.00028	0.00131422
PA1586	sucB	5	BfmR, GbdR, LasR, PchR, QscR	0.0001	0.000579667
PA4301	tadB	5	BfmR, FleQ, GbdR, PhoB, RsaL	0.0001	0.000579667
PA1800	tig	5	AlgR, BfmR, GacA, LasR, RsaL	4e-05	0.000277131
PA0849	trxB2	5	AlgR, BfmR, GbdR, PchR, PhoB	7e-05	0.000430141
PA2774	tse4	5	AmrZ, BfmR, MexT, PhoB, RsaL	2e-05	0.000162145
PA0088	tssF1	5	AmrZ, GacA, GbdR, MexT, PhoB	6e-05	0.000382899
PA4138	tyrS	5	BfmR, ExsA, GbdR, LasR, PhoB	0.00161	0.00505834
PA2800	vacJ	5	AmrZ, BfmR, GbdR, LasR, PhoB	0.00186	0.0055481
PA2373	vgrG3	5	ExsA, GacA, GbdR, LasR, PhoB	0.00077	0.00289207
PA5090	vgrG5	5	AmrZ, BfmR, GbdR, LasR, PhoB	0.00219	0.00610812
PA0676	vreR	5	AmrZ, BfmR, GbdR, LasR, PhoB	0.00229	0.00632615
PA3155	wbpE	5	ExsA, GbdR, LasR, PchR, PhoB	0.00066	0.00258209
PA3150	wbpG	5	AmrZ, BfmR, LasR, PchR, PhoB	0.00081	0.00296858
PA3149	wbpH	5	AmrZ, PchR, PhoB, RsaL, VqsM	4e-05	0.000277131
PA1528	zipA	5	AmrZ, BfmR, GbdR, LasR, PhoB	0.00202	0.00582068
PA4653	cupE6	4	FleQ, GacA, LasR, RsaL	0.00013	0.000716545
PA1318	cyoB	4	ExsA, GbdR, LasR, PhoB	0.00493	0.0116406
PA1321	cyoE	4	BfmR, GbdR, LasR, PhoB	0.00832	0.0157266
PA1754	cysB	4	BfmR, GbdR, LasR, PhoB	0.00753	0.0155717
PA0932	cysM	4	BfmR, ExsA, GacA, LasR	0.00309	0.00797257
PA4442	cysN	4	BfmR, GacA, LasR, PhoB	0.00446	0.0106978
PA0282	cysT	4	ExsA, GbdR, LasR, PhoB	0.00526	0.0121962
PA0265	davD	4	AmrZ, BfmR, LasR, RsaL	0.00216	0.00606824
PA4410	ddlB	4	ExsA, GbdR, LasR, PhoB	0.005	0.0117579
PA5398	dgcA	4	AmrZ, ExsA, GacA, PchR	0.00075	0.00283225
PA5399	dgcB	4	AmrZ, BfmR, ExsA, GacA	0.00194	0.00567002
PA1668	dotU2	4	AmrZ, BfmR, GacA, LasR	0.00402	0.00983232
PA4502	dppA4	4	AmrZ, ExsA, GacA, PchR	0.00078	0.00289833
PA4504	dppC	4	AmrZ, ExsA, GacA, SphR	0.00025	0.00119437
PA3737	dsbC	4	ExsA, GacA, LasR, PchR	0.00132	0.00430672
PA3910	eddA	4	BfmR, GbdR, LasR, PhoB	0.00866	0.0160895
PA3909	eddB	4	BfmR, GbdR, LasR, PhoB	0.00771	0.0155717
PA0693	exbB2	4	BfmR, GbdR, LasR, PhoB	0.00826	0.0156899
PA1713	ExsA	4	AmrZ, GbdR, PhoB, VqsM	0.0008	0.00294123
PA1714	exsD	4	AmrZ, GacA, GbdR, VqsM	0.00035	0.00155665
PA3299	fadD1	4	BfmR, ExsA, LasR, RsaL	0.00152	0.0048235
PA4814	fadH2	4	BfmR, GbdR, LasR, PhoB	0.00761	0.0155717
PA3013	faoB	4	AmrZ, ExsA, GbdR, LasR	0.00495	0.0116719
PA1951	fapF	4	FleQ, GacA, GbdR, PhoB	0.00055	0.00222689
PA3809	fdx2	4	AmrZ, GacA, LasR, PhoB	0.00351	0.00881428
PA4159	fepB	4	ExsA, GbdR, LasR, PhoB	0.00514	0.0119738
PA4160	fepD	4	BfmR, GbdR, LasR, PhoB	0.00851	0.0158872
PA4161	fepG	4	BfmR, GbdR, LasR, PhoB	0.00792	0.0155717
PA1665	fha2	4	AmrZ, ExsA, GacA, LasR	0.0024	0.00652635
PA2665	fhpR	4	GacA, GbdR, LasR, PhoB	0.00358	0.00893844
PA5262	fimS	4	AlgR, BfmR, GbdR, PhoB	0.00078	0.00289833
PA1097	FleQ	4	AmrZ, FleQ, GbdR, LasR	0.00138	0.00446063
PA1098	fleS	4	AmrZ, FleQ, PchR, VqsM	7e-05	0.000430141
PA1081	flgF	4	AmrZ, FleQ, GbdR, LasR	0.00118	0.0039424
PA1086	flgK	4	AmrZ, ExsA, FleQ, LasR	0.00093	0.00331069
PA1455	fliA	4	ExsA, GbdR, LasR, PhoB	0.00524	0.012166
PA1445	fliO	4	BfmR, GbdR, LasR, PhoB	0.00843	0.0157802
PA2466	foxA	4	AmrZ, GbdR, LasR, PhoB	0.00668	0.014557
PA2467	foxR	4	BfmR, ExsA, GacA, LasR	0.00286	0.00751858
PA2409	fpvE	4	AmrZ, GacA, LasR, PchR	0.00163	0.00509815
PA2403	fpvG	4	AmrZ, GacA, LasR, PchR	0.00151	0.00480932
PA3560	fruA	4	BfmR, ExsA, GacA, PhoB	0.00249	0.00670296
PA4408	ftsA	4	ExsA, GbdR, LasR, PhoB	0.00563	0.0128233
PA4419	ftsL	4	BfmR, GbdR, LasR, PhoB	0.00838	0.0157562
PA4413	ftsW	4	ExsA, GbdR, LasR, PhoB	0.00562	0.0128233
PA0854	fumC2	4	BfmR, ExsA, GbdR, PhoB	0.00431	0.0103738
PA4764	fur	4	AmrZ, BfmR, GacA, LasR	0.0037	0.00915915
PA2586	GacA	4	GacA, GbdR, LasR, PhoB	0.00362	0.00900598
PA4484	gatB	4	AmrZ, GacA, LasR, PchR	0.00142	0.00456026
PA5411	gbcB	4	BfmR, ExsA, PchR, PhoB	0.00202	0.00582068
PA5380	GbdR	4	BfmR, ExsA, GbdR, PhoB	0.0038	0.00938665
PA2290	gcd	4	BfmR, ExsA, GbdR, PhoB	0.00408	0.00994411
PA0447	gcdH	4	AmrZ, GbdR, PchR, PhoB	0.00239	0.00650424
PA1338	ggt	4	AmrZ, BfmR, ExsA, PhoB	0.0043	0.0103569
PA0482	glcB	4	BfmR, ExsA, LasR, QscR	0.00063	0.00249276
PA5355	glcD	4	AlgR, ExsA, GbdR, PhoB	0.00049	0.00202401
PA3193	glk	4	AmrZ, ExsA, GacA, LasR	0.00247	0.00665427
PA5288	glnK	4	ExsA, GbdR, LasR, PhoB	0.00533	0.0123174
PA5479	gltP	4	GacA, LasR, PchR, RsaL	0.00044	0.00187081
PA2444	glyA2	4	ExsA, GbdR, LasR, PhoB	0.00492	0.0116248
PA0288	gpuA	4	BfmR, GbdR, LasR, PhoB	0.00778	0.0155717
PA3405	hasE	4	BfmR, GbdR, LasR, PhoB	0.00801	0.0155717
PA0024	hemF	4	FleQ, GacA, GbdR, PhoB	0.00049	0.00202401
PA4944	hfq	4	BfmR, GbdR, LasR, PhoB	0.00781	0.0155717
PA4674.1	higB	4	ExsA, GbdR, LasR, PhoB	0.00535	0.0123554
PA2738	himA	4	GbdR, LasR, PhoB, QscR	0.00074	0.00280974
PA2926	hisP	4	BfmR, GbdR, LasR, PhoB	0.00804	0.0155717
PA4687	hitA	4	AlgR, ExsA, GacA, QscR	2e-05	0.000162145
PA2009	hmgA	4	AlgR, ExsA, PchR, PhoB	0.00019	0.00095771
PA5384	hocS	4	BfmR, GbdR, LasR, PhoB	0.00801	0.0155717
PA1659	hsiF2	4	AmrZ, GacA, LasR, MexT	0.00038	0.00165205
PA1661	hsiH2	4	AmrZ, BfmR, GacA, LasR	0.00358	0.00893844
PA2370	hsiH3	4	AmrZ, GacA, LasR, PhoB	0.00358	0.00893844
PA2830	htpX	4	ExsA, GbdR, LasR, PhoB	0.0049	0.0115933
PA0254	hudA	4	BfmR, GbdR, LasR, PhoB	0.00819	0.0156424
PA5091	hutG	4	ExsA, GbdR, PchR, PhoB	0.00174	0.00532253
PA5098	hutH	4	AmrZ, BfmR, ExsA, PchR	0.00169	0.00522938
PA5092	hutI	4	ExsA, GbdR, PchR, PhoB	0.00179	0.00542301
PA2361	icmF3	4	AmrZ, ExsA, GacA, LasR	0.00275	0.00726234
PA2624	idh	4	AmrZ, BfmR, GacA, QscR	0.00032	0.00145866
PA4694	ilvC	4	BfmR, LasR, QscR, VqsM	0.00019	0.00095771
PA5013	ilvE	4	AmrZ, BfmR, GbdR, LasR	0.00784	0.0155717
PA4885	irlR	4	BfmR, GbdR, LasR, PhoB	0.00787	0.0155717
PA1634	kdpB	4	BfmR, GbdR, LasR, PhoB	0.00783	0.0155717
PA2081	kynB	4	BfmR, LasR, PchR, RsaL	0.00116	0.0039056
PA2080	kynU	4	ExsA, LasR, PchR, RsaL	0.00081	0.00296858
PA3007	lexA	4	ExsA, LasR, PhoB, VqsM	0.00086	0.00309956
PA1254	lhpC	4	BfmR, GbdR, LasR, PhoB	0.00707	0.0150302
PA1266	lhpE	4	BfmR, GbdR, LasR, PhoB	0.00808	0.0155837
PA1253	lhpG	4	BfmR, GbdR, LasR, PhoB	0.00787	0.0155717
PA1260	lhpP	4	AmrZ, GbdR, LasR, PhoB	0.00644	0.0142302
PA2014	liuB	4	ExsA, LasR, PchR, PhoB	0.002	0.00578221
PA2013	liuC	4	ExsA, LasR, PchR, PhoB	0.00234	0.00641333
PA2012	liuD	4	ExsA, LasR, PchR, PhoB	0.0026	0.00692935
PA4770	lldP	4	AmrZ, ExsA, LasR, MexT	0.00037	0.00161463
PA1803	lon	4	GbdR, LasR, PhoB, QscR	0.00071	0.0027286
PA4461	lptB	4	AmrZ, BfmR, GbdR, LasR	0.00749	0.0155717
PA2783	mep72	4	BfmR, GbdR, LasR, PhoB	0.00808	0.0155837
PA4598	mexD	4	BfmR, GbdR, LasR, PhoB	0.00801	0.0155717
PA3523	mexP	4	BfmR, LasR, PchR, RsaL	0.0011	0.00374711
PA0424	mexR	4	BfmR, ExsA, GbdR, PhoB	0.00485	0.0114907
PA4825	mgtA	4	BfmR, GbdR, LasR, PhoB	0.00832	0.0157266
PA0867	mliC	4	ExsA, GbdR, LasR, VqsM	0.00069	0.00266647
PA3029	moaB2	4	AmrZ, GacA, LasR, RsaL	0.00107	0.0036737
PA3917	moaD	4	AmrZ, GbdR, PhoB, RsaL	0.00157	0.00495955
PA1460	motC	4	AmrZ, GbdR, LasR, PhoB	0.00663	0.0144662
PA4481	mreB	4	AmrZ, GacA, LasR, VqsM	0.00055	0.00222689
PA4614	mscL	4	ExsA, GbdR, LasR, PhoB	0.00476	0.0113548
PA2356	msuD	4	AmrZ, GbdR, LasR, PhoB	0.00635	0.0140671
PA2342	mtlD	4	BfmR, GbdR, LasR, PhoB	0.00837	0.0157562
PA2343	mtlY	4	BfmR, GbdR, LasR, PhoB	0.00773	0.0155717
PA0763	mucA	4	GbdR, LasR, PchR, PhoB	0.00331	0.00842149
PA0765	mucC	4	AmrZ, GbdR, LasR, PhoB	0.00674	0.0146328
PA4414	murD	4	ExsA, GbdR, LasR, PhoB	0.00492	0.0116248
PA4416	murF	4	ExsA, GbdR, LasR, PhoB	0.00509	0.0119052
PA4412	murG	4	GbdR, LasR, PhoB, QscR	0.00061	0.0024386
PA0761	nadB	4	AlgR, LasR, PchR, PhoB	0.00044	0.00187081
PA3757	nagR	4	AmrZ, GbdR, LasR, PhoB	0.00692	0.0148292
PA3005	nagZ	4	ExsA, GbdR, LasR, PhoB	0.00533	0.0123174
PA1177	napE	4	AmrZ, GbdR, LasR, PhoB	0.00685	0.0147519
PA1786	nasS	4	BfmR, GbdR, LasR, PhoB	0.00814	0.0155897
PA1781	nirB	4	AmrZ, GbdR, LasR, PhoB	0.00687	0.0147767
PA2999	nqrA	4	AmrZ, GacA, LasR, PchR	0.00188	0.00557904
PA2998	nqrB	4	AmrZ, GacA, LasR, PchR	0.00167	0.00519058
PA2994	nqrF	4	AmrZ, GacA, LasR, PchR	0.00159	0.00500908
PA1155	nrdB	4	BfmR, LasR, PchR, QscR	0.00037	0.00161463
PA4916	nrtR	4	AmrZ, GbdR, LasR, PhoB	0.0066	0.0144279
PA2638	nuoB	4	BfmR, GbdR, LasR, PhoB	0.00791	0.0155717
PA2639	nuoD	4	BfmR, LasR, PhoB, QscR	0.00082	0.00298635
PA2643	nuoH	4	ExsA, GbdR, LasR, PhoB	0.00514	0.0119738
PA2647	nuoL	4	ExsA, GbdR, LasR, PhoB	0.00504	0.01182
PA0162	opdC	4	AmrZ, BfmR, GbdR, PhoB	0.00543	0.0124822
PA4501	opdD	4	AmrZ, ExsA, GacA, PchR	0.00073	0.00278698
PA4898	opdK	4	BfmR, GbdR, LasR, PhoB	0.00765	0.0155717
PA2505	opdT	4	BfmR, GbdR, LasR, PhoB	0.00781	0.0155717
PA3790	oprC	4	ExsA, GacA, PchR, RsaL	0.0003	0.0013912
PA1777	oprF	4	BfmR, ExsA, LasR, QscR	0.00056	0.00226474
PA3891	opuCA	4	AlgR, AmrZ, ExsA, PhoB	0.00047	0.00196002
PA0007	PA0007	4	AlgR, AmrZ, FleQ, GacA	6e-05	0.000382899
PA0028	PA0028	4	BfmR, ExsA, GbdR, PhoB	0.00447	0.0107144
PA0040	PA0040	4	AmrZ, GbdR, LasR, PhoB	0.00672	0.0145985
PA0043	PA0043	4	AmrZ, GbdR, LasR, PhoB	0.00632	0.0140364
PA0056	PA0056	4	ExsA, GbdR, LasR, PhoB	0.00533	0.0123174
PA0069	PA0069	4	BfmR, GbdR, LasR, PhoB	0.00712	0.0150996
PA0110	PA0110	4	AmrZ, GacA, LasR, SphR	0.00036	0.00158893
PA0136	PA0136	4	BfmR, GbdR, LasR, PhoB	0.00769	0.0155717
PA0137	PA0137	4	BfmR, GbdR, LasR, PhoB	0.00761	0.0155717
PA0149	PA0149	4	AmrZ, BfmR, GacA, LasR	0.00411	0.0100032
PA0173	PA0173	4	ExsA, FleQ, GacA, LasR	0.00048	0.00199455
PA0185	PA0185	4	BfmR, GbdR, LasR, PhoB	0.0074	0.015523
PA0188	PA0188	4	BfmR, GbdR, LasR, PhoB	0.00805	0.0155717
PA0189	PA0189	4	BfmR, GbdR, LasR, PhoB	0.00756	0.0155717
PA0191	PA0191	4	AmrZ, BfmR, LasR, PhoB	0.00758	0.0155717
PA0193	PA0193	4	AmrZ, GbdR, LasR, PhoB	0.00707	0.0150302
PA0194	PA0194	4	BfmR, GbdR, LasR, PhoB	0.00755	0.0155717
PA0203	PA0203	4	ExsA, GacA, LasR, VqsM	0.00033	0.00148864
PA0204	PA0204	4	BfmR, ExsA, GacA, LasR	0.00305	0.00790455
PA0219	PA0219	4	BfmR, GbdR, LasR, PhoB	0.00755	0.0155717
PA0236	PA0236	4	BfmR, GbdR, LasR, PhoB	0.00803	0.0155717
PA0238	PA0238	4	BfmR, GbdR, LasR, PhoB	0.00795	0.0155717
PA0239	PA0239	4	BfmR, GbdR, LasR, PhoB	0.00758	0.0155717
PA0240	PA0240	4	BfmR, GbdR, LasR, PhoB	0.00785	0.0155717
PA0241	PA0241	4	BfmR, GbdR, LasR, PhoB	0.0079	0.0155717
PA0242	PA0242	4	BfmR, GbdR, LasR, PhoB	0.00804	0.0155717
PA0264	PA0264	4	AmrZ, BfmR, LasR, RsaL	0.00238	0.00648718
PA0268	PA0268	4	BfmR, GbdR, LasR, PhoB	0.00829	0.0156955
PA0285	PA0285	4	AmrZ, GbdR, LasR, PhoB	0.00654	0.014369
PA0306.1	PA0306.1	4	ExsA, GbdR, PhoB, QscR	0.00034	0.00151995
PA0323	PA0323	4	AmrZ, GbdR, LasR, PhoB	0.00732	0.015411
PA0325	PA0325	4	BfmR, GbdR, LasR, PhoB	0.00805	0.0155717
PA0326	PA0326	4	AmrZ, GbdR, LasR, PhoB	0.00665	0.0145008
PA0348	PA0348	4	BfmR, GbdR, LasR, PhoB	0.00795	0.0155717
PA0349	PA0349	4	BfmR, GbdR, LasR, PhoB	0.00788	0.0155717
PA0386	PA0386	4	BfmR, GbdR, LasR, PhoB	0.00762	0.0155717
PA0435	PA0435	4	BfmR, GbdR, LasR, PhoB	0.00843	0.0157802
PA0443	PA0443	4	AmrZ, GbdR, LasR, PhoB	0.00728	0.0153547
PA0449	PA0449	4	ExsA, GbdR, LasR, PhoB	0.00478	0.0113713
PA0450	PA0450	4	ExsA, GbdR, LasR, PhoB	0.00538	0.0124
PA0451	PA0451	4	GacA, GbdR, PchR, PhoB	0.00108	0.00369345
PA0456	PA0456	4	AmrZ, ExsA, GacA, LasR	0.00247	0.00665427
PA0479	PA0479	4	BfmR, GbdR, LasR, PhoB	0.00775	0.0155717
PA0484	PA0484	4	AmrZ, ExsA, GbdR, PhoB	0.00369	0.00914741
PA0491	PA0491	4	ExsA, GbdR, LasR, PhoB	0.005	0.0117579
PA0495	PA0495	4	AmrZ, BfmR, LasR, PhoB	0.00789	0.0155717
PA0496	PA0496	4	AmrZ, GbdR, LasR, PhoB	0.00689	0.0147831
PA0497	PA0497	4	AmrZ, GbdR, LasR, PhoB	0.00652	0.0143432
PA0506	PA0506	4	GbdR, LasR, PchR, PhoB	0.00331	0.00842149
PA0561	PA0561	4	BfmR, GbdR, LasR, PhoB	0.00801	0.0155717
PA0563	PA0563	4	LasR, MexT, PhoB, RsaL	0.00023	0.0011188
PA0564	PA0564	4	BfmR, GbdR, LasR, PhoB	0.00822	0.0156653
PA0574	PA0574	4	AmrZ, BfmR, GbdR, PhoB	0.00549	0.0125868
PA0575	PA0575	4	ExsA, GacA, LasR, RsaL	0.00074	0.00280974
PA0578	PA0578	4	AmrZ, ExsA, LasR, VqsM	0.00085	0.00307308
PA0585	PA0585	4	BfmR, GacA, GbdR, PhoB	0.00298	0.00776363
PA0598	PA0598	4	GbdR, LasR, PhoB, VqsM	0.00121	0.00400798
PA0616	PA0616	4	AmrZ, GbdR, PhoB, QscR	0.00046	0.00192989
PA0617	PA0617	4	AmrZ, GacA, GbdR, PhoB	0.00247	0.00665427
PA0630	PA0630	4	GacA, GbdR, PhoB, RsaL	0.00079	0.0029137
PA0638	PA0638	4	ExsA, GacA, GbdR, PhoB	0.00182	0.00548048
PA0642	PA0642	4	GacA, GbdR, PhoB, RsaL	0.00083	0.00301016
PA0643	PA0643	4	BfmR, ExsA, GbdR, PhoB	0.00407	0.00993366
PA0648	PA0648	4	AmrZ, GacA, GbdR, PhoB	0.00246	0.00664793
PA0669	PA0669	4	BfmR, GbdR, LasR, VqsM	0.00109	0.00371669
PA0699	PA0699	4	BfmR, GbdR, LasR, PhoB	0.00799	0.0155717
PA0713	PA0713	4	GbdR, LasR, PchR, PhoB	0.00323	0.00826633
PA0729	PA0729	4	ExsA, GbdR, LasR, PhoB	0.00547	0.0125492
PA0730	PA0730	4	AmrZ, BfmR, ExsA, VqsM	0.00063	0.00249276
PA0743	PA0743	4	ExsA, GbdR, LasR, PhoB	0.00525	0.0121811
PA0754	PA0754	4	ExsA, GacA, LasR, SphR	0.00027	0.00127417
PA0793	PA0793	4	AmrZ, ExsA, GacA, PhoB	0.00165	0.00513301
PA0806	PA0806	4	AmrZ, BfmR, LasR, RsaL	0.00269	0.00712553
PA0829	PA0829	4	BfmR, GbdR, LasR, PhoB	0.00827	0.0156918
PA0846	PA0846	4	AmrZ, BfmR, PhoB, RsaL	0.00197	0.00573361
PA0879	PA0879	4	AmrZ, GbdR, LasR, PhoB	0.00669	0.0145697
PA0881	PA0881	4	BfmR, GbdR, LasR, PhoB	0.00809	0.0155837
PA0886	PA0886	4	AmrZ, GbdR, LasR, PhoB	0.00645	0.0142432
PA0942	PA0942	4	BfmR, GbdR, LasR, PhoB	0.00713	0.0151116
PA0950	PA0950	4	AmrZ, ExsA, LasR, RsaL	0.00137	0.00444069
PA0978	PA0978	4	BfmR, GbdR, LasR, VqsM	0.00102	0.00354402
PA0987	PA0987	4	BfmR, GbdR, LasR, PhoB	0.00782	0.0155717
PA1011	PA1011	4	AmrZ, GacA, LasR, RsaL	0.00105	0.00362651
PA1016	PA1016	4	BfmR, GbdR, PchR, PhoB	0.00263	0.00698788
PA1018	PA1018	4	BfmR, GbdR, LasR, PhoB	0.00804	0.0155717
PA1021	PA1021	4	BfmR, GbdR, LasR, PhoB	0.00794	0.0155717
PA1025	PA1025	4	BfmR, GbdR, LasR, PhoB	0.00801	0.0155717
PA1029	PA1029	4	BfmR, ExsA, LasR, PhoB	0.00633	0.0140407
PA1095	PA1095	4	AmrZ, FleQ, LasR, PchR	0.00051	0.00208926
PA1143	PA1143	4	BfmR, GbdR, LasR, PhoB	0.00838	0.0157562
PA1146	PA1146	4	BfmR, GbdR, LasR, PhoB	0.00808	0.0155837
PA1147	PA1147	4	BfmR, GbdR, LasR, PhoB	0.00784	0.0155717
PA1159	PA1159	4	AmrZ, GbdR, LasR, PhoB	0.00634	0.0140539
PA1166	PA1166	4	AmrZ, ExsA, GbdR, PhoB	0.00389	0.00958174
PA1167	PA1167	4	BfmR, GbdR, PhoB, RsaL	0.00186	0.0055481
PA1212	PA1212	4	BfmR, ExsA, LasR, RsaL	0.00187	0.00556361
PA1220	PA1220	4	BfmR, ExsA, LasR, PchR	0.00298	0.00776363
PA1221	PA1221	4	BfmR, ExsA, LasR, RsaL	0.00182	0.00548048
PA1232	PA1232	4	BfmR, GbdR, LasR, PhoB	0.00788	0.0155717
PA1300	PA1300	4	BfmR, ExsA, GacA, LasR	0.00307	0.00792684
PA1301	PA1301	4	BfmR, ExsA, GacA, LasR	0.00291	0.00759833
PA1302	PA1302	4	BfmR, GbdR, LasR, PhoB	0.00772	0.0155717
PA1322	PA1322	4	AmrZ, GbdR, LasR, PhoB	0.00707	0.0150302
PA1323	PA1323	4	GbdR, LasR, PchR, PhoB	0.00306	0.00791866
PA1352	PA1352	4	BfmR, GbdR, LasR, PhoB	0.00793	0.0155717
PA1363	PA1363	4	AmrZ, BfmR, GacA, LasR	0.00381	0.00940467
PA1364	PA1364	4	BfmR, GacA, LasR, PhoB	0.00444	0.0106572
PA1365	PA1365	4	BfmR, GbdR, LasR, PhoB	0.00792	0.0155717
PA1366	PA1366	4	GbdR, LasR, PhoB, VqsM	0.00117	0.00391275
PA1386	PA1386	4	AmrZ, BfmR, LasR, QscR	0.00078	0.00289833
PA1400	PA1400	4	BfmR, GbdR, LasR, PhoB	0.00826	0.0156899
PA1410	PA1410	4	BfmR, GbdR, LasR, PhoB	0.00814	0.0155897
PA1419	PA1419	4	GbdR, LasR, PhoB, VqsM	0.00114	0.00384944
PA1427	PA1427	4	BfmR, GbdR, LasR, PhoB	0.00772	0.0155717
PA1441	PA1441	4	AmrZ, ExsA, FleQ, LasR	0.00087	0.00312912
PA1451	PA1451	4	BfmR, GbdR, LasR, PhoB	0.00809	0.0155837
PA1462	PA1462	4	AmrZ, BfmR, LasR, PhoB	0.00785	0.0155717
PA1471	PA1471	4	GbdR, LasR, MexT, PhoB	0.0007	0.00269612
PA1474	PA1474	4	AmrZ, ExsA, FleQ, PhoB	0.00068	0.00263661
PA1497	PA1497	4	BfmR, GbdR, LasR, PhoB	0.00814	0.0155897
PA1519	PA1519	4	BfmR, GbdR, LasR, PhoB	0.00804	0.0155717
PA1571	PA1571	4	AmrZ, GbdR, LasR, PhoB	0.00653	0.0143561
PA1595	PA1595	4	AmrZ, GbdR, LasR, PhoB	0.00651	0.0143302
PA1603	PA1603	4	GacA, GbdR, LasR, PhoB	0.0035	0.00880188
PA1630	PA1630	4	AmrZ, BfmR, ExsA, LasR	0.00552	0.0126389
PA1631	PA1631	4	BfmR, GbdR, LasR, PhoB	0.00774	0.0155717
PA1679	PA1679	4	AmrZ, FleQ, LasR, PchR	0.00052	0.00212272
PA1729	PA1729	4	GbdR, LasR, PchR, PhoB	0.00341	0.00860666
PA1730	PA1730	4	GacA, GbdR, PchR, PhoB	0.00111	0.00376642
PA1732	PA1732	4	AmrZ, GbdR, PchR, PhoB	0.00196	0.00571407
PA1753	PA1753	4	GbdR, LasR, PchR, PhoB	0.0032	0.00820162
PA1760	PA1760	4	AmrZ, ExsA, GbdR, PhoB	0.00324	0.00828582
PA1762	PA1762	4	AmrZ, GacA, GbdR, PhoB	0.00245	0.00662605
PA1782	PA1782	4	AmrZ, BfmR, GbdR, LasR	0.00748	0.0155717
PA1791	PA1791	4	AmrZ, GbdR, PhoB, RsaL	0.00152	0.0048235
PA1830	PA1830	4	AmrZ, ExsA, GbdR, LasR	0.00505	0.0118275
PA1832	PA1832	4	GbdR, LasR, PchR, PhoB	0.00294	0.00767091
PA1848	PA1848	4	BfmR, ExsA, GbdR, LasR	0.00567	0.0129059
PA1869	PA1869	4	AmrZ, BfmR, LasR, MexT	0.00078	0.00289833
PA1887	PA1887	4	AmrZ, GacA, GbdR, PhoB	0.00242	0.00656022
PA1907	PA1907	4	AmrZ, BfmR, LasR, PchR	0.00367	0.00911082
PA1913	PA1913	4	AmrZ, BfmR, FleQ, LasR	0.00165	0.00513301
PA1923	PA1923	4	BfmR, GbdR, LasR, PhoB	0.00743	0.0155672
PA1933	PA1933	4	GbdR, LasR, PchR, PhoB	0.00323	0.00826633
PA1941	PA1941	4	AmrZ, BfmR, ExsA, PchR	0.00195	0.00569446
PA1974	PA1974	4	AmrZ, GbdR, LasR, PhoB	0.0071	0.0150664
PA2051	PA2051	4	BfmR, GbdR, LasR, PhoB	0.00834	0.0157388
PA2075	PA2075	4	BfmR, GbdR, LasR, PhoB	0.00821	0.0156548
PA2077	PA2077	4	AmrZ, BfmR, GbdR, LasR	0.00694	0.0148629
PA2086	PA2086	4	BfmR, GbdR, LasR, PhoB	0.00772	0.0155717
PA2100	PA2100	4	BfmR, GbdR, PhoB, RsaL	0.00168	0.0052077
PA2106	PA2106	4	BfmR, GbdR, LasR, PhoB	0.00797	0.0155717
PA2146	PA2146	4	AmrZ, GbdR, PhoB, RsaL	0.00176	0.00536954
PA2158	PA2158	4	GbdR, PchR, PhoB, RsaL	0.00064	0.00252658
PA2159	PA2159	4	GbdR, LasR, PhoB, RsaL	0.00233	0.00640106
PA2162	PA2162	4	ExsA, LasR, PchR, RsaL	0.00068	0.00263661
PA2165	PA2165	4	GacA, GbdR, PchR, PhoB	0.0012	0.00398244
PA2176	PA2176	4	GbdR, LasR, PhoB, RsaL	0.00233	0.00640106
PA2207	PA2207	4	BfmR, GbdR, LasR, PhoB	0.00772	0.0155717
PA2211	PA2211	4	BfmR, GbdR, LasR, PhoB	0.008	0.0155717
PA2223	PA2223	4	ExsA, GbdR, PhoB, RsaL	0.00126	0.00413813
PA2285	PA2285	4	AmrZ, BfmR, LasR, VqsM	0.00101	0.00352335
PA2315	PA2315	4	BfmR, GbdR, LasR, PhoB	0.0085	0.0158855
PA2324	PA2324	4	BfmR, GbdR, LasR, PhoB	0.0084	0.0157579
PA2330	PA2330	4	BfmR, LasR, PchR, PhoB	0.00367	0.00911082
PA2331	PA2331	4	FleQ, LasR, PchR, PhoB	0.00073	0.00278698
PA2333	PA2333	4	BfmR, GbdR, LasR, PhoB	0.00801	0.0155717
PA2336	PA2336	4	BfmR, GbdR, LasR, PhoB	0.00771	0.0155717
PA2345	PA2345	4	ExsA, GbdR, PhoB, RsaL	0.00113	0.00382682
PA2354	PA2354	4	BfmR, GbdR, LasR, PhoB	0.00796	0.0155717
PA2355	PA2355	4	BfmR, GbdR, LasR, PhoB	0.00797	0.0155717
PA2384	PA2384	4	AmrZ, GacA, LasR, PchR	0.0017	0.00524632
PA2414	PA2414	4	ExsA, LasR, PhoB, RsaL	0.0017	0.00524632
PA2421	PA2421	4	BfmR, GbdR, LasR, PhoB	0.00812	0.0155857
PA2441	PA2441	4	ExsA, GbdR, LasR, PhoB	0.00483	0.0114589
PA2463	PA2463	4	AmrZ, GbdR, PhoB, RsaL	0.00148	0.00472676
PA2486	PA2486	4	AmrZ, BfmR, MexT, PhoB	0.00042	0.00179897
PA2500	PA2500	4	AmrZ, GacA, GbdR, PhoB	0.00253	0.00677915
PA2504	PA2504	4	ExsA, GbdR, PhoB, VqsM	0.00049	0.00202401
PA2540	PA2540	4	GacA, LasR, PhoB, RsaL	0.00111	0.00376642
PA2554	PA2554	4	AmrZ, ExsA, LasR, SphR	0.00047	0.00196002
PA2555	PA2555	4	AmrZ, ExsA, LasR, SphR	0.00041	0.00176047
PA2590	PA2590	4	BfmR, GacA, LasR, VqsR	5e-05	0.000333781
PA2605	PA2605	4	ExsA, GacA, GbdR, PhoB	0.00212	0.00601416
PA2606	PA2606	4	BfmR, GbdR, PhoB, VqsM	0.00089	0.00318787
PA2631	PA2631	4	GbdR, LasR, PchR, PhoB	0.00329	0.00838902
PA2633	PA2633	4	ExsA, GbdR, PchR, PhoB	0.00159	0.00500908
PA2652	PA2652	4	AmrZ, FleQ, GacA, LasR	0.0007	0.00269612
PA2661	PA2661	4	FleQ, GacA, GbdR, PhoB	0.00043	0.00183502
PA2671	PA2671	4	BfmR, GbdR, LasR, PhoB	0.00828	0.0156936
PA2678	PA2678	4	BfmR, GbdR, LasR, PhoB	0.00877	0.0162678
PA2691	PA2691	4	BfmR, ExsA, GacA, PhoB	0.00256	0.00684372
PA2714	PA2714	4	BfmR, GbdR, LasR, PhoB	0.00846	0.0158278
PA2727	PA2727	4	ExsA, GacA, PchR, PhoB	0.00083	0.00301016
PA2731	PA2731	4	ExsA, GbdR, LasR, PhoB	0.00506	0.011843
PA2732	PA2732	4	ExsA, GbdR, LasR, PhoB	0.00503	0.01182
PA2747	PA2747	4	GacA, GbdR, PhoB, RsaL	0.00084	0.00304325
PA2777	PA2777	4	BfmR, GbdR, PchR, PhoB	0.00259	0.00690799
PA2797	PA2797	4	GbdR, LasR, PchR, PhoB	0.00301	0.00783591
PA2799	PA2799	4	GbdR, LasR, PchR, PhoB	0.00349	0.00878308
PA2815	PA2815	4	ExsA, GbdR, LasR, PhoB	0.00514	0.0119738
PA2820	PA2820	4	AmrZ, GbdR, LasR, PhoB	0.00685	0.0147519
PA2835	PA2835	4	BfmR, GbdR, LasR, PhoB	0.00797	0.0155717
PA2836	PA2836	4	BfmR, GbdR, LasR, PhoB	0.00788	0.0155717
PA2837	PA2837	4	BfmR, GbdR, LasR, PhoB	0.00764	0.0155717
PA2918	PA2918	4	GacA, GbdR, PhoB, RsaL	0.00082	0.00298635
PA2920	PA2920	4	ExsA, GbdR, PchR, PhoB	0.00165	0.00513301
PA2937	PA2937	4	ExsA, GbdR, LasR, PhoB	0.00504	0.01182
PA2945	PA2945	4	AmrZ, BfmR, LasR, PchR	0.00341	0.00860666
PA2957	PA2957	4	AmrZ, GbdR, LasR, PhoB	0.00672	0.0145985
PA2971	PA2971	4	ExsA, GacA, LasR, RsaL	0.0007	0.00269612
PA3017	PA3017	4	GbdR, LasR, PchR, PhoB	0.00312	0.00803804
PA3019	PA3019	4	AmrZ, ExsA, GacA, RsaL	0.00048	0.00199455
PA3031	PA3031	4	AlgR, GbdR, LasR, PhoB	0.00085	0.00307308
PA3039	PA3039	4	AmrZ, GbdR, LasR, PhoB	0.007	0.0149454
PA3081	PA3081	4	AmrZ, ExsA, PchR, PhoB	0.00173	0.00530594
PA3116	PA3116	4	AmrZ, BfmR, GbdR, PhoB	0.00572	0.0130112
PA3136	PA3136	4	BfmR, GbdR, LasR, PhoB	0.00865	0.0160795
PA3139	PA3139	4	AmrZ, BfmR, GacA, LasR	0.00396	0.00971289
PA3179	PA3179	4	AmrZ, GbdR, LasR, PhoB	0.00715	0.0151263
PA3202	PA3202	4	AmrZ, GbdR, LasR, PhoB	0.00671	0.0145985
PA3205	PA3205	4	GbdR, LasR, MexT, RsaL	0.00019	0.00095771
PA3206	PA3206	4	BfmR, ExsA, MexT, RsaL	0.0001	0.000579667
PA3226	PA3226	4	GacA, GbdR, PhoB, RsaL	0.00095	0.00336809
PA3228	PA3228	4	GacA, GbdR, PchR, PhoB	0.0013	0.00425744
PA3235	PA3235	4	AmrZ, BfmR, LasR, PhoB	0.00801	0.0155717
PA3250	PA3250	4	BfmR, ExsA, GbdR, PhoB	0.004	0.00979718
PA3283	PA3283	4	AmrZ, BfmR, LasR, PhoB	0.00796	0.0155717
PA3286	PA3286	4	BfmR, GacA, LasR, RsaL	0.00149	0.00474997
PA3302	PA3302	4	ExsA, GbdR, LasR, PhoB	0.00522	0.0121439
PA3349	PA3349	4	AmrZ, ExsA, FleQ, LasR	0.00093	0.00331069
PA3354	PA3354	4	BfmR, ExsA, LasR, PhoB	0.00633	0.0140407
PA3358	PA3358	4	AmrZ, GbdR, LasR, PhoB	0.00689	0.0147831
PA3378	PA3378	4	BfmR, GbdR, LasR, PhoB	0.0077	0.0155717
PA3383	PA3383	4	AmrZ, GbdR, LasR, PhoB	0.00672	0.0145985
PA3414	PA3414	4	GacA, GbdR, PchR, PhoB	0.00102	0.00354402
PA3444	PA3444	4	ExsA, GacA, LasR, RsaL	0.00073	0.00278698
PA3445	PA3445	4	BfmR, ExsA, GacA, LasR	0.00316	0.00812305
PA3460	PA3460	4	ExsA, GbdR, LasR, PhoB	0.00557	0.0127283
PA3461	PA3461	4	ExsA, GbdR, LasR, PhoB	0.00537	0.0123934
PA3497	PA3497	4	AmrZ, BfmR, GbdR, LasR	0.00745	0.0155717
PA3511	PA3511	4	BfmR, GbdR, LasR, PhoB	0.00825	0.0156881
PA3512	PA3512	4	AmrZ, GbdR, LasR, PhoB	0.00706	0.0150302
PA3529	PA3529	4	ExsA, GbdR, LasR, PhoB	0.00523	0.0121509
PA3591	PA3591	4	BfmR, GbdR, LasR, PhoB	0.00805	0.0155717
PA3592	PA3592	4	BfmR, GbdR, LasR, PhoB	0.00832	0.0157266
PA3616	PA3616	4	BfmR, ExsA, LasR, PhoB	0.00606	0.0135803
PA3668	PA3668	4	AmrZ, BfmR, GbdR, PhoB	0.00558	0.0127428
PA3670	PA3670	4	AmrZ, BfmR, PchR, PhoB	0.00234	0.00641333
PA3689	PA3689	4	BfmR, GbdR, PchR, PhoB	0.00244	0.00660414
PA3716	PA3716	4	AmrZ, LasR, MexT, RsaL	0.00014	0.000762003
PA3722	PA3722	4	AmrZ, GacA, GbdR, LasR	0.00355	0.00889546
PA3729	PA3729	4	LasR, MexT, PchR, RsaL	8e-05	0.000485585
PA3749	PA3749	4	ExsA, GbdR, LasR, PhoB	0.00499	0.0117579
PA3758	PA3758	4	AmrZ, GbdR, LasR, PhoB	0.00655	0.0143728
PA3759	PA3759	4	AmrZ, GbdR, LasR, PhoB	0.00682	0.0147146
PA3772	PA3772	4	BfmR, GbdR, LasR, PhoB	0.0079	0.0155717
PA3781	PA3781	4	ExsA, GbdR, LasR, PhoB	0.00556	0.0127138
PA3787	PA3787	4	AmrZ, GbdR, PchR, PhoB	0.0022	0.00612128
PA3819	PA3819	4	GbdR, LasR, PchR, QscR	0.00032	0.00145866
PA3825	PA3825	4	AmrZ, GacA, LasR, RsaL	0.00117	0.00391275
PA3848	PA3848	4	AmrZ, ExsA, GbdR, PhoB	0.00333	0.00846
PA3868	PA3868	4	BfmR, GbdR, LasR, PhoB	0.0082	0.0156443
PA3894	PA3894	4	BfmR, GbdR, LasR, PhoB	0.00794	0.0155717
PA3907	PA3907	4	AmrZ, LasR, MexT, PhoB	0.00068	0.00263661
PA3911	PA3911	4	AmrZ, RsaL, SphR, VqsM	1e-05	9.03377e-05
PA3921	PA3921	4	AmrZ, ExsA, GbdR, PhoB	0.00359	0.00895055
PA3934	PA3934	4	AmrZ, BfmR, ExsA, PchR	0.00189	0.00559917
PA3952	PA3952	4	GacA, GbdR, LasR, PhoB	0.00325	0.00830529
PA3972	PA3972	4	ExsA, LasR, PchR, PhoB	0.00247	0.00665427
PA4018	PA4018	4	BfmR, GbdR, LasR, PhoB	0.0076	0.0155717
PA4030	PA4030	4	AmrZ, ExsA, GbdR, PhoB	0.00351	0.00881428
PA4036	PA4036	4	GbdR, LasR, PhoB, VqsM	0.00124	0.00409565
PA4039	PA4039	4	BfmR, GbdR, LasR, PhoB	0.00811	0.0155837
PA4063	PA4063	4	AmrZ, BfmR, ExsA, LasR	0.00588	0.013271
PA4064	PA4064	4	BfmR, ExsA, LasR, PhoB	0.0061	0.0136524
PA4073	PA4073	4	BfmR, GbdR, LasR, PhoB	0.00819	0.0156424
PA4078	PA4078	4	BfmR, ExsA, LasR, RsaL	0.00183	0.00549632
PA4087	PA4087	4	BfmR, GbdR, LasR, PhoB	0.00796	0.0155717
PA4089	PA4089	4	BfmR, GbdR, LasR, PhoB	0.00811	0.0155837
PA4096	PA4096	4	BfmR, GbdR, LasR, PhoB	0.00829	0.0156955
PA4097	PA4097	4	BfmR, GbdR, LasR, PhoB	0.00819	0.0156424
PA4099	PA4099	4	BfmR, GbdR, LasR, PhoB	0.00747	0.0155717
PA4103-PA4104	PA4103-PA4104	4	BfmR, GbdR, LasR, PhoB	0.00777	0.0155717
PA4107-PA4106-PA4105	PA4107-PA4106-PA4105	4	AmrZ, BfmR, LasR, PhoB	0.00795	0.0155717
PA4120	PA4120	4	BfmR, GbdR, LasR, PhoB	0.00762	0.0155717
PA4122	PA4122	4	AmrZ, GbdR, LasR, PhoB	0.00659	0.0144242
PA4129	PA4129	4	ExsA, GbdR, LasR, PhoB	0.00494	0.0116563
PA4130	PA4130	4	ExsA, GbdR, LasR, PhoB	0.00532	0.0123174
PA4134	PA4134	4	BfmR, GbdR, LasR, PhoB	0.00793	0.0155717
PA4136	PA4136	4	BfmR, GbdR, LasR, PhoB	0.00794	0.0155717
PA4137	PA4137	4	BfmR, GbdR, LasR, PhoB	0.00841	0.0157682
PA4142	PA4142	4	AmrZ, BfmR, LasR, RsaL	0.00241	0.00654331
PA4155	PA4155	4	GacA, GbdR, LasR, PhoB	0.00338	0.00856825
PA4186	PA4186	4	BfmR, GbdR, LasR, PhoB	0.00796	0.0155717
PA4188	PA4188	4	BfmR, GbdR, LasR, PhoB	0.00793	0.0155717
PA4192	PA4192	4	BfmR, GbdR, LasR, PhoB	0.00839	0.0157562
PA4328	PA4328	4	BfmR, ExsA, GacA, LasR	0.0029	0.00757791
PA4364	PA4364	4	AmrZ, BfmR, LasR, RsaL	0.00232	0.00638873
PA4368	PA4368	4	AmrZ, BfmR, GbdR, PhoB	0.00563	0.0128233
PA4387	PA4387	4	GbdR, LasR, PhoB, SphR	0.00063	0.00249276
PA4420	PA4420	4	ExsA, GbdR, LasR, PhoB	0.00485	0.0114907
PA4421	PA4421	4	ExsA, GbdR, LasR, PhoB	0.00475	0.0113387
PA4437	PA4437	4	BfmR, GbdR, LasR, PhoB	0.00824	0.0156776
PA4441	PA4441	4	BfmR, GbdR, LasR, PhoB	0.00782	0.0155717
PA4456	PA4456	4	AlgR, AmrZ, ExsA, LasR	0.00078	0.00289833
PA4467	PA4467	4	GacA, GbdR, LasR, PhoB	0.0038	0.00938665
PA4469	PA4469	4	AmrZ, BfmR, GacA, LasR	0.00391	0.00962419
PA4471	PA4471	4	BfmR, ExsA, GacA, LasR	0.00286	0.00751858
PA4473	PA4473	4	AmrZ, GbdR, LasR, PhoB	0.00655	0.0143728
PA4474	PA4474	4	GbdR, LasR, PhoB, QscR	0.00066	0.00258209
PA4495	PA4495	4	ExsA, GbdR, LasR, VqsM	0.00068	0.00263661
PA4513	PA4513	4	BfmR, GbdR, LasR, PhoB	0.00785	0.0155717
PA4520	PA4520	4	AmrZ, ExsA, FleQ, VqsM	0.0001	0.000579667
PA4535	PA4535	4	AmrZ, GbdR, PhoB, RsaL	0.00154	0.00487807
PA4573	PA4573	4	AmrZ, GbdR, PchR, PhoB	0.00223	0.00618496
PA4592	PA4592	4	BfmR, GbdR, LasR, PhoB	0.00755	0.0155717
PA4607	PA4607	4	AmrZ, ExsA, GbdR, PhoB	0.00358	0.00893844
PA4616	PA4616	4	AmrZ, GbdR, LasR, PhoB	0.00707	0.0150302
PA4677	PA4677	4	AmrZ, ExsA, GacA, LasR	0.00242	0.00656022
PA4702	PA4702	4	AlgR, GbdR, PhoB, RsaL	0.00025	0.00119437
PA4713	PA4713	4	AmrZ, BfmR, GbdR, PhoB	0.00579	0.0131275
PA4735	PA4735	4	AmrZ, ExsA, GbdR, PhoB	0.00359	0.00895055
PA4736	PA4736	4	AmrZ, GbdR, LasR, PhoB	0.00678	0.0146738
PA4739	PA4739	4	AmrZ, GbdR, LasR, PhoB	0.00734	0.0154344
PA4767	PA4767	4	BfmR, GbdR, LasR, PhoB	0.00794	0.0155717
PA4772	PA4772	4	GbdR, LasR, MexT, PhoB	0.00051	0.00208926
PA4774	PA4774	4	BfmR, GbdR, LasR, PhoB	0.00783	0.0155717
PA4802	PA4802	4	AmrZ, GbdR, LasR, PhoB	0.00695	0.0148751
PA4805	PA4805	4	AmrZ, BfmR, LasR, PhoB	0.00773	0.0155717
PA4816	PA4816	4	ExsA, GbdR, LasR, PhoB	0.00486	0.0115065
PA4818	PA4818	4	BfmR, GbdR, LasR, PhoB	0.0084	0.0157579
PA4819	PA4819	4	BfmR, GbdR, LasR, PhoB	0.00813	0.0155897
PA4821	PA4821	4	BfmR, GbdR, LasR, PhoB	0.00823	0.0156672
PA4822	PA4822	4	BfmR, GbdR, LasR, PhoB	0.00795	0.0155717
PA4824	PA4824	4	BfmR, GbdR, LasR, PhoB	0.00756	0.0155717
PA4835	PA4835	4	BfmR, GbdR, LasR, PhoB	0.00786	0.0155717
PA4837	PA4837	4	AmrZ, ExsA, LasR, PchR	0.00216	0.00606824
PA4849	PA4849	4	BfmR, GbdR, LasR, PhoB	0.00853	0.0159074
PA4858	PA4858	4	AmrZ, GbdR, LasR, PhoB	0.00676	0.0146397
PA4859	PA4859	4	BfmR, GbdR, LasR, PhoB	0.00744	0.0155694
PA4860	PA4860	4	BfmR, GbdR, LasR, PhoB	0.00803	0.0155717
PA4861	PA4861	4	BfmR, GbdR, LasR, PhoB	0.008	0.0155717
PA4882	PA4882	4	AmrZ, GbdR, LasR, PhoB	0.00728	0.0153547
PA4886	PA4886	4	BfmR, GbdR, LasR, PhoB	0.00811	0.0155837
PA4900	PA4900	4	BfmR, GbdR, LasR, PhoB	0.00774	0.0155717
PA4912	PA4912	4	BfmR, GbdR, LasR, PhoB	0.00771	0.0155717
PA4915	PA4915	4	AmrZ, ExsA, GbdR, PhoB	0.00343	0.00863833
PA4925	PA4925	4	GacA, LasR, PhoB, RsaL	0.001	0.00349548
PA4929	PA4929	4	AmrZ, FleQ, LasR, PchR	0.00067	0.00261533
PA4943	PA4943	4	ExsA, GbdR, LasR, PhoB	0.00523	0.0121509
PA4979	PA4979	4	AmrZ, GbdR, LasR, PhoB	0.00662	0.0144535
PA4980	PA4980	4	AmrZ, BfmR, GbdR, LasR	0.00756	0.0155717
PA4982	PA4982	4	BfmR, GbdR, LasR, PhoB	0.00839	0.0157562
PA4985	PA4985	4	AmrZ, GbdR, LasR, PhoB	0.00742	0.0155556
PA4989	PA4989	4	BfmR, GbdR, LasR, PhoB	0.0081	0.0155837
PA5029	PA5029	4	ExsA, GbdR, LasR, PhoB	0.00505	0.0118275
PA5031	PA5031	4	BfmR, GbdR, LasR, PhoB	0.00816	0.0156108
PA5032	PA5032	4	BfmR, GbdR, LasR, PhoB	0.00775	0.0155717
PA5046	PA5046	4	AmrZ, BfmR, LasR, PchR	0.00316	0.00812305
PA5047	PA5047	4	AmrZ, GbdR, PchR, PhoB	0.0025	0.00672467
PA5076	PA5076	4	AmrZ, BfmR, GacA, PchR	0.00127	0.00416704
PA5097	PA5097	4	AmrZ, BfmR, ExsA, PchR	0.0019	0.00560968
PA5132	PA5132	4	BfmR, GbdR, LasR, PhoB	0.00762	0.0155717
PA5152	PA5152	4	BfmR, ExsA, LasR, PchR	0.00287	0.00753348
PA5155	PA5155	4	AmrZ, ExsA, PchR, PhoB	0.00199	0.00576288
PA5181	PA5181	4	AlgR, ExsA, LasR, PchR	0.00029	0.00134842
PA5183	PA5183	4	AlgR, BfmR, MexT, PchR	1e-05	9.03377e-05
PA5229	PA5229	4	GacA, GbdR, LasR, PhoB	0.00396	0.00971289
PA5238	PA5238	4	ExsA, GbdR, LasR, PhoB	0.005	0.0117579
PA5248	PA5248	4	BfmR, GbdR, LasR, PhoB	0.00792	0.0155717
PA5258	PA5258	4	BfmR, GbdR, LasR, PhoB	0.00761	0.0155717
PA5282	PA5282	4	BfmR, GbdR, LasR, PhoB	0.00852	0.0158973
PA5293	PA5293	4	AmrZ, GbdR, LasR, PhoB	0.00676	0.0146397
PA5382	PA5382	4	BfmR, GbdR, LasR, PhoB	0.00835	0.0157491
PA5390	PA5390	4	BfmR, GbdR, LasR, PhoB	0.0078	0.0155717
PA5391	PA5391	4	BfmR, GbdR, LasR, PhoB	0.00761	0.0155717
PA5393	PA5393	4	BfmR, GbdR, LasR, PhoB	0.00794	0.0155717
PA5397	PA5397	4	AmrZ, BfmR, ExsA, LasR	0.00584	0.0132064
PA5424	PA5424	4	GbdR, LasR, PchR, PhoB	0.00305	0.00790455
PA5431	PA5431	4	BfmR, GbdR, LasR, PhoB	0.00792	0.0155717
PA5436	PA5436	4	BfmR, GbdR, LasR, PhoB	0.00802	0.0155717
PA5442	PA5442	4	AmrZ, GbdR, LasR, PhoB	0.00679	0.0146772
PA5458	PA5458	4	GbdR, LasR, PhoB, VqsM	0.00104	0.00359912
PA5460	PA5460	4	AmrZ, GbdR, PhoB, SphR	0.00034	0.00151995
PA5464	PA5464	4	BfmR, ExsA, GbdR, VqsM	0.00067	0.00261533
PA5482	PA5482	4	AmrZ, BfmR, GbdR, PhoB	0.00585	0.0132205
PA5504	PA5504	4	ExsA, GbdR, PhoB, RsaL	0.00116	0.0039056
PA5510	PA5510	4	AmrZ, GbdR, LasR, PhoB	0.007	0.0149454
PA5530	PA5530	4	AmrZ, GbdR, LasR, PhoB	0.00705	0.0150302
PA4661	pagL	4	AmrZ, GbdR, LasR, PhoB	0.00687	0.0147767
PA1798	parS	4	BfmR, GbdR, LasR, VqsM	0.00122	0.00403726
PA1017	pauA	4	BfmR, GbdR, LasR, PhoB	0.00828	0.0156936
PA5508	pauA7	4	ExsA, GbdR, LasR, PhoB	0.00547	0.0125492
PA0153	pcaH	4	AmrZ, GbdR, LasR, PhoB	0.00629	0.0139787
PA4230	pchB	4	AmrZ, ExsA, GacA, PchR	0.00083	0.00301016
PA4227	PchR	4	AmrZ, GacA, LasR, PhoB	0.00361	0.00898753
PA1706	pcrV	4	AmrZ, GacA, GbdR, LasR	0.00339	0.00858734
PA4310	pctB	4	AmrZ, BfmR, ExsA, FleQ	0.00079	0.0029137
PA0692	pdtB	4	AmrZ, GbdR, LasR, PhoB	0.00676	0.0146397
PA2688	pfeA	4	BfmR, GbdR, LasR, PhoB	0.00804	0.0155717
PA2686	pfeR	4	AlgR, ExsA, GacA, LasR	0.00047	0.00196002
PA2687	pfeS	4	ExsA, GacA, GbdR, LasR	0.00261	0.00695067
PA2950	pfm	4	AlgR, GacA, LasR, RsaL	0.0001	0.000579667
PA0870	phhC	4	ExsA, GbdR, LasR, PhoB	0.00544	0.0124969
PA1180	phoQ	4	GbdR, LasR, PchR, PhoB	0.00307	0.00792684
PA4706	phuV	4	BfmR, GacA, LasR, PhoB	0.00454	0.0108747
PA4705	phuW	4	BfmR, GacA, GbdR, PhoB	0.00302	0.00785019
PA0408	pilG	4	AlgR, BfmR, LasR, PchR	0.00057	0.00229984
PA0411	pilJ	4	AmrZ, BfmR, ExsA, LasR	0.00589	0.013285
PA5041	pilP	4	AmrZ, BfmR, ExsA, LasR	0.00604	0.0135442
PA4551	pilV	4	AmrZ, ExsA, LasR, MvfR	6e-05	0.000382899
PA4552	pilW	4	AmrZ, BfmR, ExsA, MvfR	0.0001	0.000579667
PA0931	pirA	4	BfmR, GbdR, LasR, PhoB	0.00782	0.0155717
PA0844	plcH	4	AmrZ, GbdR, LasR, PhoB	0.00728	0.0153547
PA3319	plcN	4	BfmR, GbdR, LasR, PhoB	0.00884	0.0163889
PA4031	ppa	4	AmrZ, GacA, LasR, RsaL	0.00101	0.00352335
PA5242	ppk	4	AmrZ, BfmR, ExsA, LasR	0.00578	0.0131134
PA4590	pra	4	ExsA, GbdR, MexT, PhoB	0.00033	0.00148864
PA4007	proA	4	ExsA, GacA, LasR, RsaL	0.00078	0.00289833
PA0956	proS	4	AmrZ, GacA, LasR, RsaL	0.00108	0.00369345
PA0796	prpB	4	AmrZ, BfmR, ExsA, RsaL	0.00143	0.00458814
PA2238	pslH	4	AmrZ, GbdR, PchR, PhoB	0.00238	0.00648718
PA2243	pslM	4	BfmR, ExsA, LasR, VqsM	0.00078	0.00289833
PA2629	purB	4	AmrZ, BfmR, GacA, RsaL	0.00082	0.00298635
PA4855	purD	4	GacA, LasR, PchR, RsaL	0.00052	0.00212272
PA3108	purF	4	AlgR, BfmR, GacA, LasR	0.00047	0.00196002
PA4854	purH	4	GacA, LasR, PchR, RsaL	0.00045	0.00190633
PA0945	purM	4	AmrZ, GacA, LasR, RsaL	0.00102	0.00354402
PA2256	pvcC	4	BfmR, GbdR, LasR, PhoB	0.00816	0.0156108
PA2399	pvdD	4	AmrZ, GacA, LasR, PchR	0.00175	0.00534842
PA2413	pvdH	4	AmrZ, GacA, LasR, PchR	0.00168	0.0052077
PA2400	pvdJ	4	AmrZ, LasR, PchR, QscR	0.00035	0.00155665
PA2389	pvdR	4	AmrZ, ExsA, GacA, LasR	0.00259	0.00690799
PA4355	pyeM	4	BfmR, LasR, MexT, PhoB	0.00079	0.0029137
PA4329	pykA	4	BfmR, GbdR, LasR, PhoB	0.00798	0.0155717
PA1498	pykF	4	BfmR, GbdR, LasR, PhoB	0.00783	0.0155717
PA1950	rbsK	4	ExsA, GbdR, LasR, PhoB	0.00516	0.0120124
PA5239	rho	4	ExsA, GacA, LasR, RsaL	0.00076	0.00286379
PA4055	ribC	4	AmrZ, BfmR, LasR, RsaL	0.00252	0.00676278
PA5164	rmlC	4	AmrZ, ExsA, GbdR, LasR	0.00504	0.01182
PA0770	rnc	4	AmrZ, GbdR, LasR, PhoB	0.007	0.0149454
PA5274	rnk	4	AmrZ, BfmR, GacA, LasR	0.00412	0.0100205
PA3044	rocsS2	4	BfmR, GbdR, LasR, PhoB	0.00827	0.0156918
PA4263	rplC	4	BfmR, GacA, LasR, RsaL	0.00117	0.00391275
PA4262	rplD	4	BfmR, GacA, LasR, RsaL	0.00114	0.00384944
PA4251	rplE	4	BfmR, GacA, LasR, PchR	0.00196	0.00571407
PA4271	rplL	4	BfmR, GacA, LasR, PchR	0.0019	0.00560968
PA4256	rplP	4	BfmR, GacA, LasR, PchR	0.00185	0.0055325
PA3742	rplS	4	GacA, LasR, PchR, RsaL	0.00066	0.00258209
PA4252	rplX	4	BfmR, GacA, LasR, PchR	0.00198	0.00574828
PA5316	rpmB	4	BfmR, ExsA, LasR, SphR	0.00051	0.00208926
PA4255	rpmC	4	BfmR, GacA, LasR, PchR	0.00174	0.00532253
PA4245	rpmD	4	BfmR, GacA, LasR, RsaL	0.00136	0.00442064
PA2970	rpmF	4	ExsA, GacA, LasR, RsaL	0.0009	0.00321706
PA5570	rpmH	4	BfmR, LasR, PhoB, SphR	0.00071	0.0027286
PA4238	rpoA	4	BfmR, GacA, LasR, PchR	0.00184	0.00552159
PA4269	rpoC	4	BfmR, ExsA, LasR, PchR	0.0027	0.00714658
PA3162	rpsA	4	BfmR, GacA, LasR, RsaL	0.00107	0.0036737
PA4257	rpsC	4	BfmR, GacA, LasR, PchR	0.00185	0.0055325
PA4246	rpsE	4	BfmR, GacA, LasR, RsaL	0.0012	0.00398244
PA4432	rpsI	4	AlgR, GacA, LasR, RsaL	0.00013	0.000716545
PA4268	rpsL	4	BfmR, GacA, LasR, RsaL	0.00119	0.00396439
PA4741	rpsO	4	AmrZ, BfmR, LasR, PchR	0.00341	0.00860666
PA4254	rpsQ	4	BfmR, GacA, LasR, PchR	0.00171	0.0052725
PA4934	rpsR	4	GacA, LasR, PchR, RsaL	0.00046	0.00192989
PA5183.1	rsmN	4	GacA, GbdR, LasR, PhoB	0.00368	0.00912913
PA0432	sahH	4	BfmR, ExsA, LasR, QscR	0.00053	0.00215848
PA0283	sbp	4	ExsA, GacA, GbdR, PhoB	0.00204	0.00585889
PA2443	sdaA	4	ExsA, GbdR, LasR, PhoB	0.0054	0.0124296
PA3821	secD	4	FleQ, GacA, LasR, RsaL	0.00019	0.00095771
PA4276	secE	4	AmrZ, GacA, LasR, RsaL	0.00097	0.00342156
PA4243	secY	4	BfmR, GacA, LasR, PchR	0.00183	0.00549632
PA1776	sigX	4	GbdR, LasR, PchR, PhoB	0.00317	0.00813672
PA4768	smpB	4	AmrZ, GacA, LasR, RsaL	0.00107	0.0036737
PA5419	soxG	4	ExsA, GacA, GbdR, PhoB	0.00183	0.00549632
PA5326	sphD	4	BfmR, FleQ, GacA, PchR	0.00025	0.00119437
PA0300	spuD	4	BfmR, ExsA, LasR, PchR	0.00251	0.00674635
PA0303	spuG	4	BfmR, ExsA, LasR, PchR	0.00303	0.00787031
PA1670	stp1	4	AmrZ, BfmR, GacA, LasR	0.00394	0.00969117
PA1585	sucA	4	BfmR, GacA, LasR, QscR	0.00039	0.00167874
PA0972	tolB	4	AmrZ, BfmR, LasR, PhoB	0.008	0.0155717
PA0969	tolQ	4	AmrZ, BfmR, GacA, LasR	0.00401	0.00981476
PA4748	tpiA	4	AmrZ, ExsA, LasR, VqsM	0.00083	0.00301016
PA3743	trmD	4	ExsA, LasR, RsaL, VqsM	0.00021	0.001036
PA2775	tsi4	4	AmrZ, BfmR, MexT, PhoB	0.00073	0.00278698
PA0089	tssG1	4	AmrZ, GbdR, MexT, PhoB	0.00046	0.00192989
PA0079	tssK1	4	AmrZ, GacA, MexT, PhoB	0.00023	0.0011188
PA4265	tufA	4	GacA, LasR, PchR, QscR	0.00015	0.000806337
PA4277	tufB	4	AmrZ, GacA, LasR, RsaL	0.00111	0.00376642
PA5117	typA	4	ExsA, GacA, LasR, RsaL	0.00091	0.00324947
PA5358	ubiA	4	AmrZ, ExsA, GbdR, PhoB	0.00376	0.00930105
PA4892	ureF	4	BfmR, GbdR, LasR, PhoB	0.0081	0.0155837
PA4904	vanA	4	BfmR, GbdR, LasR, PhoB	0.008	0.0155717
PA0091	vgrG1	4	AmrZ, FleQ, GacA, PhoB	0.00055	0.00222689
PA1511	vgrG2a	4	BfmR, GacA, LasR, PchR	0.00194	0.00567002
PA2685	vgrG4	4	AmrZ, BfmR, GacA, PhoB	0.00265	0.00703565
PA3294	vgrG4a	4	BfmR, LasR, MexT, PhoB	0.00079	0.0029137
PA0674	vreA	4	AmrZ, GbdR, LasR, PhoB	0.00646	0.0142472
PA3707	wspB	4	AmrZ, GbdR, LasR, PhoB	0.00708	0.0150331
PA3702	wspR	4	AmrZ, ExsA, GbdR, PhoB	0.00395	0.00970205
PA3160	wzz	4	AmrZ, ExsA, LasR, VqsM	0.00074	0.00280974
PA3103	xcpR	4	AmrZ, ExsA, GbdR, PhoB	0.00355	0.00889546
PA3101	xcpT	4	AmrZ, ExsA, GbdR, PhoB	0.00361	0.00898753
PA3099	xcpV	4	AmrZ, BfmR, GbdR, PhoB	0.00538	0.0124
PA3096	xcpY	4	AmrZ, ExsA, GbdR, PhoB	0.00365	0.00907412
PA1524	xdhA	4	ExsA, GbdR, PchR, PhoB	0.00168	0.0052077
PA1523	xdhB	4	ExsA, GbdR, PchR, PhoB	0.0016	0.00503602
PA1868	xqhA	4	AmrZ, GbdR, LasR, PhoB	0.00641	0.0141819
PA1119	yfiB	4	GacA, GbdR, PhoB, SphR	0.00029	0.00134842
PA3639	accA	4	AmrZ, GacA, LasR, RsaL	0.00113	0.00382682
PA4847	accB	4	BfmR, GacA, LasR, RsaL	0.00138	0.00446063
PA4848	accC	4	BfmR, GacA, LasR, RsaL	0.00125	0.00411306
PA2966	acpP	4	AmrZ, GbdR, LasR, PhoB	0.00661	0.0144407
PA0603	agtA	4	GacA, GbdR, PchR, PhoB	0.00119	0.00396439
PA3548	algI	4	AmrZ, GbdR, LasR, PhoB	0.00682	0.0147146
PA3547	algL	4	AmrZ, BfmR, GbdR, LasR	0.00702	0.0149789
PA2574	alkB1	4	BfmR, GacA, LasR, PchR	0.00182	0.00548048
PA0909	alpC	4	AmrZ, BfmR, GbdR, PhoB	0.00563	0.0128233
PA0910	alpD	4	GacA, GbdR, LasR, PhoB	0.0037	0.00915915
PA2305	ambB	4	AmrZ, ExsA, LasR, PchR	0.00241	0.00654331
PA3366	amiE	4	BfmR, ExsA, LasR, RsaL	0.00215	0.00605482
PA4218	ampP	4	AmrZ, ExsA, GacA, GbdR	0.00178	0.00541157
PA0892	aotP	4	GbdR, LasR, PchR, PhoB	0.00338	0.00856825
PA1409	aphA	4	BfmR, GbdR, LasR, PhoB	0.00802	0.0155717
PA1247	aprE	4	AmrZ, BfmR, ExsA, LasR	0.0055	0.0126014
PA3555	arnD	4	BfmR, GbdR, LasR, PhoB	0.00809	0.0155837
PA3556	arnT	4	BfmR, GbdR, LasR, PhoB	0.00839	0.0157562
PA0025	aroE	4	FleQ, GacA, GbdR, PhoB	0.00046	0.00192989
PA0866	aroP2	4	AmrZ, BfmR, ExsA, PchR	0.00211	0.00600538
PA2278	arsB	4	BfmR, ExsA, LasR, VqsM	0.00087	0.00312912
PA0895	aruC	4	ExsA, GacA, LasR, PchR	0.00138	0.00446063
PA0896	aruF	4	ExsA, GacA, LasR, PchR	0.00149	0.00474997
PA4977	aruI	4	BfmR, ExsA, GbdR, PhoB	0.00411	0.0100032
PA5560	atpB	4	GacA, LasR, QscR, RsaL	0.00014	0.000762003
PA5557	atpH	4	BfmR, GacA, LasR, PchR	0.00197	0.00573361
PA2886	atuA	4	BfmR, GbdR, LasR, PchR	0.00342	0.00862564
PA0785	azoR1	4	BfmR, GbdR, LasR, PhoB	0.00757	0.0155717
PA0131	bauB	4	ExsA, LasR, PchR, SphR	0.00029	0.00134842
PA1073	braD	4	AmrZ, ExsA, LasR, PchR	0.0022	0.00612128
PA1070	braG	4	ExsA, GbdR, LasR, PchR	0.00232	0.00638873
PA4758	carA	4	BfmR, GacA, LasR, PchR	0.00188	0.00557904
PA5387	cdhC	4	BfmR, GbdR, LasR, PhoB	0.00776	0.0155717
PA5389	cdhR	4	BfmR, ExsA, GbdR, LasR	0.00576	0.0130766
PA4624	cdrB	4	AmrZ, FleQ, GacA, RsaL	0.00017	0.000881162
PA2126.1	cgrB	4	GacA, GbdR, LasR, PhoB	0.00357	0.00893844
PA1457	cheZ	4	AmrZ, GbdR, LasR, PhoB	0.00708	0.0150331
PA0413	chpA	4	AmrZ, ExsA, LasR, VqsM	0.00077	0.00289207
PA0414	chpB	4	BfmR, ExsA, LasR, VqsM	0.00086	0.00309956
PA0415	chpC	4	ExsA, GbdR, LasR, PhoB	0.00514	0.0119738
PA3929	cioB	4	BfmR, GbdR, PchR, PhoB	0.00253	0.00677915
PA5394	cls	4	AmrZ, GbdR, LasR, PhoB	0.00657	0.0144076
PA2810	copS	4	AmrZ, BfmR, LasR, QscR	0.00072	0.00276093
PA0030	cosX	4	BfmR, GbdR, LasR, PhoB	0.00791	0.0155717
PA0464	creC	4	ExsA, GbdR, LasR, PhoB	0.00539	0.0124148
PA4844	ctpL	4	AmrZ, GbdR, LasR, PhoB	0.00739	0.0155114
PA0180	cttP	4	AmrZ, ExsA, FleQ, QscR	0.00011	0.00062821
PA2130	cupA3	4	BfmR, GbdR, LasR, PhoB	0.00787	0.0155717
PA2131	cupA4	4	BfmR, GbdR, LasR, PhoB	0.00803	0.0155717
PA4085	cupB2	4	AmrZ, GbdR, LasR, PhoB	0.00699	0.0149454
PA0993	cupC2	4	AmrZ, BfmR, GbdR, LasR	0.0077	0.0155717
PA0994	cupC3	4	BfmR, GbdR, LasR, PhoB	0.0082	0.0156443
PA4652	cupE5	4	FleQ, GacA, LasR, RsaL	0.00019	0.00095771
PA5015	aceE	3	BfmR, GacA, QscR	0.00094	0.00333945
PA4733	acsB	3	BfmR, ExsA, PchR	0.00761	0.0155717
PA3686	adk	3	AmrZ, GacA, LasR	0.01302	0.0230099
PA0903	alaS	3	GacA, LasR, RsaL	0.00428	0.0103231
PA1515	alc	3	AmrZ, FleQ, GacA	0.00173	0.00530594
PA3540	algD	3	AmrZ, BfmR, LasR	0.02806	0.0397466
PA3549	algJ	3	GbdR, LasR, PhoB	0.02625	0.038881
PA3543	algK	3	GbdR, LasR, PhoB	0.02674	0.038881
PA3257	algO	3	BfmR, LasR, PhoB	0.03151	0.0423789
PA5253	algP	3	BfmR, ExsA, LasR	0.02148	0.0347962
PA3363	amiR	3	BfmR, ExsA, RsaL	0.00477	0.0113553
PA4219	ampO	3	AmrZ, GacA, LasR	0.01299	0.0229686
PA4119	aph	3	ExsA, GbdR, PhoB	0.01424	0.0247634
PA1246	aprD	3	AmrZ, BfmR, LasR	0.02793	0.0396169
PA1250	aprI	3	AmrZ, GbdR, PhoB	0.01781	0.0301134
PA5323	argB	3	ExsA, LasR, SphR	0.00176	0.00536954
PA0893	argR	3	ExsA, GbdR, LasR	0.01843	0.0308765
PA3553	arnC	3	GbdR, LasR, PhoB	0.02629	0.038881
PA3557	arnE	3	BfmR, LasR, MexT	0.00273	0.00722049
PA5038	aroB	3	AmrZ, ExsA, LasR	0.01865	0.0310209
PA4846	aroQ1	3	BfmR, ExsA, LasR	0.02153	0.0348285
PA0963	aspS	3	GacA, LasR, RsaL	0.00414	0.0100621
PA5558	atpF	3	GacA, LasR, PchR	0.00597	0.0134219
PA5561	atpI	3	AmrZ, LasR, MexT	0.00219	0.00610812
PA2887	atuB	3	ExsA, LasR, PchR	0.00857	0.0159563
PA2891	atuF	3	BfmR, ExsA, PchR	0.00744	0.0155694
PA0031	betC	3	GbdR, LasR, PhoB	0.02671	0.038881
PA3933	betT3	3	GbdR, PchR, PhoB	0.00894	0.0165214
PA2246	bkdR	3	AmrZ, GbdR, PhoB	0.01828	0.0306991
PA5107	blc	3	AmrZ, PchR, PhoB	0.00893	0.0165205
PA1072	braE	3	ExsA, LasR, PchR	0.00894	0.0165214
PA2780	bswR	3	AmrZ, GacA, MexT	0.00079	0.0029137
PA5388	caiX	3	GbdR, LasR, PhoB	0.02553	0.038881
PA3266	capB	3	BfmR, GbdR, PchR	0.0089	0.0164825
PA2657	carR	3	AmrZ, GbdR, PhoB	0.01876	0.0311146
PA5490	cc4	3	BfmR, LasR, QscR	0.00327	0.00834414
PA1552.1	ccoQ1	3	ExsA, GbdR, LasR	0.01922	0.0316811
PA1555.1	ccoQ2	3	GbdR, LasR, PhoB	0.0269	0.038881
PA5386	cdhA	3	GbdR, LasR, PhoB	0.02686	0.038881
PA0417	chpE	3	BfmR, GbdR, PhoB	0.02145	0.03478
PA2931	cifR	3	BfmR, GbdR, PhoB	0.02208	0.0351783
PA3930	cioA	3	GbdR, PchR, PhoB	0.00909	0.0167187
PA1272	cobO	3	AmrZ, LasR, PchR	0.01139	0.0203883
PA5332	crc	3	AmrZ, ExsA, LasR	0.01842	0.0308746
PA0465	creD	3	GbdR, LasR, PhoB	0.02543	0.038881
PA1774	crfX	3	AmrZ, LasR, PchR	0.01174	0.0209286
PA4083	cupB4	3	BfmR, LasR, PhoB	0.03171	0.0425491
PA3217	cyaB	3	AmrZ, GbdR, PhoB	0.01886	0.031206
PA1393	cysC	3	AmrZ, BfmR, LasR	0.02975	0.040849
PA1838	cysI	3	AmrZ, BfmR, GacA	0.01077	0.0194285
PA1493	cysP	3	AmrZ, BfmR, LasR	0.02945	0.0406296
PA2521	czcB	3	GbdR, LasR, PhoB	0.02672	0.038881
PA2522	czcC	3	GbdR, LasR, PhoB	0.02616	0.038881
PA5304	dadA	3	BfmR, LasR, QscR	0.00327	0.00834414
PA5302	dadX	3	BfmR, GbdR, PhoB	0.02152	0.0348285
PA4759	dapB	3	GbdR, LasR, PhoB	0.0272	0.038881
PA0266	davT	3	ExsA, LasR, RsaL	0.00599	0.0134582
PA1183	dctA	3	BfmR, GacA, PchR	0.00543	0.0124822
PA5169	dctM	3	AmrZ, ExsA, LasR	0.01862	0.0310209
PA0019	def	3	AmrZ, BfmR, LasR	0.0289	0.0403348
PA5084	dguA	3	AmrZ, GacA, PchR	0.00427	0.0103061
PA5082	dguC	3	AmrZ, LasR, PchR	0.0116	0.0207003
PA0441	dht	3	GbdR, LasR, PhoB	0.02698	0.038881
PA4723	dksA	3	AmrZ, LasR, PchR	0.01147	0.0204998
PA5536	dksA2	3	BfmR, ExsA, LasR	0.02178	0.035021
PA0577	dnaG	3	AmrZ, ExsA, VqsM	0.00208	0.00594432
PA4760	dnaJ	3	GbdR, LasR, PhoB	0.0259	0.038881
PA0002	dnaN	3	BfmR, ExsA, LasR	0.02196	0.0350997
PA0527	dnr	3	AlgR, FleQ, GacA	0.00022	0.00107769
PA4496	dppA1	3	BfmR, ExsA, PchR	0.00692	0.0148292
PA4497	dppA2	3	BfmR, ExsA, PchR	0.00784	0.0155717
PA2851	efp	3	GacA, LasR, RsaL	0.00399	0.00977958
PA3635	eno	3	GacA, GbdR, LasR	0.01298	0.0229626
PA0771	era	3	GbdR, LasR, PhoB	0.02694	0.038881
PA2952	etfB	3	BfmR, GbdR, LasR	0.02967	0.0407875
PA4024	eutB	3	BfmR, ExsA, LasR	0.02227	0.0354323
PA0198	exbB1	3	AmrZ, BfmR, GacA	0.01052	0.0190268
PA1710	exsC	3	AmrZ, GacA, GbdR	0.00919	0.0168669
PA3014	faoA	3	BfmR, ExsA, LasR	0.02188	0.0350842
PA1954	fapC	3	AmrZ, BfmR, LasR	0.0287	0.0401986
PA0470	fiuA	3	AmrZ, BfmR, LasR	0.02803	0.0397263
PA4572	fklB	3	GbdR, LasR, PhoB	0.02616	0.038881
PA1084	flgI	3	AmrZ, ExsA, FleQ	0.00262	0.00697197
PA1085	flgJ	3	AmrZ, ExsA, FleQ	0.00259	0.00690799
PA1100	fliE	3	AmrZ, FleQ, PchR	0.00164	0.00512022
PA1101	fliF	3	AmrZ, FleQ, PchR	0.00179	0.00542301
PA1104	fliI	3	AmrZ, BfmR, FleQ	0.00408	0.00994411
PA3397	fprA	3	GacA, LasR, RsaL	0.00437	0.0105037
PA2410	fpvF	3	AmrZ, GacA, PchR	0.0042	0.0101937
PA2404	fpvH	3	AmrZ, GacA, PchR	0.00425	0.0102792
PA2405	fpvJ	3	AmrZ, GacA, PchR	0.00421	0.0102109
PA2388	fpvR	3	AmrZ, GbdR, PhoB	0.01837	0.0308056
PA4751	ftsH	3	BfmR, GbdR, LasR	0.0301	0.0412619
PA4752	ftsJ	3	GbdR, LasR, PhoB	0.02666	0.038881
PA4409	ftsQ	3	GbdR, LasR, PhoB	0.02739	0.0389781
PA4482	gatC	3	AmrZ, ExsA, LasR	0.01933	0.0318473
PA1421	gbuA	3	GbdR, LasR, PhoB	0.02651	0.038881
PA5354	glcE	3	BfmR, LasR, SphR	0.00275	0.00726234
PA0710	gloA2	3	AmrZ, BfmR, LasR	0.03007	0.0412395
PA5235	glpT	3	BfmR, GbdR, PhoB	0.02188	0.0350842
PA3192	gltR	3	AmrZ, ExsA, LasR	0.01878	0.0311181
PA5415	glyA1	3	AmrZ, ExsA, PchR	0.00595	0.0133856
PA0009	glyQ	3	ExsA, GacA, RsaL	0.00238	0.00648718
PA0008	glyS	3	GacA, LasR, PchR	0.00584	0.0132064
PA5453	gmd	3	ExsA, LasR, PchR	0.00905	0.0166804
PA2025	gor	3	GbdR, LasR, PchR	0.01211	0.021544
PA0287	gpuP	3	GbdR, LasR, PhoB	0.02731	0.0389422
PA3406	hasD	3	GbdR, LasR, PhoB	0.02605	0.038881
PA3410	hasI	3	GacA, LasR, PhoB	0.01365	0.0239529
PA3408	hasR	3	GbdR, LasR, PhoB	0.02633	0.038881
PA3409	hasS	3	BfmR, LasR, PhoB	0.02969	0.0407988
PA5243	hemB	3	AmrZ, BfmR, LasR	0.0287	0.0401986
PA5260	hemC	3	ExsA, LasR, PchR	0.00903	0.0166524
PA5034	hemE	3	BfmR, GacA, RsaL	0.00341	0.00860666
PA3308	hepA	3	AmrZ, GacA, RsaL	0.00289	0.00756884
PA3161	himD	3	ExsA, LasR, PhoB	0.02021	0.0332185
PA5067	hisE	3	AmrZ, BfmR, LasR	0.02875	0.0402201
PA3151	hisF2	3	AmrZ, PchR, PhoB	0.00838	0.0157562
PA4449	hisG	3	AmrZ, ExsA, LasR	0.01891	0.031259
PA5066	hisI	3	AmrZ, BfmR, LasR	0.02894	0.040342
PA2923	hisJ	3	AmrZ, BfmR, LasR	0.02897	0.0403654
PA3989	holA	3	AmrZ, GacA, PchR	0.00455	0.0108912
PA4091	hpaA	3	GbdR, LasR, PhoB	0.02595	0.038881
PA4124	hpcB	3	GbdR, LasR, PhoB	0.02719	0.038881
PA4123	hpcC	3	GbdR, LasR, PhoB	0.02684	0.038881
PA4626	hprA	3	FleQ, LasR, PhoB	0.00529	0.0122576
PA5105	hutC	3	AmrZ, LasR, PhoB	0.02654	0.038881
PA0685	hxcQ	3	GbdR, LasR, PhoB	0.02584	0.038881
PA0686	hxcR	3	GbdR, LasR, PhoB	0.02566	0.038881
PA0687	hxcS	3	GbdR, LasR, PhoB	0.02703	0.038881
PA0677	hxcW	3	BfmR, LasR, PhoB	0.03067	0.041717
PA0682	hxcX	3	GbdR, LasR, PhoB	0.02596	0.038881
PA0683	hxcY	3	GbdR, LasR, PhoB	0.02556	0.038881
PA4378	inaA	3	AmrZ, ExsA, VqsM	0.00212	0.00601416
PA2619	infA	3	BfmR, GacA, LasR	0.01501	0.0258184
PA4669	ipk	3	AmrZ, BfmR, LasR	0.0294	0.0405767
PA1636	kdpD	3	AmrZ, BfmR, LasR	0.02845	0.0399794
PA1814	kerV	3	AmrZ, ExsA, PchR	0.00681	0.0147113
PA1430	LasR	3	GbdR, LasR, PhoB	0.02675	0.038881
PA1268	lhpA	3	GbdR, LasR, PhoB	0.02705	0.038881
PA1259	lhpH	3	GbdR, LasR, PhoB	0.02598	0.038881
PA1255	lhpK	3	GbdR, LasR, PhoB	0.02604	0.038881
PA2364	lip3	3	AmrZ, BfmR, PhoB	0.02067	0.0339265
PA2863	lipH	3	AmrZ, BfmR, LasR	0.02865	0.0401955
PA2015	liuA	3	AmrZ, ExsA, SphR	0.00117	0.00391275
PA4771	lldD	3	GbdR, MexT, PhoB	0.00172	0.00529395
PA0595	lptD	3	AmrZ, BfmR, LasR	0.02909	0.0403892
PA3827	lptG	3	BfmR, GacA, RsaL	0.00334	0.00847921
PA3643	lpxB	3	BfmR, ExsA, LasR	0.02185	0.0350689
PA4406	lpxC	3	GbdR, LasR, PhoB	0.02701	0.038881
PA3646	lpxD	3	AmrZ, BfmR, LasR	0.0271	0.038881
PA5277	lysA	3	ExsA, GacA, QscR	0.00074	0.00280974
PA3700	lysS	3	BfmR, LasR, PchR	0.01437	0.0249569
PA2215	lyxD	3	GbdR, LasR, PhoB	0.02711	0.038881
PA4491	magB	3	GacA, LasR, RsaL	0.00436	0.0104869
PA4490	magC	3	AmrZ, PhoB, RsaL	0.00591	0.0133128
PA4487	magF	3	BfmR, ExsA, LasR	0.02203	0.0351783
PA2007	maiA	3	ExsA, GbdR, PhoB	0.01448	0.0250679
PA4901	mdlC	3	GbdR, LasR, PhoB	0.02682	0.038881
PA0430	metF	3	BfmR, GacA, RsaL	0.0033	0.00840835
PA4374	mexV	3	AmrZ, GbdR, PhoB	0.01912	0.0315477
PA4945	miaA	3	AmrZ, LasR, PchR	0.01119	0.0201027
PA3245	minE	3	AmrZ, GacA, LasR	0.01238	0.0219794
PA1812	mltD	3	AmrZ, GacA, RsaL	0.0029	0.00757791
PA2932	morB	3	BfmR, LasR, PhoB	0.03055	0.0416188
PA1461	motD	3	AmrZ, GbdR, PhoB	0.01795	0.0303206
PA3526	motY	3	AmrZ, FleQ, LasR	0.00511	0.0119439
PA4640	mqoB	3	GacA, LasR, PchR	0.0061	0.0136524
PA4415	mraY	3	GbdR, LasR, PhoB	0.02687	0.038881
PA4480	mreC	3	AmrZ, ExsA, LasR	0.01858	0.0310083
PA0766	mucD	3	GbdR, LasR, PhoB	0.02634	0.038881
PA4411	murC	3	GbdR, LasR, PhoB	0.02591	0.038881
PA4417	murE	3	GbdR, LasR, PhoB	0.02563	0.038881
PA4946	mutL	3	AlgR, AmrZ, LasR	0.0034	0.0086064
PA1003	MvfR	3	AmrZ, GbdR, PhoB	0.01811	0.0304872
PA1004	nadA	3	LasR, PhoB, QscR	0.00268	0.00710445
PA4006	nadD1	3	GacA, LasR, RsaL	0.00425	0.0102792
PA1175	napD	3	AmrZ, GbdR, PhoB	0.01864	0.0310209
PA3311	nbdA	3	AmrZ, LasR, PchR	0.01139	0.0203883
PA3807	ndk	3	BfmR, GacA, LasR	0.01559	0.0265664
PA3887	nhaP	3	AmrZ, BfmR, PhoB	0.02151	0.0348285
PA2997	nqrC	3	AmrZ, LasR, PchR	0.01145	0.0204746
PA2996	nqrD	3	AmrZ, LasR, PchR	0.01123	0.0201537
PA2995	nqrE	3	AmrZ, LasR, PchR	0.01177	0.0209713
PA5497	nrdJa	3	BfmR, ExsA, GacA	0.00778	0.0155717
PA5496	nrdJb	3	ExsA, GacA, VqsM	0.00119	0.00396439
PA0143	nuh	3	ExsA, LasR, MexT	0.00191	0.00562488
PA2646	nuoK	3	GbdR, LasR, PhoB	0.02635	0.038881
PA4745	nusA	3	BfmR, LasR, VqsM	0.00426	0.0102891
PA4566	obg	3	ExsA, LasR, VqsM	0.0031	0.00799244
PA2850	ohr	3	AmrZ, BfmR, LasR	0.02822	0.0398818
PA2700	opdB	3	BfmR, LasR, PhoB	0.03067	0.041717
PA0755	opdH	3	BfmR, GbdR, PhoB	0.02183	0.035053
PA5078	opgG	3	AmrZ, BfmR, LasR	0.02927	0.0405259
PA3521	opmE	3	GbdR, LasR, PhoB	0.02738	0.0389781
PA0427	oprM	3	GbdR, LasR, VqsM	0.00407	0.00993366
PA3280	oprO	3	AmrZ, BfmR, LasR	0.0292	0.0404935
PA1664	orfX	3	AmrZ, BfmR, LasR	0.02865	0.0401955
PA4951	orn	3	AmrZ, GbdR, PhoB	0.01878	0.0311181
PA0021	PA0021	3	GbdR, LasR, PhoB	0.02729	0.0389422
PA0027	PA0027	3	ExsA, PchR, VqsM	0.00098	0.00344635
PA0034	PA0034	3	GbdR, LasR, PhoB	0.028	0.0397
PA0041	PA0041	3	AmrZ, GbdR, PhoB	0.01859	0.0310101
PA0046	PA0046	3	AmrZ, LasR, PhoB	0.02599	0.038881
PA0047	PA0047	3	AmrZ, GacA, LasR	0.01274	0.0225725
PA0050	PA0050	3	AmrZ, GbdR, PhoB	0.01883	0.0311861
PA0055	PA0055	3	AmrZ, BfmR, LasR	0.02935	0.0405559
PA0057	PA0057	3	BfmR, GbdR, LasR	0.02894	0.040342
PA0095	PA0095	3	AmrZ, ExsA, PhoB	0.01464	0.0253071
PA0097	PA0097	3	BfmR, GacA, PhoB	0.01084	0.0195345
PA0102	PA0102	3	AmrZ, FleQ, LasR	0.00477	0.0113553
PA0109	PA0109	3	AmrZ, GbdR, PhoB	0.01913	0.0315477
PA0113	PA0113	3	BfmR, ExsA, GacA	0.00793	0.0155717
PA0126	PA0126	3	MexT, PchR, PhoB	0.0008	0.00294123
PA0146	PA0146	3	GbdR, LasR, PhoB	0.02695	0.038881
PA0147	PA0147	3	GbdR, LasR, PhoB	0.02714	0.038881
PA0165	PA0165	3	GbdR, MexT, PhoB	0.00178	0.00541157
PA0166	PA0166	3	GbdR, LasR, PhoB	0.0261	0.038881
PA0167	PA0167	3	GacA, GbdR, PhoB	0.00908	0.0167091
PA0171	PA0171	3	AmrZ, ExsA, PhoB	0.01391	0.0242745
PA0184	PA0184	3	GbdR, LasR, PhoB	0.02631	0.038881
PA0187	PA0187	3	BfmR, LasR, RsaL	0.00918	0.0168575
PA0217	PA0217	3	BfmR, GbdR, PhoB	0.02166	0.0349412
PA0220	PA0220	3	GbdR, LasR, PhoB	0.026	0.038881
PA0222	PA0222	3	GbdR, LasR, PhoB	0.0269	0.038881
PA0225	PA0225	3	BfmR, GbdR, PhoB	0.02085	0.0341414
PA0234	PA0234	3	GbdR, LasR, PhoB	0.02709	0.038881
PA0237	PA0237	3	GbdR, LasR, PhoB	0.02666	0.038881
PA0244	PA0244	3	GbdR, LasR, PhoB	0.02682	0.038881
PA0250	PA0250	3	AlgR, AmrZ, PhoB	0.00238	0.00648718
PA0273	PA0273	3	GbdR, LasR, PhoB	0.0275	0.0390814
PA0274	PA0274	3	GbdR, LasR, PhoB	0.02635	0.038881
PA0277	PA0277	3	GbdR, MexT, PhoB	0.0017	0.00524632
PA0278	PA0278	3	GbdR, LasR, PhoB	0.02632	0.038881
PA0310	PA0310	3	BfmR, ExsA, PchR	0.00731	0.0153993
PA0311	PA0311	3	GbdR, LasR, PhoB	0.0269	0.038881
PA0315	PA0315	3	ExsA, GbdR, PhoB	0.01422	0.024741
PA0322	PA0322	3	GbdR, LasR, PhoB	0.02606	0.038881
PA0324	PA0324	3	GbdR, LasR, PhoB	0.02587	0.038881
PA0332	PA0332	3	AmrZ, GbdR, PhoB	0.01847	0.0309137
PA0333	PA0333	3	AmrZ, BfmR, GacA	0.01086	0.0195502
PA0401	PA0401	3	BfmR, ExsA, LasR	0.0228	0.0361433
PA0431	PA0431	3	BfmR, ExsA, QscR	0.00164	0.00512022
PA0439	PA0439	3	GbdR, LasR, PhoB	0.02663	0.038881
PA0440	PA0440	3	GbdR, LasR, PhoB	0.02696	0.038881
PA0446	PA0446	3	AmrZ, GbdR, PhoB	0.01913	0.0315477
PA0453	PA0453	3	GacA, GbdR, RsaL	0.00332	0.00844076
PA0480	PA0480	3	GbdR, LasR, PhoB	0.02649	0.038881
PA0492	PA0492	3	AmrZ, LasR, PhoB	0.02657	0.038881
PA0499	PA0499	3	AmrZ, BfmR, LasR	0.02827	0.0398835
PA0502	PA0502	3	GbdR, PhoB, RsaL	0.00625	0.0139254
PA0507	PA0507	3	AmrZ, GbdR, PhoB	0.01837	0.0308056
PA0522	PA0522	3	BfmR, GacA, PhoB	0.01129	0.0202301
PA0539	PA0539	3	BfmR, GbdR, PhoB	0.02171	0.0349894
PA0553	PA0553	3	GbdR, LasR, PhoB	0.02631	0.038881
PA0554	PA0554	3	GbdR, LasR, PhoB	0.02736	0.0389673
PA0565	PA0565	3	GbdR, LasR, PhoB	0.02615	0.038881
PA0596	PA0596	3	GbdR, LasR, PhoB	0.02675	0.038881
PA0597	PA0597	3	GbdR, LasR, PhoB	0.02692	0.038881
PA0631	PA0631	3	AmrZ, GbdR, PhoB	0.0183	0.0307179
PA0695	PA0695	3	GbdR, LasR, PhoB	0.02555	0.038881
PA0697	PA0697	3	BfmR, LasR, PhoB	0.03038	0.0414333
PA0701	PA0701	3	GbdR, LasR, PhoB	0.02533	0.038881
PA0715	PA0715	3	GbdR, LasR, QscR	0.00268	0.00710445
PA0731	PA0731	3	BfmR, ExsA, VqsM	0.00234	0.00641333
PA0752	PA0752	3	BfmR, ExsA, GacA	0.00834	0.0157388
PA0760	PA0760	3	AmrZ, BfmR, LasR	0.02874	0.0402201
PA0769	PA0769	3	GbdR, LasR, PhoB	0.02661	0.038881
PA0784	PA0784	3	ExsA, GbdR, PhoB	0.01364	0.0239475
PA0789	PA0789	3	LasR, PchR, RsaL	0.00343	0.00863833
PA0790	PA0790	3	BfmR, LasR, PhoB	0.03106	0.0420174
PA0800	PA0800	3	BfmR, LasR, PhoB	0.03024	0.0413371
PA0838	PA0838	3	GbdR, LasR, PhoB	0.02606	0.038881
PA0858	PA0858	3	AmrZ, GbdR, PhoB	0.01873	0.0310945
PA0859	PA0859	3	BfmR, GbdR, PhoB	0.02179	0.035021
PA0862	PA0862	3	BfmR, ExsA, LasR	0.02257	0.0358109
PA0864	PA0864	3	BfmR, LasR, PhoB	0.03113	0.0420467
PA0878	PA0878	3	GbdR, LasR, PhoB	0.02747	0.03906
PA0882	PA0882	3	GbdR, LasR, PhoB	0.02656	0.038881
PA0884	PA0884	3	BfmR, LasR, PhoB	0.03022	0.0413371
PA0894	PA0894	3	AmrZ, GbdR, PhoB	0.01825	0.0306932
PA0921	PA0921	3	AmrZ, BfmR, LasR	0.02839	0.0399597
PA0947	PA0947	3	AmrZ, ExsA, LasR	0.01887	0.0312077
PA0960	PA0960	3	BfmR, GbdR, PhoB	0.02136	0.0346664
PA0968	PA0968	3	AmrZ, GacA, LasR	0.01335	0.0235095
PA0980	PA0980	3	AmrZ, BfmR, LasR	0.02829	0.0398835
PA0983	PA0983	3	AmrZ, GbdR, PhoB	0.01828	0.0306991
PA1020	PA1020	3	GbdR, LasR, PhoB	0.02689	0.038881
PA1051	PA1051	3	BfmR, LasR, PhoB	0.03022	0.0413371
PA1075	PA1075	3	AmrZ, BfmR, LasR	0.02826	0.0398835
PA1089	PA1089	3	AmrZ, GbdR, PhoB	0.01822	0.0306576
PA1103	PA1103	3	AmrZ, FleQ, LasR	0.00482	0.011443
PA1108	PA1108	3	GbdR, LasR, PhoB	0.02675	0.038881
PA1118	PA1118	3	GbdR, PchR, PhoB	0.00861	0.0160137
PA1127	PA1127	3	AmrZ, BfmR, GacA	0.01046	0.0189479
PA1135	PA1135	3	AlgR, ExsA, PhoB	0.00185	0.0055325
PA1136	PA1136	3	BfmR, GacA, PchR	0.0048	0.0114033
PA1139	PA1139	3	AmrZ, BfmR, ExsA	0.01549	0.0264348
PA1145	PA1145	3	BfmR, LasR, PhoB	0.03121	0.0421057
PA1149	PA1149	3	AmrZ, BfmR, LasR	0.02967	0.0407875
PA1153	PA1153	3	AmrZ, BfmR, LasR	0.02848	0.0400054
PA1168	PA1168	3	AmrZ, BfmR, LasR	0.0293	0.040549
PA1190	PA1190	3	GbdR, PchR, PhoB	0.00923	0.0169225
PA1199	PA1199	3	AmrZ, LasR, PhoB	0.02624	0.038881
PA1200	PA1200	3	AmrZ, GbdR, PhoB	0.0185	0.0309341
PA1213	PA1213	3	BfmR, ExsA, LasR	0.02135	0.0346663
PA1238	PA1238	3	GbdR, LasR, PhoB	0.02675	0.038881
PA1262	PA1262	3	GbdR, LasR, PhoB	0.02642	0.038881
PA1265	PA1265	3	GbdR, LasR, PhoB	0.02607	0.038881
PA1270	PA1270	3	GbdR, LasR, PhoB	0.02648	0.038881
PA1282	PA1282	3	FleQ, PchR, SphR	9e-05	0.000538761
PA1286	PA1286	3	BfmR, LasR, PhoB	0.03017	0.0413115
PA1288	PA1288	3	BfmR, LasR, PchR	0.01326	0.0233629
PA1289	PA1289	3	AmrZ, BfmR, VqsM	0.00304	0.00789039
PA1293	PA1293	3	BfmR, ExsA, PchR	0.00715	0.0151263
PA1308	PA1308	3	GbdR, LasR, PhoB	0.02675	0.038881
PA1315	PA1315	3	AmrZ, BfmR, GacA	0.01079	0.0194544
PA1330	PA1330	3	AmrZ, BfmR, ExsA	0.01577	0.0268337
PA1331	PA1331	3	AmrZ, BfmR, ExsA	0.01541	0.0263242
PA1334	PA1334	3	BfmR, LasR, PhoB	0.03014	0.0412867
PA1346	PA1346	3	GbdR, LasR, PhoB	0.02614	0.038881
PA1354	PA1354	3	AmrZ, BfmR, LasR	0.02871	0.0401986
PA1357	PA1357	3	BfmR, GbdR, PhoB	0.02194	0.0350997
PA1382	PA1382	3	BfmR, LasR, PhoB	0.03088	0.0418716
PA1391	PA1391	3	BfmR, LasR, PhoB	0.03026	0.0413371
PA1392	PA1392	3	AmrZ, BfmR, LasR	0.02908	0.0403892
PA1396	PA1396	3	BfmR, GbdR, PhoB	0.02172	0.0349894
PA1417	PA1417	3	GbdR, LasR, VqsM	0.00353	0.00885811
PA1450	PA1450	3	GbdR, LasR, PhoB	0.02644	0.038881
PA1458	PA1458	3	AmrZ, ExsA, LasR	0.01858	0.0310083
PA1467	PA1467	3	BfmR, LasR, VqsM	0.00422	0.010228
PA1473	PA1473	3	AmrZ, GbdR, PhoB	0.01872	0.0310927
PA1485	PA1485	3	GbdR, LasR, PhoB	0.02594	0.038881
PA1499	PA1499	3	GbdR, LasR, PhoB	0.02682	0.038881
PA1522	PA1522	3	GbdR, PchR, PhoB	0.009	0.0166235
PA1527	PA1527	3	AmrZ, GbdR, PhoB	0.01793	0.0303015
PA1559	PA1559	3	AmrZ, BfmR, PchR	0.00901	0.0166331
PA1567	PA1567	3	GacA, GbdR, PhoB	0.00953	0.0173718
PA1569	PA1569	3	GbdR, LasR, PhoB	0.02645	0.038881
PA1570	PA1570	3	AmrZ, BfmR, ExsA	0.01545	0.0263795
PA1608	PA1608	3	AmrZ, FleQ, RsaL	0.00129	0.00422867
PA1684	PA1684	3	GbdR, LasR, PhoB	0.02715	0.038881
PA1731	PA1731	3	GbdR, PchR, PhoB	0.00907	0.0166996
PA1733	PA1733	3	ExsA, GbdR, PhoB	0.01443	0.0250062
PA1739	PA1739	3	AmrZ, BfmR, LasR	0.02903	0.0403892
PA1764	PA1764	3	GbdR, LasR, PhoB	0.0271	0.038881
PA1772	PA1772	3	GbdR, LasR, PhoB	0.02661	0.038881
PA1819	PA1819	3	AmrZ, BfmR, ExsA	0.01489	0.02565
PA1842	PA1842	3	GbdR, LasR, PhoB	0.02658	0.038881
PA1860	PA1860	3	BfmR, GbdR, PhoB	0.02126	0.0345686
[truncated: 1,480 more rows]
