# Supplementary material for: An integrated genomic regulatory network of virulence-related transcriptional factors in Pseudomonas aeruginosa
Source: Nat Commun. 2019 Jul 3;10:2931. doi: 10.1038/s41467-019-10778-w (PMC6610081; doi:10.1038/s41467-019-10778-w)
Supplement: Supplementary file 6 — Supplementary Data 3 [file 41467_2019_10778_MOESM6_ESM.xlsx]

## Sheet: Sheet1
Supplementary Data 3. Genes fuctionally co-regulatedby multiple TFs (PAGnet) based on ChIP-seq and RNA-seq. Genes functionally co-regulated (intersection of Supplementary Data 1 and Supplementary Data 2) by at least two transcription factors are shown with the statistical significance.
Gene locus	Gene name	Number of crosstalked regulators	Crosstalked regulators	P	BH-adjusted P
PA4210-PA4216	phzA1-G1	7	CdpR,GbdR,PchR,PhoB,QscR,RhlR,RsaL	< 1.00E-05	< 1.00E-05
PA1432	lasI	4	LasR,MvfR,RsaL,VqsM	< 1.00E-05	< 1.00E-05
PA2193-PA2195	hcnA-C	4	LasR,QscR,RhlR,RsaL	< 1.00E-05	< 1.00E-05
PA2588	CdpR	4	CdpR,LasR,RsaL,VqsM	< 1.00E-05	< 1.00E-05
PA0691	phdA	3	AmrZ,BfmR,PhoB	< 1.00E-05	< 1.00E-05
PA0996-PA1000	pqsA-E	3	ExsA,LasR,MvfR	< 1.00E-05	< 1.00E-05
PA2587	pqsH	3	CdpR,LasR,RsaL	< 1.00E-05	< 1.00E-05
PA3385	AmrZ	3	AmrZ,LasR,PhoB	< 1.00E-05	< 1.00E-05
PA3477	RhlR	3	BfmR,MvfR,PhoB	< 1.00E-05	< 1.00E-05
PA3479	rhlA	3	AlgR,LasR,RhlR	< 1.00E-05	< 1.00E-05
PA3552	arnB	3	GbdR,PchR,PhoB	< 1.00E-05	< 1.00E-05
PA3724	lasB	3	AlgR,LasR,QscR	< 1.00E-05	< 1.00E-05
PA4139	PA4139	3	FleQ,GbdR,PhoB	< 1.00E-05	< 1.00E-05
PA0845	cerN	2	SphR,VqsM	< 1.00E-05	< 1.00E-05
PA1107	roeA	2	AmrZ,GacA	4e-05	5.25e-05
PA1159	PA1159	2	AmrZ,LasR	0.00013	0.000143684
PA1431	RsaL	2	LasR,MvfR	< 1.00E-05	< 1.00E-05
PA1656	hsiA2	2	LasR,MvfR	0.00037	0.0003885
PA1736	PA1736	2	AlgR,AmrZ	0.00028	0.000301538
PA1899-PA1905	phzA2-G2	2	QscR,RsaL	< 1.00E-05	< 1.00E-05
PA2231	pslA	2	FleQ,LasR	4e-05	5.25e-05
PA2867	PA2867	2	AlgR,AmrZ	1e-05	1.61538e-05
PA3044	rocsS2	2	GbdR,PhoB	4e-05	5.25e-05
PA3117	asd	2	AlgR,AmrZ	< 1.00E-05	< 1.00E-05
PA3149	wbpH	2	PchR,PhoB	< 1.00E-05	< 1.00E-05
PA3150	wbpG	2	PchR,PhoB	< 1.00E-05	< 1.00E-05
PA3384	phnC	2	LasR,PhoB	3e-05	4.34483e-05
PA3478	rhlB	2	LasR,RhlR	< 1.00E-05	< 1.00E-05
PA3520	PA3520	2	PchR,PhoB	8e-05	9.88235e-05
PA3531	bfrB	2	GbdR,PchR	2e-05	3.11111e-05
PA3637	pyrG	2	AlgR,GacA	3e-05	4.34483e-05
PA3691	PA3691	2	AmrZ,PchR	0.00013	0.000143684
PA4087	PA4087	2	GbdR,PhoB	5e-05	6.36364e-05
PA4221	fptA	2	GacA,PchR	< 1.00E-05	< 1.00E-05
PA4224	pchG	2	AmrZ,GacA	0.00168	0.00172098
PA4488	magE	2	AmrZ,GacA	0.00398	0.00398
PA4602	glyA3	2	AlgR,RsaL	< 1.00E-05	< 1.00E-05
PA4677	PA4677	2	AmrZ,LasR	9e-05	0.000108
PA4844	ctpL	2	AmrZ,PhoB	< 1.00E-05	< 1.00E-05
PA5380	GbdR	2	AmrZ,GbdR	0.00011	0.000128333
PA5446	PA5446	2	FleQ,SphR	< 1.00E-05	< 1.00E-05
PA5531	tonB1	2	AlgR,GacA	1e-05	1.61538e-05
