# Supplementary material for: An integrated genomic regulatory network of virulence-related transcriptional factors in Pseudomonas aeruginosa
Source: Nat Commun. 2019 Jul 3;10:2931. doi: 10.1038/s41467-019-10778-w (PMC6610081; doi:10.1038/s41467-019-10778-w)
Supplement: Supplementary file 7 — Supplementary Data 4 [file 41467_2019_10778_MOESM7_ESM.xlsx]

## Sheet: Sheet1
Supplementary Data 4. Function enrichment of regulons in PAGnet. Hypergeometric tests (P < 0.05) were performed for each regulon, which is based on functional gene sets from PseudoCAP including Gene Ontology and KEGG databases.
TF	Database	Category ID	Category name	No. of target genes in category	Target genes	P
AlgR	Gene Ontology	GO:0052621	diguanylate cyclase activity	1	PA1727	0.0472095
		GO:0044096	type IV pilus	1	PA4550	0.0472095
		GO:0009297	pilus assembly	1	PA4550	0.0472095
		GO:0071111	cyclic-guanylate-specific phosphodiesterase activity	1	PA1727	0.0430078
		GO:1900233	positive regulation of single-species biofilm formation on inanimate substrate	1	PA2523	0.0430078
		GO:0046983	protein dimerization activity	1	PA3117	0.0430078
		GO:0006779	porphyrin-containing compound biosynthetic process	1	PA0510	0.0387882
		GO:1900190	regulation of single-species biofilm formation	1	PA0905	0.0345508
		GO:0006783	heme biosynthetic process	1	PA0510	0.0345508
		GO:0009097	isoleucine biosynthetic process	1	PA3117	0.0345508
		GO:0009089	lysine biosynthetic process via diaminopimelate	1	PA3117	0.0345508
		GO:0009405	pathogenesis	2	PA0905,PA5531	0.0324148
		GO:1900192	positive regulation of single-species biofilm formation	1	PA5261	0.0302955
		GO:0003674	molecular_function	1	PA4601	0.0302955
		GO:0008150	biological_process	1	PA4601	0.0302955
		GO:0006189	'de novo' IMP biosynthetic process	1	PA3763	0.0302955
		GO:0006221	pyrimidine nucleotide biosynthetic process	1	PA3637	0.0302955
		GO:0005575	cellular_component	1	PA4601	0.0302955
		GO:0045862	positive regulation of proteolysis	1	PA2523	0.0260222
		GO:0006554	lysine catabolic process	1	PA4602	0.0260222
		GO:0016620	oxidoreductase activity, acting on the aldehyde or oxo group of donors, NAD or NADP as acceptor	1	PA3117	0.0260222
		GO:0008652	cellular amino acid biosynthetic process	1	PA3117	0.0260222
		GO:0009061	anaerobic respiration	1	PA0510	0.0260222
		GO:0044010	single-species biofilm formation	2	PA3724,PA5531	0.023766
		GO:0009086	methionine biosynthetic process	1	PA3117	0.0217307
		GO:0015803	branched-chain amino acid transport	1	PA1590	0.0217307
		GO:0009975	cyclase activity	1	PA1727	0.0217307
		GO:0052051	interaction with host via protein secreted by type II secretion system	1	PA3724	0.0217307
		GO:0043902	positive regulation of multi-organism process	1	PA2523	0.0217307
		GO:0009088	threonine biosynthetic process	1	PA3117	0.0174212
		GO:0009085	lysine biosynthetic process	1	PA3117	0.0174212
		GO:0015658	branched-chain amino acid transmembrane transporter activity	1	PA1590	0.0174212
		GO:0006402	mRNA catabolic process	1	PA0905	0.0174212
		GO:0006545	glycine biosynthetic process	1	PA4602	0.0174212
		GO:0009117	nucleotide metabolic process	2	PA3637,PA3763	0.0169663
		GO:0009108	coenzyme biosynthetic process	1	PA0510	0.0130934
		GO:0003883	CTP synthase activity	1	PA3637	0.0130934
		GO:0032411	positive regulation of transporter activity	1	PA2523	0.0130934
		GO:0035999	tetrahydrofolate interconversion	1	PA4602	0.0130934
		GO:0006241	CTP biosynthetic process	1	PA3637	0.0130934
		GO:0003942	N-acetyl-gamma-glutamyl-phosphate reductase activity	1	PA3117	0.0130934
		GO:0015947	methane metabolic process	1	PA4602	0.0130934
		GO:0004372	glycine hydroxymethyltransferase activity	1	PA4602	0.0130934
		GO:1901031	regulation of response to reactive oxygen species	1	PA5261	0.0130934
		GO:0043455	regulation of secondary metabolic process	1	PA0905	0.0130934
		GO:0015628	protein secretion by the type II secretion system	2	PA3724,PA4550	0.011183
		GO:0006109	regulation of carbohydrate metabolic process	1	PA0905	0.00874733
		GO:0004642	phosphoribosylformylglycinamidine synthase activity	1	PA3763	0.00874733
		GO:0031992	energy transducer activity	1	PA5531	0.00874733
		GO:0003952	NAD+ synthase (glutamine-hydrolyzing) activity	1	PA3763	0.00874733
		GO:0008821	crossover junction endodeoxyribonuclease activity	1	PA3117	0.00874733
		GO:0031419	cobalamin binding	1	PA5497	0.00874733
		GO:0071732	cellular response to nitric oxide	1	PA1727	0.00874733
		GO:0015343	siderophore transmembrane transporter activity	1	PA5531	0.00874733
		GO:0003863	3-methyl-2-oxobutanoate dehydrogenase (2-methylpropanoyl-transferring) activity	1	PA4602	0.00874733
		GO:0003729	mRNA binding	1	PA0905	0.00874733
		GO:0005971	ribonucleoside-diphosphate reductase complex	1	PA1156	0.00874733
		GO:0004073	aspartate-semialdehyde dehydrogenase activity	1	PA3117	0.00438289
		GO:0051542	elastin biosynthetic process	1	PA3724	0.00438289
		GO:0060309	elastin catabolic process	1	PA3724	0.00438289
		GO:0033212	iron assimilation	1	PA5531	0.00438289
		GO:0015683	high-affinity ferric iron transmembrane transport	1	PA5531	0.00438289
		GO:0006260	DNA replication	2	PA1156,PA5497	0.00403773
		GO:0000160	phosphorelay signal transduction system	4	PA2523,PA4396,PA4601,PA5261	0.00224739
		GO:0006566	threonine metabolic process	2	PA3117,PA4602	0.000990181
		GO:0006563	L-serine metabolic process	2	PA3117,PA4602	0.000990181
		GO:0006544	glycine metabolic process	2	PA3117,PA4602	0.000990181
		GO:0071978	bacterial-type flagellum-dependent swarming motility	3	PA3724,PA5261,PA5531	0.000252134
		GO:0004748	ribonucleoside-diphosphate reductase activity, thioredoxin disulfide as acceptor	2	PA1156,PA5497	0.000182962
		GO:0043107	type IV pilus-dependent motility	3	PA4550,PA5261,PA5531	0.000160554
	KEGG	pae00460	Cyanoamino acid metabolism	1	PA4602	0.0472095
		pae00072	Synthesis and degradation of ketone bodies	1	PA1736	0.0430078
		pae00261	Monobactam biosynthesis	1	PA3117	0.0387882
		pae00630	Glyoxylate and dicarboxylate metabolism	2	PA1736,PA4602	0.0245807
		pae01130	Biosynthesis of antibiotics	4	PA1736,PA3117,PA3763,PA4602	0.0211867
		pae00260	Glycine, serine and threonine metabolism	2	PA3117,PA4602	0.019124
		pae01100	Metabolic pathways	8	PA0510,PA1156,PA1736,PA3117,PA3637,PA3763,PA4602,PA5497	0.0172741
		pae01110	Biosynthesis of secondary metabolites	5	PA0510,PA1736,PA3117,PA3763,PA4602	0.0141013
		pae02025	Biofilm formation - Pseudomonas aeruginosa	3	PA0905,PA1727,PA3479	0.0112145
		pae02020	Two-component system	4	PA0905,PA1736,PA2523,PA5261	0.010405
		pae00230	Purine metabolism	3	PA1156,PA3763,PA5497	0.00489239
		pae00240	Pyrimidine metabolism	3	PA1156,PA3637,PA5497	0.0010621
AmrZ	Gene Ontology	GO:0005886	plasma membrane	3	PA0938,PA2286,PA4559	0.0460782
		GO:0005515	protein binding	6	PA0082,PA1069,PA1509,PA2567,PA3063,PA3921	0.0444399
		GO:0006508	proteolysis	4	PA1973,PA2286,PA4559,PA4677	0.0436253
		GO:0009276	Gram-negative-bacterium-type cell wall	4	PA0807,PA0938,PA1080,PA3540	0.0399204
		GO:0044780	bacterial-type flagellum assembly	2	PA1082,PA3385	0.0394725
		GO:0043639	benzoate catabolic process	1	PA0247	0.0371689
		GO:0036440	citrate synthase activity	1	PA0795	0.0371689
		GO:1900189	positive regulation of cell adhesion involved in single-species biofilm formation	1	PA4843	0.0371689
		GO:0002100	tRNA wobble adenosine to inosine editing	1	PA3767	0.0371689
		GO:0046854	phosphatidylinositol phosphorylation	1	PA3818	0.0371689
		GO:0018659	4-hydroxybenzoate 3-monooxygenase activity	1	PA0247	0.0371689
		GO:0050918	positive chemotaxis	1	PA4844	0.0371689
		GO:0010247	detection of phosphate ion	1	PA4844	0.0371689
		GO:0008239	dipeptidyl-peptidase activity	1	PA1199	0.0371689
		GO:0008821	crossover junction endodeoxyribonuclease activity	1	PA3117	0.0371689
		GO:0090529	cell septum assembly	1	PA1528	0.0371689
		GO:0016844	strictosidine synthase activity	1	PA1688	0.0371689
		GO:2000155	positive regulation of cilium-dependent cell motility	1	PA1097	0.0371689
		GO:0009296	obsolete flagellum assembly	1	PA1080	0.0371689
		GO:0008817	cob(I)yrinic acid a,c-diamide adenosyltransferase activity	1	PA1272	0.0371689
		GO:0008251	tRNA-specific adenosine deaminase activity	1	PA3767	0.0371689
		GO:0004045	aminoacyl-tRNA hydrolase activity	1	PA4559	0.0371689
		GO:0010133	proline catabolic process to glutamate	1	PA0783	0.0371689
		GO:0042710	biofilm formation	2	PA0594,PA3540	0.0352527
		GO:0004222	metalloendopeptidase activity	2	PA1973,PA2286	0.0352527
		GO:0044212	transcription regulatory region DNA binding	3	PA1097,PA3385,PA4493	0.0292712
		GO:0044010	single-species biofilm formation	4	PA0691,PA3063,PA3540,PA4367	0.0191888
		GO:0047919	GDP-mannose 6-dehydrogenase activity	1	PA3540	0.0187588
		GO:0045718	obsolete negative regulation of flagellum assembly	1	PA3385	0.0187588
		GO:0050821	protein stabilization	1	PA0594	0.0187588
		GO:0004807	triose-phosphate isomerase activity	1	PA4748	0.0187588
		GO:0060274	maintenance of stationary phase	1	PA0594	0.0187588
		GO:0004073	aspartate-semialdehyde dehydrogenase activity	1	PA3117	0.0187588
		GO:0010922	positive regulation of phosphatase activity	1	PA5380	0.0187588
		GO:0000985	bacterial-type RNA polymerase core promoter sequence-specific DNA binding	1	PA1097	0.0187588
		GO:0001216	bacterial-type RNA polymerase transcriptional activator activity, sequence-specific DNA binding	1	PA1097	0.0187588
		GO:0006970	response to osmotic stress	1	PA3540	0.0187588
		GO:0046855	inositol phosphate dephosphorylation	1	PA3818	0.0187588
		GO:0033296	rhamnose binding	1	PA5447	0.0187588
		GO:0004314	[acyl-carrier-protein] S-malonyltransferase activity	1	PA2968	0.0187588
		GO:0030803	negative regulation of cyclic nucleotide biosynthetic process	1	PA3385	0.0187588
		GO:1902065	response to L-glutamate	1	PA4843	0.0187588
		GO:0051085	chaperone mediated protein folding requiring cofactor	1	PA0594	0.0187588
		GO:0031402	sodium ion binding	1	PA0783	0.0187588
		GO:0001217	bacterial-type RNA polymerase transcriptional repressor activity, sequence-specific DNA binding	1	PA1097	0.0187588
		GO:0071709	membrane assembly	1	PA3648	0.0187588
		GO:0008934	inositol monophosphate 1-phosphatase activity	1	PA3818	0.0187588
		GO:0015291	secondary active transmembrane transporter activity	1	PA0674	0.0187588
		GO:0010518	positive regulation of phospholipase activity	1	PA5380	0.0187588
		GO:0015824	proline transport	1	PA0783	0.0187588
		GO:0008219	cell death	1	PA0691	0.0187588
		GO:0001150	bacterial-type RNA polymerase enhancer sequence-specific DNA binding	1	PA3385	0.0187588
		GO:0008685	2-C-methyl-D-erythritol 2,4-cyclodiphosphate synthase activity	1	PA3627	0.0187588
		GO:0009628	response to abiotic stimulus	1	PA3540	0.0187588
		GO:1903809	L-proline import into cell	1	PA0783	0.0187588
		GO:0005298	proline:sodium symporter activity	1	PA0783	0.0187588
		GO:0000917	barrier septum assembly	1	PA1528	0.0187588
		GO:0009426	bacterial-type flagellum basal body, distal rod	1	PA1082	0.0187588
		GO:0009607	response to biotic stimulus	1	PA3540	0.0187588
		GO:0000986	bacterial-type RNA polymerase core promoter proximal region sequence-specific DNA binding	1	PA3385	0.0187588
		GO:0010811	positive regulation of cell-substrate adhesion	1	PA1097	0.0187588
		GO:1901202	negative regulation of extracellular matrix assembly	1	PA1097	0.0187588
		GO:0032297	negative regulation of DNA-dependent DNA replication initiation	1	PA0947	0.0187588
		GO:0015193	L-proline transmembrane transporter activity	1	PA0783	0.0187588
		GO:1990063	Bam protein complex	1	PA3648	0.0187588
		GO:0052621	diguanylate cyclase activity	2	PA1107,PA4843	0.0171699
		GO:1900233	positive regulation of single-species biofilm formation on inanimate substrate	2	PA3385,PA4843	0.0142206
		GO:0007165	signal transduction	6	PA0172,PA2867,PA4307,PA4520,PA4844,PA4915	0.0130173
		GO:0043165	Gram-negative-bacterium-type cell outer membrane assembly	2	PA0594,PA0938	0.00906762
		GO:1902201	negative regulation of bacterial-type flagellum-dependent cell motility	2	PA3385,PA4843	0.00335998
		GO:0004871	signal transducer activity	6	PA0172,PA2867,PA4307,PA4520,PA4844,PA4915	0.00232726
		GO:0030261	chromosome condensation	2	PA4307,PA4844	0.00204097
		GO:0035438	cyclic-di-GMP binding	3	PA1097,PA3353,PA4324	0.000699793
	KEGG	pae00051	Fructose and mannose metabolism	2	PA3540,PA4748	0.048447
		pae00900	Terpenoid backbone biosynthesis	2	PA1736,PA3627	0.0352527
		pae02020	Two-component system	8	PA1097,PA1736,PA3540,PA4307,PA4493,PA4520,PA4915,PA5167	0.0334794
		pae00562	Inositol phosphate metabolism	2	PA3818,PA4748	0.00688462
BfmR	Gene Ontology	GO:0006355	regulation of transcription, DNA-templated	2	PA3477,PA4101	0.0478308
		GO:0044010	single-species biofilm formation	1	PA0691	0.0473072
		GO:0003677	DNA binding	2	PA3477,PA4101	0.0337078
		GO:0000156	phosphorelay response regulator activity	1	PA4101	0.0286042
		GO:1900378	positive regulation of secondary metabolite biosynthetic process	1	PA3477	0.00960859
		GO:1900233	positive regulation of single-species biofilm formation on inanimate substrate	1	PA4101	0.00873815
		GO:0045862	positive regulation of proteolysis	1	PA3477	0.00525025
		GO:0097351	toxin-antitoxin pair type II binding	1	PA0691	0.00525025
		GO:0046889	positive regulation of lipid biosynthetic process	1	PA3477	0.00175254
		GO:0008219	cell death	1	PA0691	0.000876578
CdpR	Gene Ontology	GO:0051188	cofactor biosynthetic process	1	PA2587	0.0409841
		GO:0019439	aromatic compound catabolic process	1	PA2587	0.0110062
		GO:0071949	FAD binding	1	PA2587	0.00420241
		GO:0044550	secondary metabolite biosynthetic process	1	PA2587	0.00367775
		GO:0004497	monooxygenase activity	1	PA2587	0.00315291
ExsA	Gene Ontology	GO:0045893	positive regulation of transcription, DNA-templated	1	PA1710	0.0493767
		GO:0006364	rRNA processing	1	PA3840	0.0413093
		GO:0006950	response to stress	1	PA1707	0.0413093
		GO:0009060	aerobic respiration	1	PA1557	0.019481
		GO:0003676	nucleic acid binding	2	PA0456,PA5239	0.0142539
		GO:0045278	plasma membrane respiratory chain complex IV	1	PA1557	0.011176
		GO:0006353	DNA-templated transcription, termination	1	PA5239	0.011176
		GO:0050708	regulation of protein secretion	1	PA1710	0.011176
		GO:0071277	cellular response to calcium ion	1	PA1714	0.011176
		GO:0051131	chaperone-mediated protein complex assembly	1	PA1707	0.00560272
		GO:0043392	negative regulation of DNA binding	1	PA1714	0.00280505
		GO:0008186	RNA-dependent ATPase activity	1	PA5239	0.00280505
		GO:0032091	negative regulation of protein binding	1	PA1714	0.00280505
		GO:0008988	rRNA (adenine-N6-)-methyltransferase activity	1	PA3840	0.00280505
		GO:0009986	cell surface	1	PA1698	0.00280505
		GO:0008294	calcium- and calmodulin-responsive adenylate cyclase activity	1	PA2191	0.00280505
		GO:0030254	protein secretion by the type III secretion system	3	PA1698,PA1707,PA1710	0.000122232
		GO:0009405	pathogenesis	4	PA0044,PA1698,PA2191,PA3841	2.52278e-05
		GO:0005096	GTPase activator activity	2	PA0044,PA3841	7.37783e-06
		GO:0005576	extracellular region	3	PA0044,PA2191,PA3841	6.29685e-07
		GO:0050709	negative regulation of protein secretion	4	PA1698,PA1703,PA1705,PA1714	2.01729e-08
	KEGG	pae03018	RNA degradation	1	PA5239	0.0413093
		pae03070	Bacterial secretion system	2	PA1698,PA1703	0.0266636
FleQ	Gene Ontology	GO:0071973	bacterial-type flagellum-dependent cell motility	1	PA1104	0.0435087
		GO:0044780	bacterial-type flagellum assembly	1	PA1104	0.0323277
		GO:0042710	biofilm formation	1	PA2231	0.0304527
		GO:0030257	type III protein secretion system complex	1	PA1104	0.00960859
		GO:0098046	type V protein secretion system complex	1	PA4625	0.00769362
		GO:0019213	deacetylase activity	1	PA3064	0.00192847
		GO:0097312	biofilm matrix component	1	PA4625	0.00192847
		GO:0050421	nitrite reductase (NO-forming) activity	1	PA0519	0.00192847
		GO:0045226	extracellular polysaccharide biosynthetic process	2	PA2231,PA3064	0.000696052
		GO:0009055	electron carrier activity	3	PA0517,PA0519,PA0523	0.000629797
		GO:0020037	heme binding	3	PA0517,PA0519,PA0523	0.000198949
		GO:0044010	single-species biofilm formation	3	PA2231,PA3064,PA4625	0.000132551
	KEGG	pae02025	Biofilm formation - Pseudomonas aeruginosa	2	PA2231,PA3064	0.0174754
		pae00910	Nitrogen metabolism	2	PA0519,PA0523	0.00205544
GacA	Gene Ontology	GO:0030254	protein secretion by the type III secretion system	2	PA0527.1,PA3621.1	0.04821
		GO:0016407	acetyltransferase activity	1	PA0835	0.0481505
		GO:0006550	isoleucine catabolic process	1	PA3569	0.0481505
		GO:0016624	oxidoreductase activity, acting on the aldehyde or oxo group of donors, disulfide as acceptor	1	PA3417	0.0387062
		GO:0042864	pyochelin biosynthetic process	1	PA4225	0.0387062
		GO:0008152	metabolic process	7	PA0746,PA0835,PA0898,PA3416,PA3417,PA3568,PA4225	0.0383589
		GO:0070403	NAD+ binding	1	PA1197	0.0291699
		GO:0003883	CTP synthase activity	1	PA3637	0.0291699
		GO:0004089	carbonate dehydratase activity	1	PA4676	0.0291699
		GO:0008982	protein-N(PI)-phosphohistidine-sugar phosphotransferase activity	1	PA3560	0.0291699
		GO:0006241	CTP biosynthetic process	1	PA3637	0.0291699
		GO:0015036	disulfide oxidoreductase activity	1	PA3533	0.0291699
		GO:0004813	alanine-tRNA ligase activity	1	PA0903	0.0291699
		GO:0004645	phosphorylase activity	1	PA3560	0.0195407
		GO:0031992	energy transducer activity	1	PA5531	0.0195407
		GO:0008442	3-hydroxyisobutyrate dehydrogenase activity	1	PA3569	0.0195407
		GO:0015343	siderophore transmembrane transporter activity	1	PA5531	0.0195407
		GO:0032445	fructose import	1	PA3560	0.0195407
		GO:0006419	alanyl-tRNA aminoacylation	1	PA0903	0.0195407
		GO:0004829	threonine-tRNA ligase activity	1	PA0903	0.0195407
		GO:0008959	phosphate acetyltransferase activity	1	PA0835	0.0195407
		GO:0051131	chaperone-mediated protein complex assembly	1	PA3873	0.0195407
		GO:0008521	acetyl-CoA transporter activity	1	PA4218	0.0195407
		GO:0015891	siderophore transport	2	PA4221,PA5531	0.019285
		GO:0071236	cellular response to antibiotic	2	PA3533,PA5531	0.0176418
		GO:0004130	cytochrome-c peroxidase activity	1	PA4587	0.00981767
		GO:0010468	regulation of gene expression	1	PA0751	0.00981767
		GO:0005351	sugar:proton symporter activity	1	PA3560	0.00981767
		GO:0043824	succinylglutamate-semialdehyde dehydrogenase activity	1	PA0898	0.00981767
		GO:0022877	protein-N(PI)-phosphohistidine-fructose phosphotransferase system transporter activity	1	PA3560	0.00981767
		GO:0033212	iron assimilation	1	PA5531	0.00981767
		GO:0015683	high-affinity ferric iron transmembrane transport	1	PA5531	0.00981767
		GO:0004365	glyceraldehyde-3-phosphate dehydrogenase (NAD+) (phosphorylating) activity	1	PA3569	0.00981767
		GO:0009015	N-succinylarginine dihydrolase activity	1	PA0899	0.00981767
		GO:0006527	arginine catabolic process	2	PA0898,PA0899	0.00491973
		GO:0033103	protein secretion by the type VI secretion system	4	PA0091,PA0527.1,PA1663,PA3621.1	0.00031049
		GO:0045974	regulation of translation, ncRNA-mediated	2	PA0527.1,PA3621.1	0.000282253
		GO:0043455	regulation of secondary metabolic process	2	PA0527.1,PA3621.1	0.000282253
		GO:1900190	regulation of single-species biofilm formation	3	PA0527.1,PA2586,PA3621.1	4.84885e-05
	KEGG	pae02060	Phosphotransferase system (PTS)	1	PA3560	0.0481505
		pae00020	Citrate cycle (TCA cycle)	2	PA3416,PA3417	0.0411624
		pae01200	Carbon metabolism	4	PA0835,PA2683,PA3416,PA3417	0.0371325
		pae00620	Pyruvate metabolism	3	PA0835,PA3416,PA3417	0.0215934
		pae01053	Biosynthesis of siderophore group nonribosomal peptides	2	PA4224,PA4225	0.00192643
GbdR	Gene Ontology	GO:0044096	type IV pilus	1	PA3115	0.0435087
		GO:0006094	gluconeogenesis	1	PA5379	0.0435087
		GO:0008199	ferric iron binding	1	PA3531	0.0396294
		GO:0016298	lipase activity	1	PA0844	0.0279012
		GO:1901760	beta-L-Ara4N-lipid A biosynthetic process	1	PA3552	0.0279012
		GO:0003674	molecular_function	1	PA5292	0.0279012
		GO:0042834	peptidoglycan binding	1	PA3115	0.0279012
		GO:0008150	biological_process	1	PA5292	0.0279012
		GO:0015838	amino-acid betaine transport	1	PA5378	0.0279012
		GO:0005275	amine transmembrane transporter activity	1	PA5378	0.0279012
		GO:0005575	cellular_component	1	PA5292	0.0279012
		GO:0006826	iron ion transport	1	PA3531	0.0200063
		GO:0033265	choline binding	1	PA5378	0.0200063
		GO:0016708	oxidoreductase activity, acting on paired donors, with incorporation or reduction of molecular oxygen, NAD(P)H as one donor, and incorporation of two atoms of oxygen into one donor	1	PA5410	0.0200063
		GO:0043953	protein transport by the Tat complex	1	PA0844	0.0200063
		GO:0052051	interaction with host via protein secreted by type II secretion system	1	PA0844	0.0200063
		GO:0015871	choline transport	1	PA5378	0.0200063
		GO:0015418	quaternary-ammonium-compound-transporting ATPase activity	1	PA3236	0.0160359
		GO:0016805	dipeptidase activity	1	PA5396	0.0160359
		GO:0009896	positive regulation of catabolic process	1	PA5380	0.0160359
		GO:0006879	cellular iron ion homeostasis	1	PA3531	0.0160359
		GO:0016042	lipid catabolic process	1	PA0844	0.0160359
		GO:0008115	sarcosine oxidase activity	1	PA5419	0.0160359
		GO:0006545	glycine biosynthetic process	1	PA5415	0.0160359
		GO:0042597	periplasmic space	2	PA3236,PA5378	0.0150606
		GO:0035999	tetrahydrofolate interconversion	1	PA5415	0.0120502
		GO:0003941	L-serine ammonia-lyase activity	1	PA5379	0.0120502
		GO:0015947	methane metabolic process	1	PA5421	0.0120502
		GO:0045764	positive regulation of cellular amino acid metabolic process	1	PA5380	0.0120502
		GO:1902603	carnitine transmembrane transport	1	PA5378	0.0120502
		GO:0004372	glycine hydroxymethyltransferase activity	1	PA5415	0.0120502
		GO:0004629	phospholipase C activity	1	PA0844	0.0120502
		GO:0043190	ATP-binding cassette (ABC) transporter complex	2	PA3236,PA5378	0.0105272
		GO:0016990	arginine deiminase activity	1	PA5421	0.00804896
		GO:0034480	phosphatidylcholine phospholipase C activity	1	PA0844	0.00804896
		GO:0006880	intracellular sequestering of iron ion	1	PA3531	0.00804896
		GO:0051537	2 iron, 2 sulfur cluster binding	2	PA5410,PA5411	0.00476629
		GO:0010922	positive regulation of phosphatase activity	1	PA5380	0.00403226
		GO:0006565	L-serine catabolic process	1	PA5379	0.00403226
		GO:0044179	hemolysis in other organism	1	PA0844	0.00403226
		GO:0010518	positive regulation of phospholipase activity	1	PA5380	0.00403226
		GO:0004104	cholinesterase activity	1	PA4921	0.00403226
		GO:0050997	quaternary ammonium group binding	1	PA3236	0.00403226
		GO:0033188	sphingomyelin synthase activity	1	PA0844	0.00403226
		GO:0016788	hydrolase activity, acting on ester bonds	2	PA0844,PA4921	0.0031177
		GO:0031460	glycine betaine transport	2	PA3236,PA5378	0.000686348
		GO:0042426	choline catabolic process	2	PA5378,PA5396	0.000550428
		GO:1901053	sarcosine catabolic process	2	PA2761,PA5419	0.000231041
		GO:0031459	glycine betaine-transporting ATPase activity	2	PA2761,PA5379	0.000231041
		GO:0031457	glycine betaine catabolic process	6	PA3236,PA5378,PA5380,PA5396,PA5410,PA5411	9.65099e-13
	KEGG	pae00460	Cyanoamino acid metabolism	1	PA5415	0.0435087
		pae00625	Chloroalkane and chloroalkene degradation	1	PA5421	0.0318257
		pae00562	Inositol phosphate metabolism	1	PA0844	0.0279012
		pae01200	Carbon metabolism	3	PA5379,PA5415,PA5421	0.0143793
		pae00565	Ether lipid metabolism	1	PA0844	0.0120502
		pae00680	Methane metabolism	2	PA5415,PA5421	0.00476629
		pae00260	Glycine, serine and threonine metabolism	3	PA5379,PA5415,PA5419	0.000935097
LasR	Gene Ontology	GO:0015774	polysaccharide transport	1	PA2234	0.0422352
		GO:0043902	positive regulation of multi-organism process	1	PA2591	0.0422352
		GO:1902201	negative regulation of bacterial-type flagellum-dependent cell motility	1	PA3385	0.0422352
		GO:0008565	protein transporter activity	2	PA1246,PA1247	0.0340579
		GO:0016805	dipeptidase activity	1	PA4677	0.0339304
		GO:0005976	polysaccharide metabolic process	1	PA2232	0.0255551
		GO:0016758	transferase activity, transferring hexosyl groups	1	PA3478	0.0255551
		GO:0016799	hydrolase activity, hydrolyzing N-glycosyl compounds	1	PA0143	0.0255551
		GO:0015416	ATPase-coupled organic phosphonate transmembrane transporter activity	1	PA3384	0.0171086
		GO:0030256	type I protein secretion system complex	1	PA1246	0.0171086
		GO:0030253	protein secretion by the type I secretion system	1	PA1246	0.0171086
		GO:0030259	lipid glycosylation	1	PA3478	0.0171086
		GO:0050144	nucleoside deoxyribosyltransferase activity	1	PA0144	0.0171086
		GO:0009159	deoxyribonucleoside monophosphate catabolic process	1	PA0144	0.0171086
		GO:2000146	negative regulation of cell motility	1	PA1431	0.0171086
		GO:0070694	deoxyribonucleoside 5'-monophosphate N-glycosidase activity	1	PA0144	0.0171086
		GO:0030429	kynureninase activity	1	PA2080	0.0171086
		GO:0045718	obsolete negative regulation of flagellum assembly	1	PA3385	0.00859046
		GO:0015159	polysaccharide transmembrane transporter activity	1	PA2234	0.00859046
		GO:0004061	arylformamidase activity	1	PA2081	0.00859046
		GO:0030803	negative regulation of cyclic nucleotide biosynthetic process	1	PA3385	0.00859046
		GO:0030114	slime layer	1	PA2234	0.00859046
		GO:0060311	negative regulation of elastin catabolic process	1	PA1431	0.00859046
		GO:0051542	elastin biosynthetic process	1	PA3724	0.00859046
		GO:0006569	tryptophan catabolic process	1	PA2080	0.00859046
		GO:0051713	negative regulation of cytolysis in other organism	1	PA1431	0.00859046
		GO:0060309	elastin catabolic process	1	PA3724	0.00859046
		GO:0004328	formamidase activity	1	PA2081	0.00859046
		GO:0001150	bacterial-type RNA polymerase enhancer sequence-specific DNA binding	1	PA3385	0.00859046
		GO:0050089	mannose isomerase activity	1	PA2232	0.00859046
		GO:0019836	hemolysis by symbiont of host erythrocytes	1	PA0122	0.00859046
		GO:0008477	purine nucleosidase activity	1	PA0143	0.00859046
		GO:0051861	glycolipid binding	1	PA0122	0.00859046
		GO:0000986	bacterial-type RNA polymerase core promoter proximal region sequence-specific DNA binding	1	PA3385	0.00859046
		GO:0004252	serine-type endopeptidase activity	2	PA3326,PA3535	0.00803444
		GO:1900378	positive regulation of secondary metabolite biosynthetic process	2	PA2426,PA2591	0.00378467
		GO:0015628	protein secretion by the type II secretion system	3	PA0572,PA2939,PA3724	0.00377072
		GO:0052051	interaction with host via protein secreted by type II secretion system	2	PA0572,PA3724	0.000711179
		GO:0046903	secretion	3	PA1246,PA1247,PA1248	0.00071078
		GO:0006508	proteolysis	5	PA2939,PA3326,PA3535,PA3724,PA4677	0.000323013
		GO:0019441	tryptophan catabolic process to kynurenine	2	PA2080,PA2081	0.000215716
		GO:0043952	protein transport by the Sec complex	3	PA0572,PA2939,PA3724	0.00020294
		GO:0033103	protein secretion by the type VI secretion system	4	PA1656,PA1657,PA1658,PA1659	0.00018447
		GO:0044010	single-species biofilm formation	5	PA2231,PA2232,PA2234,PA2235,PA3724	9.56691e-05
		GO:0045226	extracellular polysaccharide biosynthetic process	4	PA2231,PA2232,PA2234,PA2235	2.58443e-05
		GO:0042710	biofilm formation	4	PA2231,PA2232,PA2234,PA2235	8.11159e-06
	KEGG	pae00380	Tryptophan metabolism	2	PA2080,PA2081	0.0221332
		pae02025	Biofilm formation - Pseudomonas aeruginosa	10	PA1432,PA1657,PA1658,PA2231,PA2232,PA2234,PA2235,PA2587,PA3478,PA3479	1.72541e-08
MexT	Gene Ontology	GO:0003700	transcription factor activity, sequence-specific DNA binding	2	PA2492,PA4354	0.043656
		GO:0046677	response to antibiotic	1	PA2493	0.0386359
		GO:0015238	drug transmembrane transporter activity	1	PA2493	0.0230973
		GO:0045893	positive regulation of transcription, DNA-templated	1	PA2492	0.0218931
		GO:1900377	negative regulation of secondary metabolite biosynthetic process	1	PA2492	0.0146415
		GO:0050709	negative regulation of protein secretion	1	PA2492	0.0146415
		GO:0045861	negative regulation of proteolysis	1	PA2492	0.00734391
		GO:1900231	regulation of single-species biofilm formation on inanimate substrate	1	PA4354	0.00490109
		GO:0044212	transcription regulatory region DNA binding	2	PA2492,PA4354	0.000797378
	KEGG	pae00480	Glutathione metabolism	1	PA2813	0.0302955
MvfR	Gene Ontology	GO:0006950	response to stress	1	PA0962	0.0438374
		GO:0044267	cellular protein metabolic process	2	PA2742,PA2743	0.0435889
		GO:0006979	response to oxidative stress	1	PA0139	0.0352173
		GO:1900377	negative regulation of secondary metabolite biosynthetic process	1	PA1431	0.0352173
		GO:0015035	protein disulfide oxidoreductase activity	1	PA0140	0.0352173
		GO:1900378	positive regulation of secondary metabolite biosynthetic process	1	PA3477	0.0323277
		GO:0008199	ferric iron binding	1	PA0962	0.02943
		GO:0016651	oxidoreductase activity, acting on NAD(P)H	1	PA0140	0.0265241
		GO:1900192	positive regulation of single-species biofilm formation	1	PA1431	0.0206877
		GO:0006220	pyrimidine nucleotide metabolic process	1	PA0849	0.0206877
		GO:0045862	positive regulation of proteolysis	1	PA3477	0.0177572
		GO:0004791	thioredoxin-disulfide reductase activity	1	PA0849	0.0118714
		GO:0006879	cellular iron ion homeostasis	1	PA0962	0.0118714
		GO:0003743	translation initiation factor activity	1	PA2743	0.0118714
		GO:0006413	translational initiation	1	PA2743	0.0118714
		GO:0016491	oxidoreductase activity	4	PA0139,PA0140,PA0848,PA0849	0.0115936
		GO:0055114	oxidation-reduction process	5	PA0139,PA0140,PA0848,PA0849,PA0962	0.0102663
		GO:0046889	positive regulation of lipid biosynthetic process	1	PA3477	0.00595237
		GO:0019430	removal of superoxide radicals	1	PA0849	0.00595237
		GO:0008785	alkyl hydroperoxide reductase activity	1	PA0140	0.00595237
		GO:0045975	positive regulation of translation, ncRNA-mediated	1	PA3305.1	0.00595237
		GO:2000146	negative regulation of cell motility	1	PA1431	0.00595237
		GO:0015628	protein secretion by the type II secretion system	2	PA3102,PA3103	0.00523745
		GO:0008565	protein transporter activity	2	PA3102,PA3103	0.00443495
		GO:0015627	type II protein secretion system complex	2	PA3102,PA3103	0.00323783
		GO:0060310	regulation of elastin catabolic process	1	PA1430	0.00298036
		GO:0060311	negative regulation of elastin catabolic process	1	PA1431	0.00298036
		GO:0051544	positive regulation of elastin biosynthetic process	1	PA1430	0.00298036
		GO:0016722	oxidoreductase activity, oxidizing metal ions	1	PA0962	0.00298036
		GO:0051713	negative regulation of cytolysis in other organism	1	PA1431	0.00298036
		GO:0000302	response to reactive oxygen species	1	PA0140	0.00298036
		GO:0071456	cellular response to hypoxia	1	PA3305.1	0.00298036
		GO:0050896	response to stimulus	3	PA0139,PA0140,PA3477	0.00168385
		GO:0051920	peroxiredoxin activity	2	PA0139,PA0848	0.00029734
		GO:0016209	antioxidant activity	2	PA0139,PA0848	0.000231671
		GO:0045454	cell redox homeostasis	3	PA0139,PA0140,PA0848	5.48158e-05
	KEGG	pae03070	Bacterial secretion system	2	PA3102,PA3103	0.0299062
		pae00450	Selenocompound metabolism	1	PA0849	0.02943
		pae02025	Biofilm formation - Pseudomonas aeruginosa	3	PA1430,PA1432,PA3477	0.00369988
PchR	Gene Ontology	GO:0001522	pseudouridine synthesis	1	PA2975	0.0453607
		GO:0009982	pseudouridine synthase activity	1	PA2975	0.0453607
		GO:0006527	arginine catabolic process	1	PA5171	0.0453607
		GO:0000271	polysaccharide biosynthetic process	1	PA3148	0.0453607
		GO:0009451	RNA modification	1	PA2975	0.0453607
		GO:0008152	metabolic process	4	PA3151,PA3327,PA4226,PA4228	0.0445422
		GO:0008199	ferric iron binding	1	PA3531	0.0413199
		GO:0003899	DNA-directed 5'-3' RNA polymerase activity	1	PA4269	0.0331891
		GO:0006351	transcription, DNA-templated	1	PA4269	0.0331891
		GO:0043165	Gram-negative-bacterium-type cell outer membrane assembly	1	PA3149	0.0331891
		GO:0006525	arginine metabolic process	1	PA5173	0.0331891
		GO:1901760	beta-L-Ara4N-lipid A biosynthetic process	1	PA3552	0.0290989
		GO:0032885	regulation of polysaccharide biosynthetic process	1	PA0763	0.0290989
		GO:0006826	iron ion transport	1	PA3531	0.0208688
		GO:0004066	asparagine synthase (glutamine-hydrolyzing) activity	1	PA0051	0.0167287
		GO:0006879	cellular iron ion homeostasis	1	PA3531	0.0167287
		GO:0042864	pyochelin biosynthetic process	1	PA4226	0.0167287
		GO:0019333	denitrification pathway	1	PA3391	0.0167287
		GO:0006529	asparagine biosynthetic process	1	PA0051	0.0167287
		GO:0006547	histidine metabolic process	1	PA3151	0.0167287
		GO:0000107	imidazoleglycerol-phosphate synthase activity	1	PA3151	0.0125719
		GO:0003824	catalytic activity	6	PA0051,PA3151,PA3327,PA3552,PA4226,PA4228	0.0117792
		GO:0016990	arginine deiminase activity	1	PA5171	0.00839818
		GO:0016833	oxo-acid-lyase activity	1	PA3151	0.00839818
		GO:0006880	intracellular sequestering of iron ion	1	PA3531	0.00839818
		GO:0008761	UDP-N-acetylglucosamine 2-epimerase activity	1	PA3148	0.00420757
		GO:0050378	UDP-glucuronate 4-epimerase activity	1	PA3148	0.00420757
		GO:0008804	carbamate kinase activity	1	PA5173	0.00420757
		GO:0031177	phosphopantetheine binding	2	PA3327,PA4226	0.000748043
		GO:0009243	O antigen biosynthetic process	3	PA3148,PA3149,PA3151	0.000392231
		GO:0019546	arginine deiminase pathway	2	PA5171,PA5173	0.000101291
		pae00230	Purine metabolism	2	PA4269,PA5173	0.0439308
		pae03020	RNA polymerase	1	PA4269	0.0167287
		pae00520	Amino sugar and nucleotide sugar metabolism	2	PA3148,PA3552	0.00979691
		pae00220	Arginine biosynthesis	2	PA5171,PA5173	0.00642774
		pae01053	Biosynthesis of siderophore group nonribosomal peptides	2	PA4226,PA4228	0.000351791
PhoB		GO:1900378	positive regulation of secondary metabolite biosynthetic process	1	PA3477	0.049055
		GO:0008236	serine-type peptidase activity	1	PA3257	0.049055
		GO:1900233	positive regulation of single-species biofilm formation on inanimate substrate	1	PA3385	0.0446929
		GO:0004871	signal transducer activity	2	PA3044,PA4844	0.0430831
		GO:0006355	regulation of transcription, DNA-templated	5	PA0424,PA3045,PA3385,PA3477,PA5360	0.040424
		GO:0043165	Gram-negative-bacterium-type cell outer membrane assembly	1	PA3149	0.0359108
		GO:1900232	negative regulation of single-species biofilm formation on inanimate substrate	1	PA3385	0.0359108
		GO:0009405	pathogenesis	2	PA0690,PA3385	0.0348623
		GO:1901760	beta-L-Ara4N-lipid A biosynthetic process	1	PA3552	0.0314908
		GO:0032885	regulation of polysaccharide biosynthetic process	1	PA3385	0.0314908
		GO:0015716	organic phosphonate transport	1	PA3384	0.0270512
		GO:0045862	positive regulation of proteolysis	1	PA3477	0.0270512
		GO:0043448	alkane catabolic process	1	PA5359	0.0270512
		GO:0097351	toxin-antitoxin pair type II binding	1	PA0691	0.0270512
		GO:0016757	transferase activity, transferring glycosyl groups	2	PA0842,PA3149	0.0247274
		GO:0006817	phosphate ion transport	1	PA5360	0.022592
		GO:0034763	negative regulation of transmembrane transport	1	PA0424	0.022592
		GO:1902201	negative regulation of bacterial-type flagellum-dependent cell motility	1	PA3385	0.022592
		GO:0000160	phosphorelay signal transduction system	3	PA3044,PA3045,PA5360	0.0205129
		GO:0030261	chromosome condensation	1	PA4844	0.0181133
		GO:0098046	type V protein secretion system complex	1	PA0690	0.0181133
		GO:0046819	protein secretion by the type V secretion system	1	PA0690	0.0136148
		GO:0044212	transcription regulatory region DNA binding	2	PA0424,PA3385	0.0114454
		GO:0007165	signal transduction	3	PA3044,PA3257,PA4844	0.0112896
		GO:0000156	phosphorelay response regulator activity	2	PA3045,PA5360	0.00967299
		GO:0046889	positive regulation of lipid biosynthetic process	1	PA3477	0.00909643
		GO:0015416	ATPase-coupled organic phosphonate transmembrane transporter activity	1	PA3384	0.00909643
		GO:0051051	negative regulation of transport	1	PA3045	0.00909643
		GO:0050918	positive chemotaxis	1	PA4844	0.00909643
		GO:0010247	detection of phosphate ion	1	PA4844	0.00909643
		GO:0045718	obsolete negative regulation of flagellum assembly	1	PA3385	0.0045582
		GO:0030803	negative regulation of cyclic nucleotide biosynthetic process	1	PA3385	0.0045582
		GO:0080040	positive regulation of cellular response to phosphate starvation	1	PA5360	0.0045582
		GO:0008219	cell death	1	PA0691	0.0045582
		GO:0001150	bacterial-type RNA polymerase enhancer sequence-specific DNA binding	1	PA3385	0.0045582
		GO:0000986	bacterial-type RNA polymerase core promoter proximal region sequence-specific DNA binding	1	PA3385	0.0045582
QscR	Gene Ontology	GO:0015628	protein secretion by the type II secretion system	1	PA3724	0.0383109
		GO:0071978	bacterial-type flagellum-dependent swarming motility	1	PA3724	0.0301328
		GO:0004222	metalloendopeptidase activity	1	PA3724	0.01672
		GO:0043952	protein transport by the Sec complex	1	PA3724	0.0146428
		GO:0043448	alkane catabolic process	1	PA5351	0.00629754
		GO:0008610	lipid biosynthetic process	1	PA1897	0.00525025
		GO:0052051	interaction with host via protein secreted by type II secretion system	1	PA3724	0.00525025
		GO:0005506	iron ion binding	2	PA1897,PA5351	0.00209663
		GO:0051542	elastin biosynthetic process	1	PA3724	0.00105189
		GO:0060309	elastin catabolic process	1	PA3724	0.00105189
	KEGG	pae01503	Cationic antimicrobial peptide (CAMP) resistance	1	PA3724	0.0291065
RhlR	Gene Ontology	GO:0016757	transferase activity, transferring glycosyl groups	1	PA3478	0.0464634
		GO:0005975	carbohydrate metabolic process	1	PA3478	0.0396911
		GO:0006928	movement of cell or subcellular component	1	PA2570	0.0174151
		GO:0016758	transferase activity, transferring hexosyl groups	1	PA3478	0.00262789
		GO:0030259	lipid glycosylation	1	PA3478	0.00175254
		GO:0007157	heterophilic cell-cell adhesion via plasma membrane cell adhesion molecules	1	PA2570	0.000876578
	KEGG	pae02025	Biofilm formation - Pseudomonas aeruginosa	3	PA2570,PA3478,PA3479	6.42283e-05
RsaL	Gene Ontology	GO:0016740	transferase activity	1	PA1432	0.049055
		GO:0019439	aromatic compound catabolic process	1	PA2587	0.0397948
		GO:0002047	phenazine biosynthetic process	1	PA4209	0.0360679
		GO:0006566	threonine metabolic process	1	PA4602	0.0210281
		GO:0006563	L-serine metabolic process	1	PA4602	0.0210281
		GO:0006544	glycine metabolic process	1	PA4602	0.0210281
		GO:0008757	S-adenosylmethionine-dependent methyltransferase activity	1	PA4209	0.0153334
		GO:0071949	FAD binding	1	PA2587	0.0153334
		GO:0044550	secondary metabolite biosynthetic process	1	PA2587	0.0134285
		GO:0006554	lysine catabolic process	1	PA4602	0.0115202
		GO:0004497	monooxygenase activity	1	PA2587	0.0115202
		GO:0006545	glycine biosynthetic process	1	PA4602	0.00769362
		GO:0035999	tetrahydrofolate interconversion	1	PA4602	0.00577527
		GO:0008171	O-methyltransferase activity	1	PA4209	0.00577527
		GO:0015947	methane metabolic process	1	PA4602	0.00577527
		GO:0004372	glycine hydroxymethyltransferase activity	1	PA4602	0.00577527
		GO:0003863	3-methyl-2-oxobutanoate dehydrogenase (2-methylpropanoyl-transferring) activity	1	PA4602	0.00385356
	KEGG	pae00680	Methane metabolism	1	PA4602	0.049055
		pae00670	One carbon pool by folate	1	PA4602	0.0341994
		pae00460	Cyanoamino acid metabolism	1	PA4602	0.0210281
		pae02025	Biofilm formation - Pseudomonas aeruginosa	2	PA1432,PA2587	0.0174754
SphR	Gene Ontology	GO:0045893	positive regulation of transcription, DNA-templated	1	PA5324	0.0280647
		GO:1900377	negative regulation of secondary metabolite biosynthetic process	1	PA4315	0.0187886
		GO:0044267	cellular protein metabolic process	2	PA4249,PA4267	0.0127875
		GO:1900232	negative regulation of single-species biofilm formation on inanimate substrate	1	PA4315	0.0125609
		GO:0015935	small ribosomal subunit	1	PA4267	0.0109985
		GO:0006412	translation	2	PA4249,PA4267	0.0041119
		GO:0003735	structural constituent of ribosome	2	PA4249,PA4267	0.00326103
		GO:0010963	regulation of L-arginine import	1	PA4315	0.00315347
		GO:0017040	ceramidase activity	1	PA0845	0.00157784
		GO:0046625	sphingolipid binding	1	PA5324	0.00157784
		GO:0044212	transcription regulatory region DNA binding	2	PA4315,PA5324	0.00135611
		GO:0051872	sphingosine catabolic process	3	PA0845,PA5324,PA5328	5.42153e-08
	KEGG	pae03010	Ribosome	2	PA4249,PA4267	0.00326103
		pae00600	Sphingolipid metabolism	1	PA0845	0.00315347
VqsM	Gene Ontology	GO:0045892	negative regulation of transcription, DNA-templated	1	PA4600	0.0243128
		GO:0016740	transferase activity	1	PA1432	0.022592
		GO:0003700	transcription factor activity, sequence-specific DNA binding	2	PA1713,PA2588	0.022203
		GO:0050709	negative regulation of protein secretion	1	PA1713	0.0104784
		GO:0051872	sphingosine catabolic process	1	PA0845	0.00525025
		GO:0043565	sequence-specific DNA binding	2	PA1713,PA2588	0.00407401
		GO:0006355	regulation of transcription, DNA-templated	3	PA1713,PA2588,PA4600	0.00369164
		GO:0032410	negative regulation of transporter activity	1	PA4600	0.00350262
		GO:0000976	transcription regulatory region sequence-specific DNA binding	1	PA4600	0.00262789
		GO:0003677	DNA binding	3	PA1713,PA2588,PA4600	0.00214011
		GO:0017040	ceramidase activity	1	PA0845	0.000876578
		GO:0044212	transcription regulatory region DNA binding	2	PA1713,PA4600	0.000382737
	KEGG	pae00270	Cysteine and methionine metabolism	1	PA1432	0.0345867
		pae02025	Biofilm formation - Pseudomonas aeruginosa	2	PA1432,PA1713	0.00342216
		pae00600	Sphingolipid metabolism	1	PA0845	0.00175254
VqsR	Gene Ontology	GO:0044212	transcription regulatory region DNA binding	1	PA1898	0.00631136
		GO:1900377	negative regulation of secondary metabolite biosynthetic process	1	PA1898	0.00210379
