# Supplementary material for: An integrated genomic regulatory network of virulence-related transcriptional factors in Pseudomonas aeruginosa
Source: Nat Commun. 2019 Jul 3;10:2931. doi: 10.1038/s41467-019-10778-w (PMC6610081; doi:10.1038/s41467-019-10778-w)
Supplement: Supplementary file 8 — Supplementary Data 5 [file 41467_2019_10778_MOESM8_ESM.xlsx]

## Sheet: Sheet1
Supplementary Data 5. Bacterial strains, plasmids, and primers used in this study.
Description	Genotype or relevant phenotype	Source or reference
E.coli Strains
E.coli DH5α	endA hsdR17 supE44 thi-1 recA1 gyrA relA1 D (lacZYA-argF)U169 deoR (ɸ80dlacD (lacZ) M15)	Stratagene
E.coli BL21(DE3)	F- ompT hsdSB (rB-mB-) gal dcm met (DE3)	Invitrogen
P. aeruginosa Strains
P. aeruginosa PAO1	Wild-type	Lab stock
P. aeruginosa PAO1 ΔlasR	clean deletion of lasR	This study
P. aeruginosa PAO1 ΔalgR	algR replacement mutant of PAO1; algR:: Gm r	This study
P. aeruginosa PAO1 ΔgacA	gacA replacement mutant of PAO1; gacA:: Gm r	This study
P. aeruginosa PAO1 ΔexsA	exsA replacement mutant of PAO1; exsA:: Gm r	This study
P. aeruginosa PAO1 ΔcdpR	cdpR replacement mutant of PAO1; cdpR:: Gm r	This study
P. aeruginosa PAO1 ΔrsaL	rsaL replacement mutant of PAO1; rsaL:: Gm r	This study
P. aeruginosa PAO1 ΔvqsM	vqsM replacement mutant of PAO1; vqsM:: Gm r	This study
P. aeruginosa PAO1 ΔphoB	phoB replacement mutant of PAO1; phoB:: Gm r	This study
P. aeruginosa PAO1 ΔgbdR	gbdR replacement mutant of PAO1; gbdR:: Gm r	This study
P. aeruginosa PAO1 ΔpchR	pchR replacement mutant of PAO1; pchR:: Gm r	This study
P. aeruginosa PAO1 ΔsphR	sphR replacement mutant of PAO1; sphR:: Gm r	This study
P. aeruginosa PAO1 ΔfleQ	fleQ replacement mutant of PAO1; fleQ:: Gm r	This study
P. aeruginosa PAO1 ΔvqsR	vqsR replacement mutant of PAO1; vqsR:: Gm r	This study
Plasmids	Description
pET28a	For 6xHis-tag protein expression in E. coli,Kanr	Invitrogen
pET28a-amrZ	pET28a containing amrZ ORF	This study
pET28a-phoB	pET28a containing phoB ORF
pET28a-sphR	pET28a containing sphR ORF
pET28a-fleQ	pET28a containing fleQ ORF
pAK1900	For protein over-expression in P. aeruginosa PAO1, Cb/Ampr	1
pAK1900-gacA	VSV taggted gacA over-expression in P. aeruginosa PAO1 for ChIP-seq, Cb/Ampr
pAK1900-mexT	VSV taggted mexT over-expression in P. aeruginosa PAO1 for ChIP-seq, Cb/Ampr
pAK1900-soxR	VSV taggted soxR over-expression in P. aeruginosa PAO1 for ChIP-seq, Cb/Ampr
pAK1900-vqsR	VSV taggted vqsR over-expression in P. aeruginosa PAO1 for ChIP-seq, Cb/Ampr
pAK1900-qscR	VSV taggted qscR over-expression in P. aeruginosa PAO1 for ChIP-seq, Cb/Ampr
pAK1900-rhlR	VSV taggted rhlR over-expression in P. aeruginosa PAO1 for ChIP-seq, Cb/Ampr
pAK1900-rsaL-VSV	VSV taggted mvfR over-expression in P. aeruginosa PAO1 for ChIP-seq, Cb/Ampr
pAK1900-mvfR-VSV	VSV taggted mvfR over-expression in P. aeruginosa PAO1 for ChIP-seq, Cb/Ampr
pAK1900-phoB-Flag	FLAG taggted PhoB over-expression in P. aeruginosa PAO1 for ChIP-seq, Cb/Ampr	This study
pAK1900-gbdR-Flag	FLAG taggted GbdR over-expression in P. aeruginosa PAO1 for ChIP-seq, Cb/Ampr	This study
pAK1900-pchR-Flag	FLAG taggted PchR over-expression in P. aeruginosa PAO1 for ChIP-seq, Cb/Ampr	This study
pAK1900-sphR-Flag	FLAG taggted SphR over-expression in P. aeruginosa PAO1 for ChIP-seq, Cb/Ampr	This study
pAK1900-soxR	For SoxR over-expression in P. aeruginosa PAO1	This study
pMCSG19	Protein expression vector	2
pMCSG19-gacA	pMCSG19 containing gacA ORF	This study
pMCSG19-exsA	pMCSG19 containing exsA ORF	This study
pMCSG19-soxR	pMCSG19 containing soxR ORF	This study
pEX18AP	oriT+ sacB+gene replacement vector with multiple-cloning site from pUC18; Cb/Ampr	3
pEX18Ap-algR-Gm	pEX18Ap carrying the Gm resistance gene fragment, up and down fragment of algR, Gm/Cb/Ampr	This study
pEX18Ap-gacA-Gm	pEX18Ap carrying the Gm resistance gene fragment,up and down fragment of gacA, Gm/Cb/Ampr	This study
pEX18Ap-exsA-Gm	pEX18Ap carrying the Gm resistance gene fragment,up and down fragment of exsA, Gm/Cb/Ampr	This study
pEX18Ap-vqsR-Gm	pEX18Ap carrying the Gm resistance gene fragment,up and down fragment of vqsR, Gm/Cb/Ampr	This study
pEX18Ap-phoB-Gm	pEX18Ap carrying the Gm resistance gene fragment,up and down fragment of phoB, Gm/Cb/Ampr	This study
pEX18Ap-gbdR-Gm	pEX18Ap carrying the Gm resistance gene fragment,up and down fragment of gbdR, Gm/Cb/Ampr	This study
pEX18Ap-pchR-Gm	pEX18Ap carrying the Gm resistance gene fragment,up and down fragment of pchR, Gm/Cb/Ampr	This study
pEX18Ap-sphR-Gm	pEX18Ap carrying the Gm resistance gene fragment,up and down fragment of sphR, Gm/Cb/Ampr
pEX18Ap-fleQ-Gm	pEX18Ap carrying the Gm resistance gene fragment,up and down fragment of fleQ, Gm/Cb/Ampr
pRK1037	TVMV protease expression vectors	4
Primers	Sequence(5'-3')
pET28-AmrZ-BamHI up	TATGGATCCATGCGCCCACTGAAACAG	This study
pET28-AmrZ-HindIII down	TTATAAGCTTTCAGGCCTGGGCCAGC	This study
PET28a-phoB-F	AGCAAATGGGTCGCGGATCCATGGTTGGCAAGACAATC	This study
PET28a-phoB-R	CGGAGCTCGAATTCGGATCCTCAGCTCTTGGTGGAGAA	This study
PET28a- sphR-F	AGCAAATGGGTCGCGGATCCATGCACAACAATGCCGCC	This study
PET28a- sphR-R	CGGAGCTCGAATTCGGATCCTTAGCGTCGCGCGGCCAG	This study
PET28a- fleQ-F	AGCAAATGGGTCGCGGATCCATGTGGCGCGAAACCAAA	This study
PET28a- fleQ-R	CGGAGCTCGAATTCGGATCCTCAATCATCCGACAGGTC	This study
18AP-vqsR-Up -F	AAA CGACGGCCAG TGCCAAGCTT GGGCAGAAATGGATAAGC	This study
vqsR -Up -R	ttTCTAGA ACAACTACTCCTCTGGGA	This study
vqsR -Down -F	ttTCTAGA TCGCGCTGTTGATCAACC	This study
18AP-vqsR-down-R	GCTATGACCATGATTACGAATTC GGACTTGAGGATGACGTT	This study
18AP-exsA-Up-F	AAA CGACGGCCAG TGCCAAGCTT CAAAAGCGATGCATAGCC	This study
exsA-Up-R	ttTCTAGA CAACACTTCCCGTCGTAC	This study
exsA-Down-F	ttTCTAGA CGTTTTTTGAAAGCCCGG	This study
18AP-exsA-down-R	GCTATGACCATGATTACGAATTC CGGCAACAAAGGGCCCTT	This study
pAK1900- phoB -F	ACACTATAGAATACTCAAGCTTAGATCGACCCGAGGCAAGA	This study
pAK1900- phoB -FLag-R	GAGCTCGGTACCCGGGGATCC TTA CTT ATC GTC GTC ATC CTT GTA ATC GCTCTTGGTGGAGAAACG	This study
pAK1900- GbdR -F	ACACTATAGAATACTCAAGCTT CAGCGTGAGGAGATACACCC	This study
pAK1900- GbdR -FLag -R	GAGCTCGGTACCCGGGGATCC TTA CTT ATC GTC GTC ATC CTT GTA ATC GATCCGCACGCTGGCGAA	This study
pAK1900- PchR -F	ACACTATAGAATACTCAAGCTT GCGCCCGGGCTACAGGAA	This study
pAK1900- PchR -FLag-R	GAGCTCGGTACCCGGGGATCC TTA CTT ATC GTC GTC ATC CTT GTA ATC GCGGATCTCGCTGGGGGA	This study
pAK1900- SphR -F	ACACTATAGAATACTCAAGCTT GAGACCGGCTCAGGATTTCGC	This study
pAK1900- SphR -FLag-R	GAGCTCGGTACCCGGGGATCC TTA CTT ATC GTC GTC ATC CTT GTA ATC GCGTCGCGCGGCCAGCGT	This study
pAK1900-FleQ-F	ACACTATAGAATACTCAAGCTT GATGCAAGGCAGCTGATC	This study
pAK1900-FleQ -FLag-R	GAGCTCGGTACCCGGGGATCC TTA CTT ATC GTC GTC ATC CTT GTA ATC ATCATCCGACAGGTCGTC	This study
18AP-phoB-Up -F	AAA CGACGGCCAG TGCCAAGCTT CCCATGTTCGTCACCCTG	This study
18AP-phoB-Up -R	ttTCTAGA GTCTTGCCTCGGGTCGAT	This study
18AP- phoB-down-F	ttTCTAGA TCCACCAAGAGCTGACC	This study
18AP- phoB-down-R	GCTATGACCATGATTACGAATTCTGCCCTTGAGCTGCACAG	This study
phoB -verify-F	GCGTCTCTCTCCTGTGTCTT	This study
phoB -verify-R	GATTGCATCCTGTCCAGTGG	This study
18AP-GbdR-Up -F	AAACGACGGCCAG TGCCAAGCTTGTACCGTTCGACTGGGTG	This study
18AP-GbdR-Up -R	ttTCTAGA GGGTGTATCTCCTCACGC	This study
18AP-GbdR-down-F	ttTCTAGA CAGCGTGCGGATCTGACG	This study
18AP-GbdR-down-R	GCTATGACCATGATTACGAATTC AGCCCTGGCTCGAGGACA	This study
GbdR-verify-F	TTGCCTTGCTCTGGTTACAA	This study
GbdR-verify-R	TGGTGGAGGACATGCTCG	This study
18AP- PchR-Up -F	AAACGACGGCCAG TGCCAAGCTTGCTGAAGGCCTTGGCGTTG	This study
18AP- PchR-Up -R	ttTCTAGA GGTTTTCCTGTAGCCCGG	This study
18AP- PchR -down-F	ttTCTAGA AGATCCGCTGAGTCTCCG	This study
18AP- PchR -down-R	GCTATGACCATGATTACGAATTC GCCAGGTAGTCGGCGAAA	This study
PchR -verify-F	TTATTATCATTGGCGGGCGG	This study
PchR -verify-R	AGCCGGACTGTTTCGTTAGA	This study
18AP- SphR-Up -F	AAACGACGGCCAG TGCCAAGCTTCGCGGCACCTTCTTCATC	This study
18AP- sphR-Up -R	ttTCTAGA GCGAAATCCTGAGCCGGT	This study
18AP- sphR -down--F	ttTCTAGA CCCGTTGGACCAGGTCTT	This study
18AP- sphR -down-R	GCTATGACCATGATTACGAATTC CTGACATGTCGGAGCTCC	This study
sphR -verify-F	GGCACGGCATAGGAATAAGC	This study
sphR -verify-R	CGTGCTGCTGGAAATCTTCA	This study
18AP- FleQ-Up -F	AAACGACGGCCAG TGCCAAGCTTCGGAATCACCACGACCAA	This study
18AP- FleQ-Up -R	ttTCTAGA GATCAGCTGCCTTGCATC	This study
18AP- FleQ-down--F	ttTCTAGA CAGGTCGTTTCGCAACGC	This study
18AP- FleQ-down-R	GCTATGACCATGATTACGAATTC CCATACCCGGTCCGTTGT	This study
FleQ -verify-F	GCTTTCCATGCGGTCTGTAG	This study
FleQ -verify-R	GGCTGGACATCTGGTTGAAC	This study
flp-EMSA-F	AGCCTTGTAACCCGCCATAT	This study
flp-EMSA-R	AATCACCGAGACAGAGCCC	This study
flgG-EMSA-F	GCGGGTTTTGCAAATCAGC	This study
flgG-EMSA-R	CCCACAGTGCCGATAACATC	This study
dctP-EMSA-F	AACACACCTGGCGAAAATCC	This study
dctP-EMSA-R	AAGGGTACGCAGGGGAGAT	This study
fleQ-EMSA-F	AGTAAAGGCGCCAAGGTCTA	This study
fleQ-EMSA-R	CAGTACTGGCAGGGGTTTTG	This study
nrdA-EMSA-F	TTGCCGTCGAACACAATACC	This study
nrdA-EMSA-R	TCATGACGTTGGAAAAGCGG	This study
fliF-EMSA-F	TTGGCACCCTTGTTGCTAAC	This study
fliF-EMSA-R	GAACTCGACACCCTGACTCA	This study
flgE-EMSA-F	TGAAGTGTTGGCGACGAAAG	This study
flgE-EMSA-R	TGGATACCGAGTGCTCTGTC	This study
flgG-EMSA-F	AATTCGAGCTGCACGTGAAG	This study
flgG-EMSA-R	ATACGTTGGCCAGGTTGTTG	This study
dctP-EMSA-F	AACACACCTGGCGAAAATCC	This study
dctP-EMSA-R	CTTCTGCTTGTTGGAACGCT	This study
pelB-EMSA-F	GAGTGCGTTCGAGGATTTCC	This study
pelB-EMSA-R	GCGCAACGAAGAGATCCAG	This study
cbpD -EMSA-F	GTTGACCTTCTGCGCCAG	This study
cbpD -EMSA-R	TCTGTTCGATGCCCAGGG	This study
magD-EMSA-F	CAGGTAGCGGTTGGACAGG	This study
magD-EMSA-R	GTATTCCGCGCCTGGTTC	This study
popN EMSA F	CGCGCACTATAGAGAAAGCC	This study
popN EMSA R	GTGGTTCCTGGTCTGCAAAG	This study
ccoN2 EMSA F	GTCGGGAAGCCAATTGATCC	This study
ccoN2 EMSA R	GGGCTTCCATCCACGGTTAT	This study
fabG EMSA F	CTCGGATTGCAGGGGATAGT	This study
fabG EMSA R	CGGTCACACATTAGAGCAGC	This study
phrS EMSA F	CGTTTGAACCTGACCTTCCG	This study
phrS EMSA R	GGCGGCACAATATTGACCTG	This study
PA3840 EMSA F	ACCACCCTGGTATCCAAGG	This study
PA3840 EMSA R	GCTGGCTATTCGCCCAGTG	This study
pqsH-cdpR-EMSA-F	CCGTTGCTCCTTAGCAGC	This study
pqsH-cdpR-EMSA-R	CGGTTACCTCTTGCACGC	This study
glnD-EMSA-F	TCCGGCCCGGCTTTTGCT	This study
glnD-EMSA-R	GCGGCCTTCCTTTATCTGC	This study
nasA-EMSA-F	ACCGCCGACGGCGCACGG	This study
nasA-EMSA-R	CGAACACCTCGTATCCAGCG	This study
pelB-RT-F	CTGACCCTGATCGATCTGCT	This study
pelB-RT-R	TGTCCAGTTCCACCTCGTAG	This study
flp-RT-F	GTGTATTGCAAAGTTCGCGC	This study
flp-RT-R	GTGGGACTCAATACGGCAAT	This study
flgG-RT-F	CAACCTGTTCCTGGAAACCG	This study
flgG-RT-R	GCTGGGTGGTGATCATGTTC	This study
dctP-RT-F	ATCAAGTTCTCCCACGTCGT	This study
dctP-RT-R	AGACCTCCACCTTGACCTTG	This study
fleQ-RT-F	GACCCACAAGAACCTCGAGA	This study
fleQ-RT-R	ATCAGTTCGTTGAGCAGCAG	This study
nrdA-RT-F	GCTCGATCAACCTGGTCAAC	This study
nrdA-RT-R	TTGAAGTTGGAGTTCTGCGC	This study
cbpD-RT-F	AAACACTACTCAGCCACCCT	This study
cbpD-RT-R	GGATTCTCCGGACCTTCGAG	This study
magD-RT-F	GCCTGTTCGTCTTCAACCAG	This study
magD-RT-R	TAGTTGACTCCCTTGGCCAG	This study
rpsL-RT-F	TACATCGGTGGTGAAGGTCA	This study
rpsL-RT-R	ACCCTGCTTACGGTCTTTGA	This study
PA napF RT-F	TGTCCGAGCCAGGCCATC	This study
PA napF RT-R	TCAGGCATGTCGTGGAGA	This study
PA mifS RT-F	GTTTCCGTCCCTATTTCCGC	This study
PA mifS RT-R	CTCCAGCTTGACCACGATTG	This study
PA4330 RT-F	CCTGATGAAAGCGCCGTTTA	This study
PA4330 RT-R	GCGAACCTGGAGAAATCCG	This study
PA3718 RT-F	GGACTTCACCTGGTTGCTTG	This study
PA3718 RT-R	GATTCCGCCTGCCATGAAG	This study
PA mexG RT-F	TGCAGCGCTTCATCGATAAC	This study
PA mexG RT-R	GGCCTGATAGTCGAACAGCT	This study
PA wbpA RT-F	CGCTTCATCGAACTGTCTGG	This study
PA wbpA RT-R	CAGCTCCATGATTTCCACGG	This study
PA wbpH RT-F	GAGTTGGATGCGATGGTTCC	This study
PA wbpH RT-R	TCCCACTAAATTCAAGCGCG	This study
PA3842 RT F	CACCTGTTGATGTTCACCCG	This study
PA3842 RT R	GCGACCAGTTGTTCGAGTTG	This study
PA0179 RT F	CGACCAGAACATGCCGAAC	This study
PA0179 RT R	GCGTCACTTCGAGCAGTTTC	This study
PA phrS RT F	GGAGGCCATCAACATGTTCA	This study
PA phrS RT R	CTTGCGTGCTCTGTGTATCC	This study
PA cdpR RT F	GCGACCACTCAACAACTACC	This study
PA cdpR RT R	TGATCAGTTGCAAGGCTTCG	This study
PA glnD RT F	ATTGAAGAACCCCGACGACT	This study
PA glnD RT R	CGAAATCCAGGAAGATGCCG	This study
PA nasA RT F	AGCCTGCTGATGGTGTACAC	This study
PA nasA RT R	ATCACGCCGATTTCCTTGTG	This study
PA exsC RT F	TATCGGTTTGCCTTCCCTGT	This study
PA exsC RT R	AGATCGAAACGGTGCCAATG	This study
PA2274 RT F	ATGCTCATCCCCTCCTCCTA	This study
PA2274 RT R	GTTCCTGAAGCAGCGTTCC	This study
PA mexS RT F	CAAGGGCGTCAATGTCATCC	This study
PA mexS RT R	GACCGGTGAAATCCATCAGG	This study
PA3842 RT-F	CACCTGTTGATGTTCACCCG	This study
PA3842 RT-R	GCGACCAGTTGTTCGAGTTG	This study
PA1736(PA) RT F	CGTGCAGATCAACCGTTTCT	This study
PA1736(PA) RT R	CTGGTGTGCAGGTTGGTTTC	This study
PA1736 (PA) EMSA F	CCGCGAGGCGGTGCGCAGCG	This study
PA1736 (PA) EMSA R	GGCGGTCTCTCTTATCCTGTTC	This study
narK1(PA) RT F	TGGCTGCCGAAGTACTACAT	This study
narK1(PA) RT R	AGGAGAGGAAGAACAGGCAC	This study
narK1(PA) EMSA F	GGCTAAACTCTCTGCACGGAC	This study
narK1(PA) EMSA R	GAGAAAAGCCTTTTAAAACAG	This study
rhlR-pro-EMSA-F	TGCAGTAAGCCCTGATCGAT	This study
rhlR-pro-EMSA-R	ACGGTGCTGGCATAACAGATAG	This study
rhlR (PA)-RT-F	CTCCTCGGAAATGGTGGTCT	This study
rhlR (PA)-RT-R	TTCTGGGTCAGCAACTCGAT	This study
pprB(PA) RT F	ATCGATCATCCTCACCGGTC	This study
pprB(PA) RT R	TTGTGGATGTCGCGGTAGAT	This study
pprB (PA) EMSA F	GCAAACTTGCGGAAAACCTC	This study
pprB (PA) EMSA R	GGTCATACGCTCCATTTGC	This study
PA4139-pro-EMSA-F	GGGTATCTCCTTTGGCACGG	This study
PA4139-pro-EMSA-R	GGCGCTATTCCTTCATCAATC	This study
xcpR (PA) RT F	CTGAACCTGCAACACTTGGG	This study
xcpR (PA) RT R	CCAGGTGGTATTCGATCGGA	This study
xcpR (PA) EMSA F	GGATGCCTTATAGCGGTAAC	This study
xcpR (PA) EMSA R	AGCAGTTCGTTGCCAGTAG	This study
nosR (PA) RT F	GGTCTATTGCCGCTACCTCT	This study
nosR (PA) RT R	ACTTGTCCTGGTCGTGGTAG	This study
nosR (PA) EMSA F	GCCTCGGGCAGCCCTCTCCC	This study
nosR (PA) EMSA R	AGGTTCCATCTACTACTGGC	This study
PA0123(PA) RT F	TGGATTCGCTGAAAGGCATG	This study
PA0123(PA) RT R	GATGCAGCAAAGTGACCTGG	This study
PA0123 (PA) EMSA F	GCCGGTTCCTCCTTGCGGG	This study
PA0123 (PA) EMSA R	AAGTGGTCACACGGTTACAAG	This study
PA4108(PA) RT F	AAGGTATTCTTCTCGGCCCG	This study
PA4108(PA) RT R	CGTCGAAATAAGAGCCCGTG	This study
PA4108 (PA) EMSA F	GCTTCTTCTCCACAGTAAAC	This study
PA4108 (PA) EMSA R	GATGGGCTCGACCTCGAGAC	This study
PA3520(PA) RT F	TTCCATATTCCGAACATGACCTG	This study
PA3520(PA) RT R	CTCGAGGAATGCGTGCTTG	This study
PA3520 (PA) EMSA F	CGCAACCTCCTGGTTTGTTG	This study
PA3520 (PA) EMSA R	TCAGCCGCCGGCGGCTTCC	This study
PA3662 (PA) RT F	CTGAGTTCGCCGGAGATGAT	This study
PA3662 (PA) RT R	CGGTTCGAAGGCTGGTTC	This study
PA3662 (PA) EMSA F	GCGCACCACGACGATTCATC	This study
PA3662 (PA) EMSA R	GGGCCGCTGCTCCGCGATTC	This study
phdA(PA) RT F	GCAGCAGTTGTACGAGCAAT	This study
phdA(PA) RT R	AAGGCGAAGTTCAGGGAGAA	This study
phdA(PA) EMSA F	GCCGGGCTACAACCCGGACAGC	This study
phdA(PA) EMSA R	CAATACTCACCGTCCTTCGC	This study
arnB(PA) RT F	GCATCCATTTCATCGCCAGT	This study
arnB(PA) RT R	TCATCGACGTTTCTCCAGGA	This study
arnB (PA) EMSA F	AGCGTCGACCCGGCCCCCTG	This study
arnB (PA) EMSA R	GTAATGAAGCCTCGGTACTG	This study
References
1	Jansons, I., Touchie, G., Sharp, R., Almquist, K., Farinha, M.A., Lam, J.S., and Kropinski, A.M. (1994). Deletion and transposon mutagenesis and sequence analysis of the pRO1600 OriR region found in the broad-host-range plasmids of the pQF series. Plasmid 31, 265-274.
2	Stols, L., Gu, M., Dieckman, L., Raffen, R., Collart, F.R., and Donnelly, M.I. (2002). A new vector for high-throughput, ligation-independent cloning encoding a tobacco etch virus protease cleavage site. Protein Expr Purif 25, 8-15.
3	Hoang, T.T., Karkhoff-Schweizer, R.R., Kutchma, A.J., and Schweizer, H.P. (1998). A broad-host-range Flp-FRT recombination system for site-specific excision of chromosomally-located DNA sequences: application for isolation of unmarked Pseudomonas aeruginosa mutants. Gene 212, 77-86.
4	Nallamsetty, S., Kapust, R.B., Tozser, J., Cherry, S., Tropea, J.E., Copeland, T.D., and Waugh, D.S. (2004). Efficient site-specific processing of fusion proteins by tobacco vein mottling virus protease in vivo and in vitro. Protein Expr Purif 38, 108-115.
