# Supplementary material for: An integrated genomic regulatory network of virulence-related transcriptional factors in Pseudomonas aeruginosa
Source: Nat Commun. 2019 Jul 3;10:2931. doi: 10.1038/s41467-019-10778-w (PMC6610081; doi:10.1038/s41467-019-10778-w)
Supplement: Supplementary file 10 — Source Data [file 41467_2019_10778_MOESM10_ESM.xlsx]

## Sheet: Figure 1
Figure 1a	No. of peaks
	TF	No. of peaks
	AlgR	620
	AmrZ	398
	CdpR	47
	ExsA	37
	FleQ	160
	GacA	1125
	GbdR	63
	MexT	13
	MvfR	221
	PchR	104
	PhoB	64
	QscR	1
	RhlR	29
	RsaL	51
	SoxR	230
	SphR	212
	VqsM	104
	Peak annotation
	TF	Annotation	No. of peaks	Percent
	AlgR	downstream	31	0.049
		inside	276	0.439
		overlapEnd	15	0.024
		overlapStart	70	0.111
		upstream	236	0.376
	AmrZ	downstream	14	0.035
		inside	163	0.408
		overlapEnd	7	0.018
		overlapStart	50	0.125
		upstream	166	0.415
	CdpR	downstream	5	0.104
		inside	25	0.521
		overlapEnd	1	0.021
		overlapStart	2	0.042
		upstream	15	0.313
	ExsA	downstream	3	0.079
		includeFeature	1	0.026
		inside	16	0.421
		overlapStart	9	0.237
		upstream	9	0.237
	FleQ	downstream	13	0.078
		includeFeature	11	0.066
		inside	36	0.217
		overlapEnd	7	0.042
		overlapStart	34	0.205
		upstream	65	0.392
	GacA	downstream	50	0.044
		inside	673	0.596
		overlapEnd	23	0.02
		overlapStart	26	0.023
		upstream	357	0.316
	GbdR	downstream	3	0.048
		includeFeature	1	0.016
		inside	12	0.19
		overlapEnd	1	0.016
		overlapStart	23	0.365
		upstream	23	0.365
	MexT	inside	2	0.154
		overlapEnd	1	0.077
		overlapStart	8	0.615
		upstream	2	0.154
	MvfR	downstream	14	0.063
		inside	130	0.588
		overlapEnd	3	0.014
		overlapStart	4	0.018
		upstream	70	0.317
	PchR	downstream	8	0.074
		includeFeature	5	0.046
		inside	26	0.241
		overlapEnd	5	0.046
		overlapStart	29	0.269
		upstream	35	0.324
	PhoB	downstream	1	0.015
		includeFeature	1	0.015
		inside	8	0.119
		overlapStart	18	0.269
		upstream	39	0.582
	QscR	overlapStart	1	1
	RhlR	includeFeature	1	0.034
		inside	21	0.724
		overlapStart	3	0.103
		upstream	4	0.138
	RsaL	downstream	1	0.02
		inside	27	0.529
		overlapStart	3	0.059
		upstream	20	0.392
	SoxR	downstream	17	0.073
		includeFeature	2	0.009
		inside	145	0.625
		overlapEnd	5	0.022
		overlapStart	4	0.017
		upstream	59	0.254
	SphR	downstream	11	0.049
		includeFeature	13	0.058
		inside	21	0.094
		overlapEnd	11	0.049
		overlapStart	75	0.335
		upstream	93	0.415
	VqsM	downstream	1	0.01
		inside	61	0.581
		overlapEnd	2	0.019
		overlapStart	10	0.095
		upstream	31	0.295
Figure 1b	TFs target genes (TF-binding peaks located on promoters of genes)
	AlgR	AmrZ	CdpR	ExsA	FleQ	GacA	GbdR	MexT	MvfR	PchR	PhoB	QscR	RhlR	RsaL	SoxR	SphR	VqsM
	PA0001	PA2162	PA0845	PA0456	PA0041a	PA0016	PA0958	PA2493	PA0138	PA0041a	PA0165	PA1898	PA0165	PA0158	PA0049	PA0001	PA0229
	PA0025	PA4224	PA1228	PA0594	PA0042	PA0034	PA1971	PA3229	PA0157	PA0042	PA0690		PA0883	PA0322	PA0344	PA0041a	PA0265
	PA0212	PA0172	PA1333	PA1000	PA0172	PA0041a	PA2795	PA1333	PA0294	PA0051	PA0691		PA1473	PA0845	PA0458	PA0042	PA0845
	PA0263.1	PA4392	PA2250	PA1441	PA0499	PA0048	PA2853	PA1942	PA0422	PA0499	PA0842		PA4225	PA1333	PA0570	PA0051	PA1333
	PA0267	PA4590	PA2836	PA1557	PA0643	PA0071	PA3045	PA1970	PA0540	PA0643	PA0959		PA4462	PA1804	PA0588	PA0103a	PA2004
	PA0277	PA4605	PA3302	PA1707	PA0668	PA0073	PA3115	PA2485	PA0557	PA0763	PA2667		PA4888	PA2226	PA0706	PA0162	PA2228
	PA0290	PA4860	PA3363	PA1711	PA0718	PA0076	PA3153	PA2492	PA0570	PA0981	PA2793		PA3564	PA2228	PA0731	PA0185	PA3070
	PA0324	PA4307	PA3638	PA2004	PA0876	PA0087	PA3159	PA2813	PA0643	PA0986	PA3044			PA2966	PA0832	PA0263	PA3396
	PA0402	PA3276	PA3854	PA5239	PA0959	PA0091	PA3291	PA4354	PA0802	PA2667	PA3045			PA3168	PA0874	PA0497	PA3430
	PA0427	PA1675	PA4088	PA0043	PA0979	PA0102	PA3552		PA0851	PA2795	PA3149			PA3513	PA0887.1	PA0643	PA3457
	PA0433	PA2471	PA4340	PA1698	PA0986	PA0138	PA3836		PA0874	PA2966	PA3150			PA3638	PA0904	PA0668	PA3510
	PA0456	PA2132	PA4565	PA1705	PA0992	PA0157	PA4084		PA0883	PA2975	PA3190			PA3669	PA1001	PA0692	PA3513
	PA0467	PA2894	PA4630	PA1710	PA0994	PA0158	PA4087		PA0904	PA3045	PA3249			PA3722	PA1012	PA0718	PA3638
	PA0496	PA2734	PA4676	PA1712	PA1104	PA0165	PA4139		PA1003	PA3115	PA3279			PA3774	PA1197	PA0845	PA3676
	PA0510	PA4178	PA5147	PA2191	PA1150	PA0172	PA4210		PA1028	PA3141	PA3327			PA4602	PA1200	PA0874	PA3899
	PA0586	PA3387	PA1717	PA3305.1	PA1249	PA0183	PA4212		PA1200	PA3149	PA3384			PA4702	PA1605	PA0959	PA3917
	PA0626	PA3694	PA2588	PA3842	PA1442	PA0188	PA4914		PA1295	PA3190	PA3477			PA4767	PA1888	PA0985	PA4098
	PA0658	PA3592			PA2226	PA0214	PA4921		PA1477	PA3290	PA3519			PA4856	PA2004	PA1221	PA4298
	PA0666	PA0592			PA2231	PA0277	PA5397		PA1506	PA3327	PA3520			PA5517	PA2250	PA1370	PA4767
	PA0691	PA3177			PA2373	PA0284	PA5411		PA2004	PA3520	PA3540			PA2587	PA2502	PA1371	PA4844
	PA0701	PA0783			PA2457	PA0288	PA5419		PA2250	PA3540	PA3768			PA3342	PA2966	PA1383	PA4856
	PA0703	PA3959			PA2461	PA0289	PA2459		PA2589	PA3552	PA3835			PA5324	PA3065	PA1656	PA4876
	PA0758	PA0195			PA2569	PA0294	PA2698		PA2864	PA3691	PA3865				PA3076	PA2225	PA4925
	PA0783	PA3533			PA2637	PA0321	PA2741		PA2871	PA3836	PA3919				PA3241	PA2229	PA5010
	PA0807	PA5273			PA2793	PA0338	PA3044		PA3003	PA4080	PA3940				PA3328	PA2373	PA5092
	PA0902	PA2382			PA2795	PA0343	PA3150		PA3062	PA4087	PA4080				PA3363	PA2461	PA5135
	PA0905	PA4488			PA2966	PA0344	PA3151		PA3063	PA4210	PA4084				PA3364	PA2569	PA5149.1
	PA0909	PA4349			PA3045	PA0386	PA3154		PA3067	PA4269	PA4087				PA3365	PA2570	PA5215
	PA0925	PA1126			PA3047	PA0414	PA3290		PA3077	PA4751	PA4139				PA3477	PA2621	PA5459
	PA0947	PA1131			PA3064	PA0422	PA3531		PA3101	PA5087	PA4210				PA3592	PA2637	PA5517
	PA0970	PA1973			PA3147	PA0428	PA3634		PA3214	PA5171	PA4305				PA3637	PA2698	PA2587
	PA0998	PA4862			PA3151	PA0436	PA3835		PA3313	PA5232	PA4690.5				PA3658	PA2793	PA3342
	PA1016	PA4020			PA3155	PA0440	PA4211		PA3363	PA0527.1	PA5078				PA3743	PA2795	PA3543
	PA1030.1	PA2992			PA3156	PA0445	PA4267		PA3364	PA0715	PA5368				PA3759	PA2966	PA3713
	PA1048	PA0038			PA3159	PA0470	PA5378		PA3375	PA0984	PA5369.5				PA3761	PA3047	PA3749
	PA1102	PA4222			PA3291	PA0481	PA5380		PA3477	PA1372	PA5473				PA3789	PA3115	PA4283
	PA1106	PA4306			PA3305	PA0485	PA5381		PA3516	PA2698	PA0424				PA3892	PA3143	PA4688
	PA1107	PA0812			PA3326	PA0495	PA5396		PA3592	PA3044	PA2428				PA3993	PA3147	PA4962
	PA1116	PA5147			PA3350	PA0502	PA5399		PA3639	PA3148	PA2459				PA4071	PA3151	PA5325
	PA1124	PA3252			PA3585	PA0509	PA5400		PA3659	PA3150	PA2696				PA4204	PA3155	PA5342
	PA1141	PA2249			PA3835	PA0527.1	PA5409		PA3681	PA3151	PA3257				PA4207	PA3157
	PA1157	PA0795			PA3836	PA0531	PA5416		PA3704	PA3152	PA3258				PA4289	PA3162
	PA1159	PA3540			PA4080	PA0534	PA5417		PA3740	PA3160	PA3385				PA4291	PA3168
	PA1190	PA3023			PA4087	PA0540	PA5421		PA3759	PA3349	PA3552				PA4340	PA3279
	PA1208	PA5075			PA4139	PA0549			PA3761	PA3391	PA3586				PA4570	PA3291
	PA1268	PA3388			PA4210	PA0557			PA3840	PA3531	PA3677				PA4586	PA3327
	PA1272	PA1017			PA4212	PA0609			PA3884	PA3622	PA4202				PA4640	PA3340
	PA1287	PA0691			PA4269	PA0630			PA3909	PA3835	PA4211				PA4662	PA3385
	PA1303	PA0674			PA4515	PA0688			PA4112	PA3866	PA4263				PA4676	PA3397
	PA1317	PA4915			PA4581	PA0691			PA4224	PA4139	PA4844				PA4685	PA3446
	PA1333	PA1668			PA4675	PA0703			PA4289	PA4211	PA5359				PA4703	PA3488
	PA1349	PA0329			PA5045	PA0729.1			PA4291	PA4227	PA5360				PA4735	PA3520
	PA1366	PA1631			PA5087	PA0743			PA4340	PA4277.1	PA5369				PA4850	PA3525
	PA1375	PA1416			PA5170	PA0746			PA4342	PA4571					PA4987	PA3529
	PA1424	PA3865a			PA5546	PA0802			PA4546	PA5088					PA5005	PA3540
	PA1442	PA4677			PA0517	PA0835			PA4611	PA5170					PA5149.1	PA3552
	PA1449	PA1851			PA0519	PA0848			PA4676	PA5173					PA2274	PA3657
	PA1481	PA3773			PA0523	PA0851			PA4735						PA2365	PA3742
	PA1483a	PA1645			PA0918	PA0852			PA4956						PA3418	PA3978
	PA1510	PA3280			PA0981	PA0854			PA4977						PA4510	PA4080
	PA1529	PA1473			PA1151	PA0869			PA4987							PA4084
	PA1584	PA1664			PA1370	PA0874			PA4992							PA4087
	PA1587	PA3063			PA1371	PA0879			PA4994							PA4142
	PA1590	PA5051			PA1372	PA0898			PA5136							PA4175
	PA1597	PA0064			PA2223	PA0899			PA5160							PA4210
	PA1602	PA1784			PA2227	PA0903			PA5210							PA4212
	PA1671	PA1331			PA2620	PA1012			PA5470							PA4236
	PA1726	PA0850			PA2621	PA1017			PA5522							PA4249
	PA1731	PA0428			PA2736.1	PA1055			PA0996							PA4267
	PA1736	PA0263.1			PA2737	PA1057			PA2874							PA4268
	PA1761	PA1782			PA2853	PA1069			PA5543							PA4269
	PA1767	PA3836			PA3115	PA1099										PA4280
	PA1807	PA4511			PA3126	PA1107										PA4296
	PA1850	PA0451			PA3154	PA1139										PA4306
	PA1875	PA4969			PA3160	PA1140										PA4315
	PA1880	PA3640			PA3290	PA1143										PA4514
	PA1909	PA1947			PA3489	PA1146										PA4523
	PA1984	PA5156			PA3678	PA1160										PA4613
	PA2011	PA1858			PA3866	PA1187										PA4648
	PA2152	PA1913			PA3880	PA1197										PA5045
	PA2189	PA1873			PA4211	PA1200										PA5087
	PA2285	PA1080			PA4523	PA1220										PA5090
	PA2301	PA4683			PA4610	PA1237										PA5157
	PA2389	PA3110			PA4625	PA1247										PA5223
	PA2439	PA3385			PA5446	PA1254										PA5264
	PA2527	PA0947				PA1267										PA5293
	PA2541	PA3674				PA1275										PA5446
	PA2619	PA4844				PA1276										PA5546
	PA2625	PA4144				PA1278										PA5561
	PA2633	PA1193				PA1280										PA5565
	PA2643	PA5167				PA1281										PA0499
	PA2695	PA1159				PA1287										PA0576
	PA2718	PA5300				PA1295										PA0691
	PA2738	PA1803				PA1317										PA0981
	PA2762	PA0250				PA1335										PA0984
	PA2841	PA4843				PA1359										PA0994
	PA2867	PA1121				PA1395										PA1150
	PA2881	PA4987				PA1452										PA1151
	PA2893	PA0594				PA1473										PA1249
	PA2903	PA0807				PA1481										PA1372
	PA2919	PA5447				PA1494										PA1898
	PA2920	PA4559				PA1496										PA2223
	PA2928	PA1211				PA1548										PA2459
	PA2933	PA0554				PA1600										PA2523
	PA2939	PA2229				PA1612										PA2623
	PA2973	PA3780				PA1621										PA2665
	PA3012	PA0347				PA1627										PA2703
	PA3024	PA1383				PA1663										PA2853
	PA3048	PA5138				PA1783										PA2854
	PA3050	PA5380				PA1823										PA2935
	PA3060	PA4154				PA1837a										PA3044
	PA3067	PA1055				PA1866										PA3045
	PA3096	PA5368				PA1872										PA3133.2
	PA3101	PA2286				PA1906										PA3141
	PA3111	PA0374				PA1907										PA3145
	PA3115	PA4597				PA1918										PA3152
	PA3117	PA1899				PA1946										PA3159
	PA3173	PA0934				PA1956										PA3160
	PA3175	PA3712				PA1974										PA3190
	PA3189	PA4513				PA2011										PA3290
	PA3212	PA2075				PA2111										PA3309
	PA3217	PA1992				PA2161										PA3458
	PA3239	PA1939				PA2240										PA3489
	PA3308	PA4493				PA2250										PA3519
	PA3325	PA1736				PA2301										PA3531
	PA3341	PA2688				PA2312a										PA3662
	PA3447	PA2635				PA2382										PA3835
	PA3471	PA4463				PA2436										PA3839
	PA3521	PA3921				PA2441										PA3852
	PA3535	PA0614				PA2471										PA3866
	PA3540	PA2968				PA2502										PA3877
	PA3561	PA2461				PA2504										PA3918
	PA3572	PA2567				PA2538										PA4067
	PA3621	PA5109				PA2552										PA4139
	PA3637	PA1069				PA2588										PA4141
	PA3640	PA1738				PA2599										PA4202
	PA3647	PA1272				PA2683										PA4211
	PA3676	PA0938				PA2700										PA4241
	PA3685	PA4520				PA2727										PA4263
	PA3686	PA3804				PA2729										PA4264
	PA3699	PA3818				PA2821										PA4270
	PA3722	PA0070				PA2837										PA4276.1
	PA3724	PA4367				PA2859										PA4277
	PA3736	PA5244				PA2864										PA4295
	PA3740	PA3691				PA2872										PA4524.1
	PA3757	PA3413				PA2891										PA4525
	PA3761	PA3722				PA2905										PA4746.1
	PA3764	PA1586				PA2909										PA4843
	PA3765	PA1941				PA2912										PA5088
	PA3774	PA1509				PA2940										PA5184
	PA3798	PA3767				PA2947										PA5324
	PA3819	PA1764				PA3051										PA5329
	PA3828	PA3032				PA3062										PA5439
	PA3840	PA4748				PA3063
	PA3849	PA3141				PA3072
	PA3859	PA0102				PA3075
	PA3888	PA1528				PA3077
	PA3896	PA3435				PA3078
	PA3910	PA3648				PA3085
	PA3933	PA1097				PA3095
	PA3945	PA0889				PA3101
	PA4030	PA2092				PA3110
	PA4069	PA0661				PA3123
	PA4171	PA4639				PA3171
	PA4185	PA2867				PA3176
	PA4247	PA4365				PA3198
	PA4274	PA2137				PA3214
	PA4286	PA2282				PA3303a
	PA4290	PA0247				PA3309
	PA4310	PA4300				PA3313
	PA4320	PA1680				PA3315
	PA4340	PA1951				PA3325
	PA4357	PA0252				PA3328
	PA4392	PA0165				PA3329
	PA4467	PA0222				PA3330
	PA4471	PA4033				PA3342
	PA4475	PA1321				PA3343
	PA4487	PA1088				PA3363
	PA4503	PA2504				PA3364
	PA4557	PA4324				PA3375
	PA4570	PA4418				PA3378
	PA4575	PA4468				PA3395
	PA4597	PA1603				PA3404
	PA4602	PA3854				PA3416
	PA4618	PA1199				PA3417
	PA4626	PA4314				PA3429
	PA4627	PA3353				PA3443
	PA4650	PA1688				PA3457
	PA4654	PA1107				PA3477
	PA4659	PA3951				PA3492
	PA4676	PA4057				PA3494
	PA4680	PA3627				PA3508
	PA4681	PA0873				PA3510
	PA4682	PA1579				PA3533
	PA4684	PA1930				PA3553
	PA4695	PA2686				PA3560
	PA4717	PA2846				PA3564
	PA4735	PA3104				PA3568
	PA4736	PA3652				PA3569
	PA4755	PA1082				PA3572
	PA4781	PA5455				PA3588
	PA4852	PA0303				PA3589
	PA4883	PA2905				PA3592
	PA4958	PA5146				PA3632
	PA5037	PA4952				PA3637
	PA5039	PA3117				PA3658
	PA5078	PA3367				PA3684
	PA5110	PA2072				PA3727
	PA5111	PA2774				PA3728
	PA5160.1					PA3729
	PA5260					PA3749
	PA5261					PA3761
	PA5297					PA3778
	PA5314					PA3853
	PA5348					PA3873
	PA5402					PA3892
	PA5413					PA3899
	PA5426					PA3909
	PA5514					PA3912
	PA5527					PA3935
	PA5531					PA3938
	PA5561					PA3959
	PA5567					PA3973
	PA0177					PA3976
	PA0468					PA3988
	PA0500					PA4019
	PA0542					PA4037
	PA0558					PA4050
	PA0673					PA4053
	PA0682					PA4055
	PA0706					PA4068
	PA0839					PA4079
	PA0946					PA4112
	PA1020					PA4145a
	PA1021					PA4161
	PA1068					PA4171
	PA1131					PA4200
	PA1158					PA4201
	PA1189					PA4204
	PA1412					PA4218
	PA1499					PA4219
	PA1515					PA4221
	PA1533					PA4224
	PA1563					PA4225
	PA1727					PA4283
	PA1778					PA4289
	PA2364					PA4291
	PA2522					PA4312
	PA2708					PA4313
	PA2744.1					PA4322
	PA2745					PA4330
	PA2823					PA4338
	PA2845					PA4340
	PA2937					PA4343
	PA2958					PA4356
	PA2984					PA4391
	PA3120					PA4413
	PA3127					PA4438
	PA3451					PA4459
	PA3453					PA4475
	PA3480					PA4477
	PA3598					PA4488
	PA3615					PA4510
	PA3734					PA4586
	PA3746					PA4587
	PA3893					PA4598
	PA3903					PA4611
	PA3963a					PA4628
	PA3986					PA4654
	PA4019					PA4676
	PA4210					PA4685
	PA4257					PA4705
	PA4305					PA4731
	PA4311					PA4773
	PA4377					PA4774
	PA4379					PA4782
	PA4395					PA4803
	PA4509					PA4865
	PA4550					PA4888
	PA4601					PA4900
	PA4616					PA4905
	PA4655					PA4907
	PA4704.2					PA4925
	PA4727					PA4926
	PA4769					PA4927
	PA4948					PA4938
	PA5083					PA4948
	PA5208					PA4975
	PA5401					PA4976
						PA4977
						PA4979
						PA4981
						PA4982
						PA4984
						PA4987
						PA4992
						PA4995
						PA5021
						PA5026
						PA5033
						PA5099
						PA5100
						PA5113
						PA5127
						PA5134
						PA5136
						PA5147
						PA5149.1
						PA5159
						PA5167
						PA5185
						PA5210
						PA5214
						PA5251
						PA5306
						PA5342
						PA5352
						PA5353
						PA5357
						PA5366
						PA5390
						PA5430
						PA5467
						PA5475
						PA5511
						PA5517
						PA5525
						PA5531
						PA0028
						PA0349
						PA0351
						PA0354
						PA0683
						PA0733
						PA0751
						PA1211
						PA1712
						PA2586
						PA2873
						PA2874
						PA3669
						PA3750
						PA4058
						PA4334
						PA5079
						PA5175
						PA5181.1
						PA5543

## Sheet: Figure 2
Figure 2 Narrow peaks of different TFs
TF	Chromosome	Start	End	Length	Summit	Pile Up	-log10(P)	Fold Enrichment	-log10(Q)	Peak Name
AlgR	NC_002516.2	267	375	109	347	127.92	7.16821	1.6528	5.10424	AlgR_pval_peak_1
	NC_002516.2	26363	26459	97	26410	127.07	9.58211	1.81088	7.21477	AlgR_pval_peak_2
	NC_002516.2	75821	75899	79	75857	126.21	9.33081	1.79997	6.9838	AlgR_pval_peak_3
	NC_002516.2	124098	124197	100	124161	127.92	7.16821	1.6528	5.10424	AlgR_pval_peak_4
	NC_002516.2	140481	140556	76	140525	121.1	6.40832	1.60653	4.43692	AlgR_pval_peak_5
	NC_002516.2	149208	149383	176	149283	122.8	6.9193	1.65069	4.88611	AlgR_pval_peak_6
	NC_002516.2	202106	202209	104	202152	127.92	7.70767	1.69129	5.56771	AlgR_pval_peak_7
	NC_002516.2	240602	240725	124	240676	127.07	6.8772	1.62108	4.8468	AlgR_pval_peak_8
	NC_002516.2	255051	255128	78	255089	125.36	8.11845	1.7207	5.93493	AlgR_pval_peak_9
	NC_002516.2	298933	299064	132	299002	127.07	13.2804	2.06557	9.91616	AlgR_pval_peak_10
	NC_002516.2	300263	300367	105	300322	124.51	9.76867	1.84434	7.37573	AlgR_pval_peak_11
	NC_002516.2	302583	302717	135	302632	127.92	11.2533	1.93891	8.64993	AlgR_pval_peak_12
	NC_002516.2	312220	312308	89	312279	121.95	8.21804	1.75265	6.01688	AlgR_pval_peak_13
	NC_002516.2	325545	325656	112	325628	113.42	6.95792	1.68266	4.92128	AlgR_pval_peak_14
	NC_002516.2	346338	346425	88	346368	119.39	6.53616	1.6269	4.55486	AlgR_pval_peak_15
	NC_002516.2	351432	351563	132	351465	127.07	8.81898	1.75793	6.54733	AlgR_pval_peak_16
	NC_002516.2	364804	364915	112	364858	125.36	10.4613	1.88597	7.98728	AlgR_pval_peak_17
	NC_002516.2	365216	365339	124	365275	119.39	8.44889	1.77045	6.22986	AlgR_pval_peak_18
	NC_002516.2	395272	395420	149	395383	127.07	11.3866	1.93525	8.77503	AlgR_pval_peak_19
	NC_002516.2	396945	397038	94	396989	127.92	9.47892	1.81575	7.11958	AlgR_pval_peak_20
	NC_002516.2	405435	405624	190	405517	121.1	11.0626	1.9463	8.49215	AlgR_pval_peak_21
	NC_002516.2	442579	442682	104	442640	124.51	10.4496	1.89252	7.9765	AlgR_pval_peak_22
	NC_002516.2	443431	443565	135	443484	127.92	11.4613	1.95331	8.84478	AlgR_pval_peak_23
	NC_002516.2	445906	445999	94	445965	125.36	7.00974	1.64104	4.96972	AlgR_pval_peak_24
	NC_002516.2	472513	472602	90	472559	119.39	7.76887	1.71986	5.62437	AlgR_pval_peak_25
	NC_002516.2	475528	475628	101	475586	120.24	8.77254	1.78759	6.50419	AlgR_pval_peak_26
	NC_002516.2	484296	484377	82	484336	124.51	10.0296	1.86281	7.60334	AlgR_pval_peak_27
	NC_002516.2	514528	514686	159	514554	126.21	10.0054	1.84701	7.5818	AlgR_pval_peak_28
	NC_002516.2	520847	520945	99	520882	119.39	7.76887	1.71986	5.62437	AlgR_pval_peak_29
	NC_002516.2	528337	528445	109	528387	123.65	7.14829	1.66206	5.08575	AlgR_pval_peak_30
	NC_002516.2	528817	528954	138	528910	126.21	9.57943	1.81732	7.21227	AlgR_pval_peak_31
	NC_002516.2	554794	554908	115	554876	122.8	7.85124	1.71947	5.70048	AlgR_pval_peak_32
	NC_002516.2	559575	559766	192	559630	123.65	6.01693	1.5779	4.09747	AlgR_pval_peak_33
	NC_002516.2	567887	568036	150	567977	113.42	10.2285	1.93671	7.77623	AlgR_pval_peak_34
	NC_002516.2	573546	573628	83	573583	115.98	8.46247	1.79913	6.23528	AlgR_pval_peak_35
	NC_002516.2	600146	600229	84	600192	118.54	9.84442	1.881	7.44612	AlgR_pval_peak_36
	NC_002516.2	603271	603389	119	603330	127.07	13.2165	2.06117	9.91616	AlgR_pval_peak_37
	NC_002516.2	605512	605670	159	605592	127.92	9.11755	1.79053	6.7984	AlgR_pval_peak_38
	NC_002516.2	615449	615797	349	615525	127.92	15.0288	2.2011	9.91616	AlgR_pval_peak_39
	NC_002516.2	639588	639797	210	639697	127.07	12.9694	2.04414	9.91616	AlgR_pval_peak_40
	NC_002516.2	645464	645651	188	645531	126.21	15.0608	2.19872	9.91616	AlgR_pval_peak_41
	NC_002516.2	656825	656933	109	656869	127.92	10.8856	1.91344	8.32782	AlgR_pval_peak_42
	NC_002516.2	685738	685828	91	685782	127.07	12.9339	2.0417	9.91616	AlgR_pval_peak_43
	NC_002516.2	691547	691653	107	691590	120.24	11.9316	2.01761	9.25179	AlgR_pval_peak_44
	NC_002516.2	695938	696069	132	696006	127.07	10.6318	1.88332	8.12949	AlgR_pval_peak_45
	NC_002516.2	712236	712331	96	712286	101.48	6.46593	1.69482	4.4899	AlgR_pval_peak_46
	NC_002516.2	718835	718988	154	718863	110.86	6.87166	1.69489	4.84194	AlgR_pval_peak_47
	NC_002516.2	733902	734055	154	733966	121.95	14.5282	2.21214	9.91616	AlgR_pval_peak_48
	NC_002516.2	739125	739232	108	739173	117.68	12.7556	2.10649	9.91616	AlgR_pval_peak_49
	NC_002516.2	739411	739486	76	739445	107.45	8.92544	1.86985	6.64568	AlgR_pval_peak_50
	NC_002516.2	751206	751305	100	751270	116.83	9.60424	1.87855	7.23587	AlgR_pval_peak_51
	NC_002516.2	755062	755284	223	755120	127.92	14.7993	2.18506	9.91616	AlgR_pval_peak_52
	NC_002516.2	762569	762673	105	762634	123.65	13.1152	2.09003	9.91616	AlgR_pval_peak_53
	NC_002516.2	772580	772673	94	772631	111.72	10.2878	1.95882	7.82722	AlgR_pval_peak_54
	NC_002516.2	776758	776868	111	776781	102.33	7.42768	1.77064	5.32236	AlgR_pval_peak_55
	NC_002516.2	776945	777045	101	777005	117.68	7.93763	1.74536	5.76811	AlgR_pval_peak_56
	NC_002516.2	780101	780231	131	780158	124.51	8.01511	1.71928	5.84108	AlgR_pval_peak_57
	NC_002516.2	801803	801891	89	801854	99.78	7.27685	1.78129	5.20409	AlgR_pval_peak_58
	NC_002516.2	804382	804494	113	804449	113.42	11.8113	2.0587	9.13947	AlgR_pval_peak_59
	NC_002516.2	821218	821322	105	821270	113.42	11.8113	2.0587	9.13947	AlgR_pval_peak_60
	NC_002516.2	827422	827513	92	827454	119.39	10.7234	1.93787	8.21483	AlgR_pval_peak_61
	NC_002516.2	854777	854874	98	854805	113.42	7.27666	1.70777	5.20397	AlgR_pval_peak_62
	NC_002516.2	860434	860512	79	860485	101.48	7.34727	1.77151	5.26856	AlgR_pval_peak_63
	NC_002516.2	881591	881690	100	881648	98.07	7.37082	1.78252	5.26856	AlgR_pval_peak_64
	NC_002516.2	884278	884389	112	884340	127.92	13.2804	2.07933	9.91616	AlgR_pval_peak_65
	NC_002516.2	889288	889422	135	889346	123.65	12.4636	2.04351	9.70064	AlgR_pval_peak_66
	NC_002516.2	894215	894404	190	894304	127.92	16.3937	2.29698	9.91616	AlgR_pval_peak_67
	NC_002516.2	905248	905338	91	905309	104.04	9.03977	1.88992	6.72662	AlgR_pval_peak_68
	NC_002516.2	910639	910758	120	910674	124.51	14.4837	2.178	9.91616	AlgR_pval_peak_69
	NC_002516.2	914341	914424	84	914380	111.72	10.5252	1.97746	8.04508	AlgR_pval_peak_70
	NC_002516.2	983283	983411	129	983366	111.72	11.1686	2.02802	8.57187	AlgR_pval_peak_71
	NC_002516.2	985196	985344	149	985282	110.86	10.8529	2.01267	8.29844	AlgR_pval_peak_72
	NC_002516.2	990818	990918	101	990890	113.42	11.2376	2.01445	8.63606	AlgR_pval_peak_73
	NC_002516.2	992827	992901	75	992876	106.6	9.62848	1.93595	7.24419	AlgR_pval_peak_74
	NC_002516.2	993619	993707	89	993672	106.6	9.62848	1.93595	7.24419	AlgR_pval_peak_75
	NC_002516.2	1008594	1008801	208	1008700	113.42	8.30162	1.78783	6.09416	AlgR_pval_peak_76
	NC_002516.2	1011462	1011580	119	1011513	124.51	15.6053	2.25817	9.91616	AlgR_pval_peak_77
	NC_002516.2	1016867	1017083	217	1016906	112.57	11.1981	2.02078	8.59949	AlgR_pval_peak_78
	NC_002516.2	1019256	1019400	145	1019335	122.8	14.8838	2.22748	9.91616	AlgR_pval_peak_79
	NC_002516.2	1033948	1034055	108	1034014	112.57	11.488	2.04336	8.85285	AlgR_pval_peak_80
	NC_002516.2	1034751	1034918	168	1034892	102.33	8.46706	1.85924	6.23528	AlgR_pval_peak_81
	NC_002516.2	1054234	1054342	109	1054277	126.21	11.1636	1.92746	8.57187	AlgR_pval_peak_82
	NC_002516.2	1060720	1060846	127	1060778	127.92	15.0167	2.20025	9.91616	AlgR_pval_peak_83
	NC_002516.2	1078762	1078873	112	1078810	104.89	9.03977	1.90527	6.72662	AlgR_pval_peak_84
	NC_002516.2	1080704	1080784	81	1080746	99.78	7.63865	1.8132	5.50383	AlgR_pval_peak_85
	NC_002516.2	1089360	1089465	106	1089413	116.83	12.8031	2.12008	9.91616	AlgR_pval_peak_86
	NC_002516.2	1099522	1099653	132	1099574	111.72	11.1686	2.02802	8.57187	AlgR_pval_peak_87
	NC_002516.2	1105887	1105965	79	1105917	115.98	12.4688	2.10473	9.70064	AlgR_pval_peak_88
	NC_002516.2	1106939	1107036	98	1106993	111.72	10.0911	1.94337	7.66035	AlgR_pval_peak_89
	NC_002516.2	1110370	1110455	86	1110411	104.04	9.03977	1.88992	6.72662	AlgR_pval_peak_90
	NC_002516.2	1117147	1117241	95	1117202	104.89	9.03977	1.90527	6.72662	AlgR_pval_peak_91
	NC_002516.2	1127289	1127394	106	1127334	118.54	13.4824	2.15077	9.91616	AlgR_pval_peak_92
	NC_002516.2	1128720	1128805	86	1128772	111.72	11.1686	2.02802	8.57187	AlgR_pval_peak_93
	NC_002516.2	1135162	1135362	201	1135241	125.36	15.9712	2.27352	9.91616	AlgR_pval_peak_94
	NC_002516.2	1150840	1150979	140	1150910	121.95	14.5282	2.21214	9.91616	AlgR_pval_peak_95
	NC_002516.2	1153609	1153738	130	1153674	126.21	16.3404	2.28886	9.91616	AlgR_pval_peak_96
	NC_002516.2	1190884	1190984	101	1190929	121.95	13.7811	2.15747	9.91616	AlgR_pval_peak_97
	NC_002516.2	1193578	1193674	97	1193648	107.45	8.92544	1.86985	6.64568	AlgR_pval_peak_98
	NC_002516.2	1196404	1196492	89	1196455	104.04	9.03977	1.88992	6.72662	AlgR_pval_peak_99
	NC_002516.2	1198570	1198824	255	1198735	127.92	14.7993	2.18506	9.91616	AlgR_pval_peak_100
	NC_002516.2	1199960	1200192	233	1200134	107.45	9.92876	1.9513	7.51059	AlgR_pval_peak_101
	NC_002516.2	1200868	1200952	85	1200926	111.72	11.1686	2.02802	8.57187	AlgR_pval_peak_102
	NC_002516.2	1209752	1209845	94	1209816	121.95	7.29331	1.68423	5.21892	AlgR_pval_peak_103
	NC_002516.2	1210413	1210514	102	1210454	113.42	11.8113	2.0587	9.13947	AlgR_pval_peak_104
	NC_002516.2	1216540	1216618	79	1216586	106.6	9.62848	1.93595	7.24419	AlgR_pval_peak_105
	NC_002516.2	1224251	1224502	252	1224405	127.92	16.713	2.31955	9.91616	AlgR_pval_peak_106
	NC_002516.2	1228445	1228586	142	1228513	127.07	16.713	2.3042	9.91616	AlgR_pval_peak_107
	NC_002516.2	1232807	1232881	75	1232825	92.95	5.41786	1.64831	3.5809	AlgR_pval_peak_108
	NC_002516.2	1233163	1233260	98	1233203	112.57	11.488	2.04336	8.85285	AlgR_pval_peak_109
	NC_002516.2	1254801	1254935	135	1254866	125.36	15.9712	2.27352	9.91616	AlgR_pval_peak_110
	NC_002516.2	1256026	1256250	225	1256115	127.92	16.713	2.31955	9.91616	AlgR_pval_peak_111
	NC_002516.2	1257100	1257232	133	1257165	126.21	15.5317	2.2318	9.91616	AlgR_pval_peak_112
	NC_002516.2	1260070	1260170	101	1260106	112.57	11.488	2.04336	8.85285	AlgR_pval_peak_113
	NC_002516.2	1290541	1290654	114	1290592	103.19	8.75139	1.87458	6.48539	AlgR_pval_peak_114
	NC_002516.2	1291646	1291808	163	1291735	124.51	15.6053	2.25817	9.91616	AlgR_pval_peak_115
	NC_002516.2	1292471	1292558	88	1292503	105.75	7.99108	1.80925	5.81831	AlgR_pval_peak_116
	NC_002516.2	1307276	1307428	153	1307355	127.92	16.713	2.31955	9.91616	AlgR_pval_peak_117
	NC_002516.2	1322141	1322235	95	1322199	97.22	6.28835	1.69341	4.33725	AlgR_pval_peak_118
	NC_002516.2	1327468	1327653	186	1327593	124.51	15.6053	2.25817	9.91616	AlgR_pval_peak_119
	NC_002516.2	1346518	1346643	126	1346572	120.24	14.1761	2.18145	9.91616	AlgR_pval_peak_120
	NC_002516.2	1372827	1372961	135	1372908	119.39	13.8275	2.16611	9.91616	AlgR_pval_peak_121
	NC_002516.2	1378550	1378654	105	1378592	108.3	10.2329	1.96664	7.77623	AlgR_pval_peak_122
	NC_002516.2	1383465	1383602	138	1383528	116.83	12.8031	2.12008	9.91616	AlgR_pval_peak_123
	NC_002516.2	1386374	1386495	122	1386415	122.8	11.6899	1.9968	9.0415	AlgR_pval_peak_124
	NC_002516.2	1391936	1392061	126	1391985	113.42	11.8113	2.0587	9.13947	AlgR_pval_peak_125
	NC_002516.2	1398131	1398291	161	1398194	122.8	12.6153	2.06336	9.83737	AlgR_pval_peak_126
	NC_002516.2	1415036	1415220	185	1415124	126.21	16.097	2.27166	9.91616	AlgR_pval_peak_127
	NC_002516.2	1421870	1421971	102	1421922	117.68	13.1409	2.13542	9.91616	AlgR_pval_peak_128
	NC_002516.2	1422390	1422485	96	1422431	120.24	14.1761	2.18145	9.91616	AlgR_pval_peak_129
	NC_002516.2	1427377	1427459	83	1427411	119.39	12.4199	2.06236	9.6939	AlgR_pval_peak_130
	NC_002516.2	1445835	1445977	143	1445921	120.24	14.1761	2.18145	9.91616	AlgR_pval_peak_131
	NC_002516.2	1463389	1463577	189	1463535	119.39	13.8275	2.16611	9.91616	AlgR_pval_peak_132
	NC_002516.2	1480103	1480301	199	1480198	119.39	8.10331	1.74479	5.92126	AlgR_pval_peak_133
	NC_002516.2	1491530	1491689	160	1491660	98.92	7.37082	1.79786	5.26856	AlgR_pval_peak_134
	NC_002516.2	1499210	1499294	85	1499259	108.3	10.2329	1.96664	7.77623	AlgR_pval_peak_135
	NC_002516.2	1522173	1522301	129	1522234	121.1	14.5282	2.1968	9.91616	AlgR_pval_peak_136
	NC_002516.2	1528498	1528593	96	1528554	105.75	7.62986	1.7791	5.50383	AlgR_pval_peak_137
	NC_002516.2	1537587	1537661	75	1537615	109.16	10.541	1.98199	8.04508	AlgR_pval_peak_138
	NC_002516.2	1549767	1549859	93	1549814	125.36	15.9712	2.27352	9.91616	AlgR_pval_peak_139
	NC_002516.2	1559999	1560248	250	1560130	127.92	16.2551	2.2872	9.91616	AlgR_pval_peak_140
	NC_002516.2	1560292	1560382	91	1560334	106.6	5.38534	1.58233	3.55175	AlgR_pval_peak_141
	NC_002516.2	1564924	1565002	79	1564943	101.48	8.1868	1.84389	5.9883	AlgR_pval_peak_142
	NC_002516.2	1571230	1571342	113	1571293	109.16	10.541	1.98199	8.04508	AlgR_pval_peak_143
	NC_002516.2	1575906	1576055	150	1575985	125.36	15.9712	2.27352	9.91616	AlgR_pval_peak_144
	NC_002516.2	1606887	1606995	109	1606925	122.8	13.9102	2.15682	9.91616	AlgR_pval_peak_145
	NC_002516.2	1608340	1608435	96	1608375	125.36	14.6332	2.17862	9.91616	AlgR_pval_peak_146
	NC_002516.2	1609230	1609313	84	1609272	105.75	9.1579	1.90617	6.83554	AlgR_pval_peak_147
	NC_002516.2	1613449	1613576	128	1613529	121.1	14.5282	2.1968	9.91616	AlgR_pval_peak_148
	NC_002516.2	1628752	1628843	92	1628790	115.98	12.4688	2.10473	9.70064	AlgR_pval_peak_149
	NC_002516.2	1637543	1637626	84	1637585	100.63	7.91065	1.82855	5.74419	AlgR_pval_peak_150
	NC_002516.2	1641641	1641738	98	1641713	113.42	11.8113	2.0587	9.13947	AlgR_pval_peak_151
	NC_002516.2	1647960	1648115	156	1648019	127.92	16.713	2.31955	9.91616	AlgR_pval_peak_152
	NC_002516.2	1665803	1665897	95	1665873	104.04	9.03977	1.88992	6.72662	AlgR_pval_peak_153
	NC_002516.2	1669618	1669786	169	1669691	127.92	16.713	2.31955	9.91616	AlgR_pval_peak_154
	NC_002516.2	1671980	1672118	139	1672073	110.01	10.8529	1.99733	8.29844	AlgR_pval_peak_155
	NC_002516.2	1678024	1678157	134	1678083	122.8	14.8838	2.22748	9.91616	AlgR_pval_peak_156
	NC_002516.2	1696138	1696229	92	1696185	108.3	10.2329	1.96664	7.77623	AlgR_pval_peak_157
	NC_002516.2	1703159	1703471	313	1703354	123.65	15.2428	2.24283	9.91616	AlgR_pval_peak_158
	NC_002516.2	1707289	1707376	88	1707343	107.45	9.92876	1.9513	7.51059	AlgR_pval_peak_159
	NC_002516.2	1711951	1712108	158	1712021	127.92	16.713	2.31955	9.91616	AlgR_pval_peak_160
	NC_002516.2	1714317	1714399	83	1714366	97.22	5.66923	1.63696	3.80015	AlgR_pval_peak_161
	NC_002516.2	1721892	1721968	77	1721923	106.6	7.74937	1.78143	5.60648	AlgR_pval_peak_162
	NC_002516.2	1722785	1722906	122	1722846	124.51	10.9926	1.93088	8.42818	AlgR_pval_peak_163
	NC_002516.2	1728158	1728243	86	1728200	97.22	6.95911	1.75389	4.92196	AlgR_pval_peak_164
	NC_002516.2	1732294	1732401	108	1732330	111.72	11.1686	2.02802	8.57187	AlgR_pval_peak_165
	NC_002516.2	1738921	1738997	77	1738960	115.13	12.4688	2.08939	9.70064	AlgR_pval_peak_166
	NC_002516.2	1744910	1744997	88	1744959	98.92	7.37082	1.79786	5.26856	AlgR_pval_peak_167
	NC_002516.2	1746130	1746240	111	1746198	121.1	14.5282	2.1968	9.91616	AlgR_pval_peak_168
	NC_002516.2	1754661	1754782	122	1754738	115.13	12.4688	2.08939	9.70064	AlgR_pval_peak_169
	NC_002516.2	1783477	1783551	75	1783507	102.33	8.30264	1.84526	6.09436	AlgR_pval_peak_170
	NC_002516.2	1794226	1794325	100	1794277	117.68	13.1409	2.13542	9.91616	AlgR_pval_peak_171
	NC_002516.2	1822961	1823119	159	1823041	124.51	15.3685	2.2412	9.91616	AlgR_pval_peak_172
	NC_002516.2	1839950	1840047	98	1839993	113.42	11.8113	2.0587	9.13947	AlgR_pval_peak_173
	NC_002516.2	1866858	1866932	75	1866892	99.78	7.63865	1.8132	5.50383	AlgR_pval_peak_174
	NC_002516.2	1869342	1869428	87	1869378	108.3	10.2329	1.96664	7.77623	AlgR_pval_peak_175
	NC_002516.2	1870538	1870639	102	1870577	106.6	9.62848	1.93595	7.24419	AlgR_pval_peak_176
	NC_002516.2	1870738	1870970	233	1870836	127.92	7.16821	1.6528	5.10424	AlgR_pval_peak_177
	NC_002516.2	1873322	1873397	76	1873347	108.3	10.2329	1.96664	7.77623	AlgR_pval_peak_178
	NC_002516.2	1873833	1873930	98	1873888	108.3	10.2329	1.96664	7.77623	AlgR_pval_peak_179
	NC_002516.2	1878693	1878935	243	1878805	127.92	16.713	2.31955	9.91616	AlgR_pval_peak_180
	NC_002516.2	1902680	1902783	104	1902728	112.57	11.488	2.04336	8.85285	AlgR_pval_peak_181
	NC_002516.2	1903438	1903600	163	1903491	111.72	11.1686	2.02802	8.57187	AlgR_pval_peak_182
	NC_002516.2	1912372	1912455	84	1912414	109.16	10.541	1.98199	8.04508	AlgR_pval_peak_183
	NC_002516.2	1922274	1922359	86	1922304	110.86	10.8529	2.01267	8.29844	AlgR_pval_peak_184
	NC_002516.2	1922986	1923067	82	1923019	107.45	9.92876	1.9513	7.51059	AlgR_pval_peak_185
	NC_002516.2	1924925	1925099	175	1925030	125.36	15.9712	2.27352	9.91616	AlgR_pval_peak_186
	NC_002516.2	1938445	1938625	181	1938542	126.21	16.3404	2.28886	9.91616	AlgR_pval_peak_187
	NC_002516.2	1943627	1943725	99	1943663	113.42	11.8113	2.0587	9.13947	AlgR_pval_peak_188
	NC_002516.2	1944799	1944896	98	1944819	108.3	8.81414	1.85261	6.54276	AlgR_pval_peak_189
	NC_002516.2	1952697	1952831	135	1952772	109.16	10.541	1.98199	8.04508	AlgR_pval_peak_190
	NC_002516.2	1963816	1963928	113	1963874	117.68	13.1409	2.13542	9.91616	AlgR_pval_peak_191
	NC_002516.2	1967344	1967430	87	1967385	105.75	9.33214	1.92061	6.9838	AlgR_pval_peak_192
	NC_002516.2	1970799	1970880	82	1970848	100.63	7.91065	1.82855	5.74419	AlgR_pval_peak_193
	NC_002516.2	1972452	1972693	242	1972561	127.92	16.713	2.31955	9.91616	AlgR_pval_peak_194
	NC_002516.2	1973504	1973584	81	1973528	106.6	9.62848	1.93595	7.24419	AlgR_pval_peak_195
	NC_002516.2	1992240	1992340	101	1992300	109.16	10.541	1.98199	8.04508	AlgR_pval_peak_196
	NC_002516.2	2010786	2010891	106	2010843	119.39	13.8275	2.16611	9.91616	AlgR_pval_peak_197
	NC_002516.2	2012356	2012431	76	2012402	96.37	6.84786	1.75183	4.82155	AlgR_pval_peak_198
	NC_002516.2	2040888	2040963	76	2040936	98.92	7.37082	1.79786	5.26856	AlgR_pval_peak_199
	NC_002516.2	2043319	2043431	113	2043373	106.6	9.03998	1.88769	6.72662	AlgR_pval_peak_200
	NC_002516.2	2052177	2052303	127	2052248	126.21	16.3404	2.28886	9.91616	AlgR_pval_peak_201
	NC_002516.2	2057140	2057363	224	2057226	127.92	16.713	2.31955	9.91616	AlgR_pval_peak_202
	NC_002516.2	2082073	2082148	76	2082105	107.45	8.92544	1.86985	6.64568	AlgR_pval_peak_203
	NC_002516.2	2082518	2082644	127	2082584	111.72	11.1686	2.02802	8.57187	AlgR_pval_peak_204
	NC_002516.2	2104003	2104081	79	2104041	113.42	11.8113	2.0587	9.13947	AlgR_pval_peak_205
	NC_002516.2	2129817	2129945	129	2129875	125.36	15.9712	2.27352	9.91616	AlgR_pval_peak_206
	NC_002516.2	2168378	2168460	83	2168417	107.45	9.92876	1.9513	7.51059	AlgR_pval_peak_207
	NC_002516.2	2169683	2169838	156	2169774	127.92	16.713	2.31955	9.91616	AlgR_pval_peak_208
	NC_002516.2	2181550	2181641	92	2181585	103.19	8.75139	1.87458	6.48539	AlgR_pval_peak_209
	NC_002516.2	2200779	2200998	220	2200892	127.92	16.713	2.31955	9.91616	AlgR_pval_peak_210
	NC_002516.2	2201619	2201716	98	2201677	120.24	14.1761	2.18145	9.91616	AlgR_pval_peak_211
	NC_002516.2	2224879	2224965	87	2224919	109.16	10.541	1.98199	8.04508	AlgR_pval_peak_212
	NC_002516.2	2245486	2245683	198	2245626	125.36	15.9712	2.27352	9.91616	AlgR_pval_peak_213
	NC_002516.2	2283661	2283747	87	2283709	112.57	10.392	1.95807	7.92323	AlgR_pval_peak_214
	NC_002516.2	2320060	2320196	137	2320130	124.51	15.6053	2.25817	9.91616	AlgR_pval_peak_215
	NC_002516.2	2320587	2320719	133	2320653	125.36	15.9712	2.27352	9.91616	AlgR_pval_peak_216
	NC_002516.2	2324590	2324679	90	2324638	114.27	12.1382	2.07405	9.42961	AlgR_pval_peak_217
	NC_002516.2	2330525	2330713	189	2330583	126.21	15.5317	2.2318	9.91616	AlgR_pval_peak_218
	NC_002516.2	2358951	2359067	117	2359002	120.24	13.4336	2.12707	9.91616	AlgR_pval_peak_219
	NC_002516.2	2367954	2368067	114	2368002	120.24	14.1761	2.18145	9.91616	AlgR_pval_peak_220
	NC_002516.2	2408948	2409089	142	2409015	127.07	15.8932	2.24676	9.91616	AlgR_pval_peak_221
	NC_002516.2	2457746	2457846	101	2457805	112.57	11.488	2.04336	8.85285	AlgR_pval_peak_222
	NC_002516.2	2463173	2463304	132	2463263	105.75	9.33214	1.92061	6.9838	AlgR_pval_peak_223
	NC_002516.2	2487019	2487119	101	2487058	107.45	8.92544	1.86985	6.64568	AlgR_pval_peak_224
	NC_002516.2	2493431	2493618	188	2493537	124.51	15.6053	2.25817	9.91616	AlgR_pval_peak_225
	NC_002516.2	2512960	2513041	82	2512987	99.78	7.63865	1.8132	5.50383	AlgR_pval_peak_226
	NC_002516.2	2533147	2533283	137	2533186	113.42	11.8113	2.0587	9.13947	AlgR_pval_peak_227
	NC_002516.2	2606763	2606838	76	2606798	109.16	10.541	1.98199	8.04508	AlgR_pval_peak_228
	NC_002516.2	2614592	2614722	131	2614655	122.8	14.8838	2.22748	9.91616	AlgR_pval_peak_229
	NC_002516.2	2615964	2616093	130	2616027	126.21	16.3404	2.28886	9.91616	AlgR_pval_peak_230
	NC_002516.2	2629052	2629206	155	2629135	126.21	16.3404	2.28886	9.91616	AlgR_pval_peak_231
	NC_002516.2	2641705	2641804	100	2641761	124.51	15.6053	2.25817	9.91616	AlgR_pval_peak_232
	NC_002516.2	2737326	2737552	227	2737418	127.92	16.713	2.31955	9.91616	AlgR_pval_peak_233
	NC_002516.2	2799902	2799983	82	2799957	110.01	10.016	1.93144	7.59058	AlgR_pval_peak_234
	NC_002516.2	2843295	2843455	161	2843376	127.92	16.713	2.31955	9.91616	AlgR_pval_peak_235
	NC_002516.2	2846312	2846404	93	2846346	112.57	11.488	2.04336	8.85285	AlgR_pval_peak_236
	NC_002516.2	2854225	2854348	124	2854290	114.27	12.1382	2.07405	9.42961	AlgR_pval_peak_237
	NC_002516.2	2854492	2854576	85	2854553	110.01	10.6622	1.98232	8.15677	AlgR_pval_peak_238
	NC_002516.2	2871260	2871361	102	2871299	106.6	9.62848	1.93595	7.24419	AlgR_pval_peak_239
	NC_002516.2	2882464	2882552	89	2882504	103.19	8.75139	1.87458	6.48539	AlgR_pval_peak_240
	NC_002516.2	2908681	2908833	153	2908766	123.65	15.2428	2.24283	9.91616	AlgR_pval_peak_241
	NC_002516.2	2930547	2930716	170	2930613	105.75	9.33214	1.92061	6.9838	AlgR_pval_peak_242
	NC_002516.2	2953040	2953123	84	2953086	98.92	7.37082	1.79786	5.26856	AlgR_pval_peak_243
	NC_002516.2	2961649	2961724	76	2961675	102.33	7.96067	1.81615	5.78981	AlgR_pval_peak_244
	NC_002516.2	2965259	2965349	91	2965303	106.6	9.62848	1.93595	7.24419	AlgR_pval_peak_245
	NC_002516.2	2968324	2968451	128	2968370	121.1	14.5282	2.1968	9.91616	AlgR_pval_peak_246
	NC_002516.2	2976055	2976167	113	2976109	120.24	14.1761	2.18145	9.91616	AlgR_pval_peak_247
	NC_002516.2	2984133	2984253	121	2984192	120.24	13.9525	2.16506	9.91616	AlgR_pval_peak_248
	NC_002516.2	2988099	2988218	120	2988149	115.13	10.4233	1.93463	7.95279	AlgR_pval_peak_249
	NC_002516.2	2990082	2990177	96	2990133	118.54	11.3363	1.99146	8.72712	AlgR_pval_peak_250
	NC_002516.2	3034324	3034435	112	3034369	121.95	14.5282	2.21214	9.91616	AlgR_pval_peak_251
	NC_002516.2	3049226	3049308	83	3049263	103.19	8.75139	1.87458	6.48539	AlgR_pval_peak_252
	NC_002516.2	3057630	3057886	257	3057689	116.83	12.8031	2.12008	9.91616	AlgR_pval_peak_253
	NC_002516.2	3060394	3060538	145	3060464	127.07	13.7712	2.09943	9.91616	AlgR_pval_peak_254
	NC_002516.2	3062815	3062896	82	3062877	117.68	7.93763	1.74536	5.76811	AlgR_pval_peak_255
	NC_002516.2	3073007	3073109	103	3073053	99.78	7.63865	1.8132	5.50383	AlgR_pval_peak_256
	NC_002516.2	3081696	3081827	132	3081779	109.16	10.541	1.98199	8.04508	AlgR_pval_peak_257
	NC_002516.2	3101239	3101320	82	3101274	97.22	7.10721	1.76717	5.04938	AlgR_pval_peak_258
	NC_002516.2	3106943	3107077	135	3106979	125.36	10.4613	1.88597	7.98728	AlgR_pval_peak_259
	NC_002516.2	3107794	3107985	192	3107914	127.92	16.713	2.31955	9.91616	AlgR_pval_peak_260
	NC_002516.2	3122303	3122424	122	3122358	110.86	10.6622	1.99754	8.15677	AlgR_pval_peak_261
	NC_002516.2	3154036	3154190	155	3154101	126.21	16.3404	2.28886	9.91616	AlgR_pval_peak_262
	NC_002516.2	3157996	3158072	77	3158021	108.3	10.2329	1.96664	7.77623	AlgR_pval_peak_263
	NC_002516.2	3172559	3172711	153	3172634	126.21	16.3404	2.28886	9.91616	AlgR_pval_peak_264
	NC_002516.2	3176997	3177148	152	3177073	127.92	11.4613	1.95331	8.84478	AlgR_pval_peak_265
	NC_002516.2	3184325	3184458	134	3184397	118.54	13.4824	2.15077	9.91616	AlgR_pval_peak_266
	NC_002516.2	3195734	3195875	142	3195810	122.8	14.8838	2.22748	9.91616	AlgR_pval_peak_267
	NC_002516.2	3200483	3200601	119	3200546	118.54	13.4824	2.15077	9.91616	AlgR_pval_peak_268
	NC_002516.2	3219408	3219599	192	3219510	127.92	16.713	2.31955	9.91616	AlgR_pval_peak_269
	NC_002516.2	3234555	3234654	100	3234596	107.45	9.32929	1.90266	6.9838	AlgR_pval_peak_270
	NC_002516.2	3247152	3247273	122	3247222	122.8	14.8838	2.22748	9.91616	AlgR_pval_peak_271
	NC_002516.2	3256139	3256384	246	3256199	124.51	15.6053	2.25817	9.91616	AlgR_pval_peak_272
	NC_002516.2	3258367	3258450	84	3258398	104.04	9.03977	1.88992	6.72662	AlgR_pval_peak_273
	NC_002516.2	3274154	3274240	87	3274217	113.42	11.8113	2.0587	9.13947	AlgR_pval_peak_274
	NC_002516.2	3276260	3276346	87	3276289	107.45	9.92876	1.9513	7.51059	AlgR_pval_peak_275
	NC_002516.2	3284893	3284979	87	3284927	104.04	9.03977	1.88992	6.72662	AlgR_pval_peak_276
	NC_002516.2	3288267	3288376	110	3288311	118.54	13.4824	2.15077	9.91616	AlgR_pval_peak_277
	NC_002516.2	3291839	3292026	188	3291892	121.1	13.2647	2.1051	9.91616	AlgR_pval_peak_278
	NC_002516.2	3293514	3293677	164	3293577	127.07	16.713	2.3042	9.91616	AlgR_pval_peak_279
	NC_002516.2	3293972	3294102	131	3294039	127.92	16.713	2.31955	9.91616	AlgR_pval_peak_280
	NC_002516.2	3302570	3302659	90	3302622	109.16	10.541	1.98199	8.04508	AlgR_pval_peak_281
	NC_002516.2	3317496	3317640	145	3317567	127.92	16.713	2.31955	9.91616	AlgR_pval_peak_282
	NC_002516.2	3319870	3320017	148	3319943	127.07	13.7712	2.09943	9.91616	AlgR_pval_peak_283
	NC_002516.2	3325671	3325912	242	3325766	127.92	16.4809	2.30314	9.91616	AlgR_pval_peak_284
	NC_002516.2	3330808	3330885	78	3330838	104.89	9.03977	1.90527	6.72662	AlgR_pval_peak_285
	NC_002516.2	3342897	3343080	184	3342987	125.36	15.9712	2.27352	9.91616	AlgR_pval_peak_286
	NC_002516.2	3344857	3344935	79	3344880	99.78	7.63865	1.8132	5.50383	AlgR_pval_peak_287
	NC_002516.2	3346761	3346968	208	3346881	115.98	12.4688	2.10473	9.70064	AlgR_pval_peak_288
	NC_002516.2	3373623	3373972	350	3373789	127.92	16.713	2.31955	9.91616	AlgR_pval_peak_289
	NC_002516.2	3381416	3381606	191	3381509	127.92	16.713	2.31955	9.91616	AlgR_pval_peak_290
	NC_002516.2	3388369	3388446	78	3388406	109.16	10.541	1.98199	8.04508	AlgR_pval_peak_291
	NC_002516.2	3406845	3406919	75	3406876	104.04	7.72458	1.78034	5.58289	AlgR_pval_peak_292
	NC_002516.2	3407824	3407959	136	3407898	121.95	14.5282	2.21214	9.91616	AlgR_pval_peak_293
	NC_002516.2	3414052	3414138	87	3414092	102.33	7.92235	1.81289	5.7546	AlgR_pval_peak_294
	NC_002516.2	3415753	3415905	153	3415879	127.92	8.42725	1.74214	6.2105	AlgR_pval_peak_295
	NC_002516.2	3417627	3417706	80	3417652	102.33	8.46706	1.85924	6.23528	AlgR_pval_peak_296
	NC_002516.2	3426058	3426155	98	3426113	113.42	8.66743	1.8162	6.419	AlgR_pval_peak_297
	NC_002516.2	3432770	3433109	340	3433038	127.92	16.713	2.31955	9.91616	AlgR_pval_peak_298
	NC_002516.2	3436502	3436685	184	3436522	108.3	10.2329	1.96664	7.77623	AlgR_pval_peak_299
	NC_002516.2	3443885	3444008	124	3443946	117.68	10.1854	1.91427	7.74683	AlgR_pval_peak_300
	NC_002516.2	3448500	3448603	104	3448545	112.57	11.488	2.04336	8.85285	AlgR_pval_peak_301
	NC_002516.2	3464913	3465031	119	3464963	122.8	14.8838	2.22748	9.91616	AlgR_pval_peak_302
	NC_002516.2	3477607	3477710	104	3477674	110.86	10.8529	2.01267	8.29844	AlgR_pval_peak_303
	NC_002516.2	3477917	3478090	174	3478006	127.92	16.713	2.31955	9.91616	AlgR_pval_peak_304
	NC_002516.2	3480754	3480830	77	3480793	112.57	11.488	2.04336	8.85285	AlgR_pval_peak_305
	NC_002516.2	3492898	3492984	87	3492921	102.33	7.81565	1.80379	5.66693	AlgR_pval_peak_306
	NC_002516.2	3498514	3498707	194	3498587	127.92	11.0714	1.92631	8.50004	AlgR_pval_peak_307
	NC_002516.2	3500937	3501036	100	3500988	105.75	7.99108	1.80925	5.81831	AlgR_pval_peak_308
	NC_002516.2	3503100	3503296	197	3503186	112.57	11.488	2.04336	8.85285	AlgR_pval_peak_309
	NC_002516.2	3509203	3509389	187	3509287	127.92	16.713	2.31955	9.91616	AlgR_pval_peak_310
	NC_002516.2	3520898	3520999	102	3520958	104.89	9.03977	1.90527	6.72662	AlgR_pval_peak_311
	NC_002516.2	3521110	3521225	116	3521192	98.92	7.37082	1.79786	5.26856	AlgR_pval_peak_312
	NC_002516.2	3524206	3524318	113	3524258	117.68	10.583	1.94398	8.0843	AlgR_pval_peak_313
	NC_002516.2	3563257	3563350	94	3563307	110.01	10.8529	1.99733	8.29844	AlgR_pval_peak_314
	NC_002516.2	3564833	3564947	115	3564878	113.42	11.8113	2.0587	9.13947	AlgR_pval_peak_315
	NC_002516.2	3566720	3566807	88	3566749	104.04	9.03977	1.88992	6.72662	AlgR_pval_peak_316
	NC_002516.2	3573399	3573498	100	3573444	106.6	8.26152	1.8237	6.05749	AlgR_pval_peak_317
	NC_002516.2	3575593	3575667	75	3575637	121.95	8.26911	1.75641	6.06367	AlgR_pval_peak_318
	NC_002516.2	3580858	3580949	92	3580899	105.75	6.31136	1.6679	4.35847	AlgR_pval_peak_319
	NC_002516.2	3599136	3599253	118	3599196	113.42	11.3903	2.02622	8.77862	AlgR_pval_peak_320
	NC_002516.2	3601276	3601376	101	3601324	113.42	11.09	2.00308	8.51779	AlgR_pval_peak_321
	NC_002516.2	3605450	3605557	108	3605511	127.92	14.9323	2.19435	9.91616	AlgR_pval_peak_322
	NC_002516.2	3615696	3615792	97	3615742	112.57	11.0363	2.00819	8.46899	AlgR_pval_peak_323
	NC_002516.2	3626369	3626477	109	3626437	108.3	10.2329	1.96664	7.77623	AlgR_pval_peak_324
	NC_002516.2	3629070	3629145	76	3629101	97.22	7.10721	1.76717	5.04938	AlgR_pval_peak_325
	NC_002516.2	3634065	3634179	115	3634079	95.51	6.5928	1.73649	4.59729	AlgR_pval_peak_326
	NC_002516.2	3634510	3634596	87	3634558	104.89	9.03977	1.90527	6.72662	AlgR_pval_peak_327
	NC_002516.2	3639689	3639823	135	3639756	104.89	9.03977	1.90527	6.72662	AlgR_pval_peak_328
	NC_002516.2	3646886	3646966	81	3646924	121.1	13.2647	2.1051	9.91616	AlgR_pval_peak_329
	NC_002516.2	3648442	3648559	118	3648507	110.86	9.88863	1.93617	7.48638	AlgR_pval_peak_330
	NC_002516.2	3653173	3653260	88	3653203	100.63	7.91065	1.82855	5.74419	AlgR_pval_peak_331
	NC_002516.2	3661114	3661266	153	3661204	117.68	10.1854	1.91427	7.74683	AlgR_pval_peak_332
	NC_002516.2	3676308	3676477	170	3676397	122.8	14.8838	2.22748	9.91616	AlgR_pval_peak_333
	NC_002516.2	3679145	3679226	82	3679183	114.27	12.1382	2.07405	9.42961	AlgR_pval_peak_334
	NC_002516.2	3681860	3681950	91	3681882	97.22	7.10721	1.76717	5.04938	AlgR_pval_peak_335
	NC_002516.2	3698510	3698589	80	3698539	104.04	9.03977	1.88992	6.72662	AlgR_pval_peak_336
	NC_002516.2	3702208	3702364	157	3702304	119.39	13.7849	2.16296	9.91616	AlgR_pval_peak_337
	NC_002516.2	3704185	3704301	117	3704247	121.1	14.5282	2.1968	9.91616	AlgR_pval_peak_338
	NC_002516.2	3706959	3707083	125	3706992	127.92	6.05725	1.57217	4.13512	AlgR_pval_peak_339
	NC_002516.2	3707263	3707493	231	3707456	110.86	10.446	1.98039	7.9733	AlgR_pval_peak_340
	NC_002516.2	3725806	3726026	221	3725897	121.1	14.5282	2.1968	9.91616	AlgR_pval_peak_341
	NC_002516.2	3727373	3727468	96	3727425	122.8	14.8838	2.22748	9.91616	AlgR_pval_peak_342
	NC_002516.2	3731985	3732078	94	3732031	112.57	11.488	2.04336	8.85285	AlgR_pval_peak_343
	NC_002516.2	3752713	3752805	93	3752756	97.22	6.50877	1.71335	4.53029	AlgR_pval_peak_344
	NC_002516.2	3756049	3756185	137	3756123	127.92	16.294	2.28995	9.91616	AlgR_pval_peak_345
	NC_002516.2	3773215	3773335	121	3773301	108.3	6.70909	1.6816	4.70268	AlgR_pval_peak_346
	NC_002516.2	3773587	3773665	79	3773623	110.86	9.66891	1.91874	7.28274	AlgR_pval_peak_347
	NC_002516.2	3793808	3793945	138	3793874	126.21	13.0931	2.06138	9.91616	AlgR_pval_peak_348
	NC_002516.2	3837633	3837770	138	3837701	125.36	14.6731	2.18144	9.91616	AlgR_pval_peak_349
	NC_002516.2	3853627	3853796	170	3853714	127.07	16.713	2.3042	9.91616	AlgR_pval_peak_350
	NC_002516.2	3856204	3856383	180	3856293	127.92	16.713	2.31955	9.91616	AlgR_pval_peak_351
	NC_002516.2	3859122	3859224	103	3859174	121.95	14.5282	2.21214	9.91616	AlgR_pval_peak_352
	NC_002516.2	3883866	3883962	97	3883903	105.75	9.33214	1.92061	6.9838	AlgR_pval_peak_353
	NC_002516.2	3885314	3885496	183	3885414	127.07	16.713	2.3042	9.91616	AlgR_pval_peak_354
	NC_002516.2	3893851	3894023	173	3893931	127.92	16.281	2.28903	9.91616	AlgR_pval_peak_355
	NC_002516.2	3913959	3914068	110	3914012	112.57	11.488	2.04336	8.85285	AlgR_pval_peak_356
	NC_002516.2	3939632	3939736	105	3939677	122.8	14.5049	2.19994	9.91616	AlgR_pval_peak_357
	NC_002516.2	3942433	3942535	103	3942492	111.72	11.1686	2.02802	8.57187	AlgR_pval_peak_358
	NC_002516.2	3947102	3947190	89	3947133	114.27	12.1382	2.07405	9.42961	AlgR_pval_peak_359
	NC_002516.2	3954069	3954150	82	3954081	98.92	7.37082	1.79786	5.26856	AlgR_pval_peak_360
	NC_002516.2	3954659	3954857	199	3954780	127.07	16.713	2.3042	9.91616	AlgR_pval_peak_361
	NC_002516.2	3955147	3955336	190	3955246	127.92	15.3377	2.22273	9.91616	AlgR_pval_peak_362
	NC_002516.2	3956003	3956128	126	3956077	110.86	10.8529	2.01267	8.29844	AlgR_pval_peak_363
	NC_002516.2	3958139	3958304	166	3958218	126.21	11.1636	1.92746	8.57187	AlgR_pval_peak_364
	NC_002516.2	3961925	3962129	205	3962048	127.92	16.713	2.31955	9.91616	AlgR_pval_peak_365
	NC_002516.2	3967429	3967507	79	3967458	103.19	7.81379	1.79564	5.66518	AlgR_pval_peak_366
	NC_002516.2	3990166	3990241	76	3990215	121.95	11.7689	2.0111	9.11759	AlgR_pval_peak_367
	NC_002516.2	3991986	3992126	141	3992049	127.07	14.6305	2.15889	9.91616	AlgR_pval_peak_368
	NC_002516.2	4004640	4004766	127	4004712	124.51	9.12642	1.79874	6.80689	AlgR_pval_peak_369
	NC_002516.2	4008362	4008473	112	4008414	118.54	7.85222	1.73243	5.7009	AlgR_pval_peak_370
	NC_002516.2	4020581	4020759	179	4020716	110.01	9.43185	1.88544	7.07692	AlgR_pval_peak_371
	NC_002516.2	4022747	4022901	155	4022796	110.01	10.8529	1.99733	8.29844	AlgR_pval_peak_372
	NC_002516.2	4026206	4026337	132	4026274	115.98	12.4688	2.10473	9.70064	AlgR_pval_peak_373
	NC_002516.2	4027836	4028028	193	4027914	127.92	16.713	2.31955	9.91616	AlgR_pval_peak_374
	NC_002516.2	4034618	4034701	84	4034665	104.04	9.03977	1.88992	6.72662	AlgR_pval_peak_375
	NC_002516.2	4039238	4039315	78	4039286	106.6	6.86503	1.70791	4.83687	AlgR_pval_peak_376
	NC_002516.2	4049920	4050081	162	4050039	114.27	9.32538	1.85925	6.9838	AlgR_pval_peak_377
	NC_002516.2	4056278	4056352	75	4056304	99.78	7.63865	1.8132	5.50383	AlgR_pval_peak_378
	NC_002516.2	4059411	4059797	387	4059544	127.92	10.4026	1.87996	7.93338	AlgR_pval_peak_379
	NC_002516.2	4066167	4066243	77	4066208	108.3	10.0489	1.95186	7.62126	AlgR_pval_peak_380
	NC_002516.2	4070753	4070827	75	4070784	116.83	12.3833	2.08829	9.65833	AlgR_pval_peak_381
	NC_002516.2	4072851	4073157	307	4072917	120.24	14.1761	2.18145	9.91616	AlgR_pval_peak_382
	NC_002516.2	4078898	4079108	211	4079015	127.92	16.713	2.31955	9.91616	AlgR_pval_peak_383
	NC_002516.2	4082635	4082717	83	4082671	115.98	7.77206	1.74596	5.626	AlgR_pval_peak_384
	NC_002516.2	4085270	4085361	92	4085304	127.07	7.77821	1.68507	5.63146	AlgR_pval_peak_385
	NC_002516.2	4094514	4094702	189	4094608	127.92	14.2259	2.14506	9.91616	AlgR_pval_peak_386
	NC_002516.2	4108177	4108334	158	4108238	118.54	11.4037	1.99645	8.79143	AlgR_pval_peak_387
	NC_002516.2	4113442	4113521	80	4113482	96.37	6.84786	1.75183	4.82155	AlgR_pval_peak_388
	NC_002516.2	4119682	4119880	199	4119805	127.92	16.713	2.31955	9.91616	AlgR_pval_peak_389
	NC_002516.2	4127019	4127266	248	4127077	126.21	15.5317	2.2318	9.91616	AlgR_pval_peak_390
	NC_002516.2	4127949	4128079	131	4128034	114.27	10.7713	1.96965	8.25702	AlgR_pval_peak_391
	NC_002516.2	4128765	4128853	89	4128819	110.01	9.38217	1.88152	7.02997	AlgR_pval_peak_392
	NC_002516.2	4141384	4141465	82	4141414	110.86	10.8529	2.01267	8.29844	AlgR_pval_peak_393
	NC_002516.2	4155702	4155825	124	4155723	99.78	7.63865	1.8132	5.50383	AlgR_pval_peak_394
	NC_002516.2	4160617	4160745	129	4160690	115.13	8.11498	1.75949	5.93171	AlgR_pval_peak_395
	NC_002516.2	4165270	4165477	208	4165383	124.51	15.4792	2.24913	9.91616	AlgR_pval_peak_396
	NC_002516.2	4167721	4167822	102	4167777	123.65	8.09779	1.73131	5.91629	AlgR_pval_peak_397
	NC_002516.2	4171358	4171458	101	4171416	104.04	8.7885	1.86904	6.51912	AlgR_pval_peak_398
	NC_002516.2	4180903	4181033	131	4180973	115.98	11.317	2.01688	8.70852	AlgR_pval_peak_399
	NC_002516.2	4185456	4185530	75	4185486	103.19	8.75139	1.87458	6.48539	AlgR_pval_peak_400
	NC_002516.2	4187866	4188071	206	4188002	127.92	12.8045	2.04632	9.91616	AlgR_pval_peak_401
	NC_002516.2	4189912	4190006	95	4189967	107.45	5.87928	1.61868	3.9719	AlgR_pval_peak_402
	NC_002516.2	4190134	4190232	99	4190180	110.86	9.12215	1.87531	6.8027	AlgR_pval_peak_403
	NC_002516.2	4193458	4193568	111	4193534	116.83	10.308	1.93167	7.8454	AlgR_pval_peak_404
	NC_002516.2	4198519	4198658	140	4198614	123.65	12.4636	2.04351	9.70064	AlgR_pval_peak_405
	NC_002516.2	4207097	4207244	148	4207177	124.51	15.6053	2.25817	9.91616	AlgR_pval_peak_406
	NC_002516.2	4210634	4210713	80	4210668	111.72	11.1207	2.02425	8.54605	AlgR_pval_peak_407
	NC_002516.2	4212229	4212372	144	4212309	125.36	15.9712	2.27352	9.91616	AlgR_pval_peak_408
	NC_002516.2	4219520	4219817	298	4219612	127.07	14.1111	2.12293	9.91616	AlgR_pval_peak_409
	NC_002516.2	4222117	4222230	114	4222169	113.42	10.2626	1.93934	7.80299	AlgR_pval_peak_410
	NC_002516.2	4224810	4224948	139	4224879	124.51	15.6053	2.25817	9.91616	AlgR_pval_peak_411
	NC_002516.2	4226865	4226989	125	4226946	104.04	9.03977	1.88992	6.72662	AlgR_pval_peak_412
	NC_002516.2	4231995	4232078	84	4232053	106.6	9.62848	1.93595	7.24419	AlgR_pval_peak_413
	NC_002516.2	4243311	4243398	88	4243360	109.16	9.09624	1.86707	6.77862	AlgR_pval_peak_414
	NC_002516.2	4251594	4251675	82	4251648	104.89	9.03977	1.90527	6.72662	AlgR_pval_peak_415
	NC_002516.2	4257324	4257450	127	4257382	110.01	10.4826	1.96817	8.00616	AlgR_pval_peak_416
	NC_002516.2	4257935	4258064	130	4258001	106.6	8.94855	1.88019	6.66757	AlgR_pval_peak_417
	NC_002516.2	4268562	4268759	198	4268654	127.92	13.2021	2.07389	9.91616	AlgR_pval_peak_418
	NC_002516.2	4275982	4276085	104	4276040	114.27	7.19743	1.6952	5.13103	AlgR_pval_peak_419
	NC_002516.2	4281027	4281117	91	4281089	101.48	7.65302	1.79793	5.51713	AlgR_pval_peak_420
	NC_002516.2	4282402	4282524	123	4282473	120.24	12.9313	2.0904	9.91616	AlgR_pval_peak_421
	NC_002516.2	4286822	4286898	77	4286866	100.63	7.28277	1.77379	5.20902	AlgR_pval_peak_422
	NC_002516.2	4292010	4292210	201	4292123	127.92	13.8048	2.11576	9.91616	AlgR_pval_peak_423
	NC_002516.2	4292421	4292546	126	4292472	120.24	10.2368	1.89442	7.77876	AlgR_pval_peak_424
	NC_002516.2	4293569	4293674	106	4293619	115.13	10.0639	1.90746	7.63564	AlgR_pval_peak_425
	NC_002516.2	4301518	4301594	77	4301562	110.86	8.18467	1.8006	5.9883	AlgR_pval_peak_426
	NC_002516.2	4308135	4308212	78	4308168	110.01	8.85834	1.84019	6.58418	AlgR_pval_peak_427
	NC_002516.2	4309444	4309593	150	4309502	116.83	12.5927	2.10414	9.81818	AlgR_pval_peak_428
	NC_002516.2	4318066	4318192	127	4318121	115.13	12.4688	2.08939	9.70064	AlgR_pval_peak_429
	NC_002516.2	4340177	4340251	75	4340206	121.95	9.09305	1.81675	6.77576	AlgR_pval_peak_430
	NC_002516.2	4342781	4342890	110	4342852	127.92	8.42725	1.74214	6.2105	AlgR_pval_peak_431
	NC_002516.2	4354318	4354457	140	4354409	127.07	14.427	2.14479	9.91616	AlgR_pval_peak_432
	NC_002516.2	4357708	4357876	169	4357831	127.07	13.7712	2.09943	9.91616	AlgR_pval_peak_433
	NC_002516.2	4361442	4361523	82	4361477	117.68	12.191	2.06417	9.48007	AlgR_pval_peak_434
	NC_002516.2	4363351	4363471	121	4363396	127.07	12.343	2.00102	9.61983	AlgR_pval_peak_435
	NC_002516.2	4363795	4363896	102	4363823	97.22	6.41007	1.70443	4.43853	AlgR_pval_peak_436
	NC_002516.2	4371858	4371986	129	4371918	104.04	5.23198	1.56776	3.42221	AlgR_pval_peak_437
	NC_002516.2	4373948	4374151	204	4373998	127.07	12.8045	2.03279	9.91616	AlgR_pval_peak_438
	NC_002516.2	4381293	4381404	112	4381351	124.51	11.42	1.96105	8.80684	AlgR_pval_peak_439
	NC_002516.2	4401623	4401782	160	4401708	123.65	12.9409	2.07757	9.91616	AlgR_pval_peak_440
	NC_002516.2	4408764	4408849	86	4408815	121.1	14.1468	2.16905	9.91616	AlgR_pval_peak_441
	NC_002516.2	4423782	4423876	95	4423820	112.57	6.12932	1.6224	4.19055	AlgR_pval_peak_442
	NC_002516.2	4427910	4427986	77	4427941	103.19	7.8551	1.79913	5.70365	AlgR_pval_peak_443
	NC_002516.2	4430920	4430995	76	4430971	111.72	8.1336	1.78913	5.94885	AlgR_pval_peak_444
	NC_002516.2	4442493	4442586	94	4442546	122.8	12.9913	2.09045	9.91616	AlgR_pval_peak_445
	NC_002516.2	4444493	4444589	97	4444535	117.68	10.1854	1.91427	7.74683	AlgR_pval_peak_446
	NC_002516.2	4466707	4466920	214	4466820	127.92	8.42725	1.74214	6.2105	AlgR_pval_peak_447
	NC_002516.2	4476798	4476901	104	4476845	115.98	10.2014	1.93194	7.76177	AlgR_pval_peak_448
	NC_002516.2	4491634	4491708	75	4491671	115.13	8.37094	1.77903	6.15785	AlgR_pval_peak_449
	NC_002516.2	4498415	4498565	151	4498451	126.21	7.54158	1.67385	5.4255	AlgR_pval_peak_450
	NC_002516.2	4511461	4511563	103	4511513	114.27	10.1483	1.92211	7.7129	AlgR_pval_peak_451
	NC_002516.2	4521285	4521359	75	4521307	100.63	6.55178	1.70956	4.56905	AlgR_pval_peak_452
	NC_002516.2	4523171	4523282	112	4523218	118.54	9.23158	1.83551	6.90374	AlgR_pval_peak_453
	NC_002516.2	4525875	4526004	130	4525957	127.07	14.073	2.12029	9.91616	AlgR_pval_peak_454
	NC_002516.2	4526648	4526785	138	4526695	127.07	9.85154	1.82951	7.45177	AlgR_pval_peak_455
	NC_002516.2	4537463	4537657	195	4537591	127.92	13.4053	2.088	9.91616	AlgR_pval_peak_456
	NC_002516.2	4546517	4546595	79	4546551	121.95	10.4934	1.9186	8.01626	AlgR_pval_peak_457
	NC_002516.2	4547739	4547818	80	4547772	119.39	8.6976	1.78886	6.44736	AlgR_pval_peak_458
	NC_002516.2	4565138	4565233	96	4565178	116.83	9.69376	1.88531	7.30591	AlgR_pval_peak_459
	NC_002516.2	4598253	4598355	103	4598295	120.24	8.24597	1.74891	6.04311	AlgR_pval_peak_460
	NC_002516.2	4639118	4639217	100	4639164	125.36	9.47926	1.81702	7.11983	AlgR_pval_peak_461
	NC_002516.2	4667566	4667650	85	4667623	126.21	11.5694	1.95561	8.92841	AlgR_pval_peak_462
	NC_002516.2	4681271	4681350	80	4681309	119.39	10.4957	1.92117	8.0185	AlgR_pval_peak_463
	NC_002516.2	4704354	4704525	172	4704422	127.92	11.6767	1.96822	9.02941	AlgR_pval_peak_464
	NC_002516.2	4713750	4713850	101	4713794	109.16	10.541	1.98199	8.04508	AlgR_pval_peak_465
	NC_002516.2	4760016	4760094	79	4760056	123.65	8.0102	1.72496	5.83662	AlgR_pval_peak_466
	NC_002516.2	4764184	4764274	91	4764227	121.95	9.51436	1.84746	7.15202	AlgR_pval_peak_467
	NC_002516.2	4770103	4770255	153	4770171	127.07	14.3416	2.13888	9.91616	AlgR_pval_peak_468
	NC_002516.2	4771915	4772000	86	4771963	124.51	7.25853	1.66455	5.18729	AlgR_pval_peak_469
	NC_002516.2	4783330	4783417	88	4783368	121.1	9.20392	1.81218	6.87909	AlgR_pval_peak_470
	NC_002516.2	4799688	4799805	118	4799732	121.95	8.26911	1.75641	6.06367	AlgR_pval_peak_471
	NC_002516.2	4809620	4809702	83	4809650	113.42	9.28926	1.86429	6.95674	AlgR_pval_peak_472
	NC_002516.2	4814340	4814587	248	4814501	127.07	14.5598	2.15399	9.91616	AlgR_pval_peak_473
	NC_002516.2	4830102	4830249	148	4830174	121.95	12.4944	2.06376	9.72511	AlgR_pval_peak_474
	NC_002516.2	4830536	4830630	95	4830601	119.39	10.3771	1.91248	7.90959	AlgR_pval_peak_475
	NC_002516.2	4831725	4831894	170	4831827	125.36	13.1106	2.07147	9.91616	AlgR_pval_peak_476
	NC_002516.2	4837246	4837351	106	4837303	119.39	13.8275	2.16611	9.91616	AlgR_pval_peak_477
	NC_002516.2	4839491	4839598	108	4839550	115.98	12.4688	2.10473	9.70064	AlgR_pval_peak_478
	NC_002516.2	4848074	4848220	147	4848147	127.07	13.2093	2.06067	9.91616	AlgR_pval_peak_479
	NC_002516.2	4858108	4858204	97	4858162	118.54	11.0701	1.97175	8.49913	AlgR_pval_peak_480
	NC_002516.2	4858812	4858980	169	4858882	127.07	10.462	1.87162	7.98763	AlgR_pval_peak_481
	NC_002516.2	4869125	4869233	109	4869178	104.04	8.47317	1.84281	6.23864	AlgR_pval_peak_482
	NC_002516.2	4869575	4869654	80	4869603	99.78	7.63865	1.8132	5.50383	AlgR_pval_peak_483
	NC_002516.2	4885787	4885869	83	4885800	114.27	7.19743	1.6952	5.13103	AlgR_pval_peak_484
	NC_002516.2	4885937	4886095	159	4886035	120.24	11.0776	1.95553	8.50582	AlgR_pval_peak_485
	NC_002516.2	4909248	4909583	336	4909477	127.92	15.3377	2.22273	9.91616	AlgR_pval_peak_486
	NC_002516.2	4909919	4910054	136	4909958	112.57	7.69287	1.7472	5.55388	AlgR_pval_peak_487
	NC_002516.2	4910669	4910895	227	4910810	127.92	16.713	2.31955	9.91616	AlgR_pval_peak_488
	NC_002516.2	4921515	4921641	127	4921570	117.68	13.092	2.13174	9.91616	AlgR_pval_peak_489
	NC_002516.2	4921809	4921957	149	4921890	127.92	11.4613	1.95331	8.84478	AlgR_pval_peak_490
	NC_002516.2	4925743	4925891	149	4925818	126.21	16.3404	2.28886	9.91616	AlgR_pval_peak_491
	NC_002516.2	4926160	4926260	101	4926225	100.63	7.03662	1.75222	4.99346	AlgR_pval_peak_492
	NC_002516.2	4961862	4961936	75	4961879	109.16	6.63414	1.66904	4.63401	AlgR_pval_peak_493
	NC_002516.2	4965243	4965327	85	4965283	103.19	6.45994	1.68044	4.48421	AlgR_pval_peak_494
	NC_002516.2	4975245	4975413	169	4975332	127.92	16.713	2.31955	9.91616	AlgR_pval_peak_495
	NC_002516.2	4980853	4980969	117	4980906	123.65	10.6984	1.91776	8.19122	AlgR_pval_peak_496
	NC_002516.2	4981587	4981727	141	4981615	96.37	6.61222	1.7304	4.61511	AlgR_pval_peak_497
	NC_002516.2	4997514	4997656	143	4997590	127.92	14.0425	2.13229	9.91616	AlgR_pval_peak_498
	NC_002516.2	5000776	5000942	167	5000835	120.24	13.0317	2.09772	9.91616	AlgR_pval_peak_499
	NC_002516.2	5001286	5001390	105	5001341	108.3	9.3085	1.89238	6.97513	AlgR_pval_peak_500
	NC_002516.2	5004989	5005077	89	5005034	115.98	10.6818	1.96852	8.17588	AlgR_pval_peak_501
	NC_002516.2	5014016	5014259	244	5014158	127.92	16.6081	2.31212	9.91616	AlgR_pval_peak_502
	NC_002516.2	5019322	5019442	121	5019364	127.07	9.85154	1.82951	7.45177	AlgR_pval_peak_503
	NC_002516.2	5033742	5033843	102	5033784	100.63	7.63444	1.80449	5.50383	AlgR_pval_peak_504
	NC_002516.2	5040964	5041101	138	5041017	113.42	11.8113	2.0587	9.13947	AlgR_pval_peak_505
	NC_002516.2	5041589	5041663	75	5041624	104.04	9.00057	1.88667	6.71501	AlgR_pval_peak_506
	NC_002516.2	5048184	5048271	88	5048239	104.04	9.03977	1.88992	6.72662	AlgR_pval_peak_507
	NC_002516.2	5054770	5054848	79	5054807	103.19	8.75139	1.87458	6.48539	AlgR_pval_peak_508
	NC_002516.2	5055444	5055545	102	5055484	106.6	9.62848	1.93595	7.24419	AlgR_pval_peak_509
	NC_002516.2	5070460	5070552	93	5070510	120.24	8.58532	1.77386	6.34367	AlgR_pval_peak_510
	NC_002516.2	5083582	5083685	104	5083643	116.83	11.6327	2.03159	8.98799	AlgR_pval_peak_511
	NC_002516.2	5084135	5084334	200	5084242	124.51	15.6053	2.25817	9.91616	AlgR_pval_peak_512
	NC_002516.2	5085298	5085411	114	5085346	123.65	8.78309	1.78078	6.51389	AlgR_pval_peak_513
	NC_002516.2	5098045	5098236	192	5098136	127.07	13.8461	2.10461	9.91616	AlgR_pval_peak_514
	NC_002516.2	5105943	5106044	102	5106004	113.42	10.1205	1.92839	7.68759	AlgR_pval_peak_515
	NC_002516.2	5117832	5117909	78	5117864	107.45	8.90167	1.86792	6.62376	AlgR_pval_peak_516
	NC_002516.2	5119906	5120157	252	5120065	127.07	14.303	2.1362	9.91616	AlgR_pval_peak_517
	NC_002516.2	5123702	5123804	103	5123754	117.68	10.9296	1.96987	8.36948	AlgR_pval_peak_518
	NC_002516.2	5124286	5124577	292	5124362	127.07	14.3494	2.13942	9.91616	AlgR_pval_peak_519
	NC_002516.2	5126796	5126957	162	5126870	122.8	13.8325	2.1512	9.91616	AlgR_pval_peak_520
	NC_002516.2	5127577	5127686	110	5127671	97.22	6.63886	1.72509	4.63851	AlgR_pval_peak_521
	NC_002516.2	5151774	5151851	78	5151823	110.86	8.60071	1.83381	6.35735	AlgR_pval_peak_522
	NC_002516.2	5152160	5152286	127	5152232	123.65	14.1724	2.16574	9.91616	AlgR_pval_peak_523
	NC_002516.2	5156234	5156394	161	5156297	127.92	5.07957	1.49905	3.29352	AlgR_pval_peak_524
	NC_002516.2	5160571	5160704	134	5160652	119.39	11.0071	1.95868	8.44157	AlgR_pval_peak_525
	NC_002516.2	5161755	5161856	102	5161810	120.24	11.0591	1.9542	8.48913	AlgR_pval_peak_526
	NC_002516.2	5166448	5166550	103	5166505	120.24	6.76066	1.63842	4.75133	AlgR_pval_peak_527
	NC_002516.2	5173127	5173224	98	5173177	119.39	11.2107	1.97361	8.61062	AlgR_pval_peak_528
	NC_002516.2	5174558	5174701	144	5174621	127.92	13.1841	2.07264	9.91616	AlgR_pval_peak_529
	NC_002516.2	5177861	5177984	124	5177922	127.92	12.828	2.04795	9.91616	AlgR_pval_peak_530
	NC_002516.2	5181927	5182030	104	5181969	113.42	8.54717	1.80688	6.30788	AlgR_pval_peak_531
	NC_002516.2	5191196	5191292	97	5191248	121.1	10.4347	1.90107	7.96262	AlgR_pval_peak_532
	NC_002516.2	5191345	5191474	130	5191403	125.36	11.1731	1.93581	8.57608	AlgR_pval_peak_533
	NC_002516.2	5192937	5193182	246	5193030	127.92	16.713	2.31955	9.91616	AlgR_pval_peak_534
	NC_002516.2	5194124	5194230	107	5194188	122.8	12.6153	2.06336	9.83737	AlgR_pval_peak_535
	NC_002516.2	5205784	5205922	139	5205872	122.8	12.9363	2.08648	9.91616	AlgR_pval_peak_536
	NC_002516.2	5213500	5213602	103	5213547	118.54	12.2749	2.06099	9.55886	AlgR_pval_peak_537
	NC_002516.2	5216059	5216140	82	5216104	114.27	7.19743	1.6952	5.13103	AlgR_pval_peak_538
	NC_002516.2	5218449	5218550	102	5218491	113.42	9.05563	1.84624	6.74031	AlgR_pval_peak_539
	NC_002516.2	5222438	5222516	79	5222471	115.98	11.2147	2.00909	8.61436	AlgR_pval_peak_540
	NC_002516.2	5223532	5223635	104	5223587	119.39	12.9446	2.10096	9.91616	AlgR_pval_peak_541
	NC_002516.2	5226823	5226940	118	5226890	121.95	13.2647	2.11981	9.91616	AlgR_pval_peak_542
	NC_002516.2	5243705	5243827	123	5243753	119.39	13.8275	2.16611	9.91616	AlgR_pval_peak_543
	NC_002516.2	5246154	5246237	84	5246203	103.19	7.65838	1.7825	5.52221	AlgR_pval_peak_544
	NC_002516.2	5249895	5250109	215	5250062	112.57	11.488	2.04336	8.85285	AlgR_pval_peak_545
	NC_002516.2	5250829	5250916	88	5250870	106.6	9.62848	1.93595	7.24419	AlgR_pval_peak_546
	NC_002516.2	5251745	5251939	195	5251814	127.07	14.2773	2.13442	9.91616	AlgR_pval_peak_547
	NC_002516.2	5252670	5252750	81	5252704	105.75	7.8088	1.79405	5.66037	AlgR_pval_peak_548
	NC_002516.2	5274676	5274768	93	5274726	98.92	6.36235	1.70736	4.39576	AlgR_pval_peak_549
	NC_002516.2	5284083	5284212	130	5284138	127.07	15.8932	2.24676	9.91616	AlgR_pval_peak_550
	NC_002516.2	5294841	5294945	105	5294902	121.95	10.5275	1.92107	8.04508	AlgR_pval_peak_551
	NC_002516.2	5295893	5296035	143	5295942	127.92	14.4581	2.16124	9.91616	AlgR_pval_peak_552
	NC_002516.2	5309318	5309427	110	5309376	122.8	11.8703	2.00976	9.19402	AlgR_pval_peak_553
	NC_002516.2	5318154	5318375	222	5318314	108.3	8.81414	1.85261	6.54276	AlgR_pval_peak_554
	NC_002516.2	5321137	5321238	102	5321182	116.83	9.49574	1.87035	7.13496	AlgR_pval_peak_555
	NC_002516.2	5324473	5324572	100	5324513	106.6	9.15152	1.89685	6.83065	AlgR_pval_peak_556
	NC_002516.2	5326553	5326699	147	5326625	127.92	11.4613	1.95331	8.84478	AlgR_pval_peak_557
	NC_002516.2	5330681	5330762	82	5330727	116.83	8.27294	1.77759	6.06736	AlgR_pval_peak_558
	NC_002516.2	5339878	5339952	75	5339912	112.57	6.99875	1.6922	4.95934	AlgR_pval_peak_559
	NC_002516.2	5340496	5340616	121	5340521	127.92	10.7358	1.90306	8.22548	AlgR_pval_peak_560
	NC_002516.2	5341658	5341762	105	5341722	123.65	10.2989	1.88927	7.837	AlgR_pval_peak_561
	NC_002516.2	5351835	5351948	114	5351902	127.92	10.4918	1.88615	8.01481	AlgR_pval_peak_562
	NC_002516.2	5354946	5355074	129	5355011	127.07	13.6966	2.09428	9.91616	AlgR_pval_peak_563
	NC_002516.2	5359839	5359949	111	5359890	127.07	8.76709	1.75432	6.49931	AlgR_pval_peak_564
	NC_002516.2	5370385	5370522	138	5370461	127.92	10.1096	1.85962	7.67803	AlgR_pval_peak_565
	NC_002516.2	5385665	5385760	96	5385708	120.24	11.4852	1.98515	8.85285	AlgR_pval_peak_566
	NC_002516.2	5423526	5423671	146	5423593	127.92	10.7937	1.90707	8.27742	AlgR_pval_peak_567
	NC_002516.2	5447267	5447396	130	5447328	121.95	12.211	2.04319	9.49889	AlgR_pval_peak_568
	NC_002516.2	5447668	5447767	100	5447726	126.21	11.7001	1.96467	9.0513	AlgR_pval_peak_569
	NC_002516.2	5479842	5479919	78	5479866	124.51	8.34772	1.74315	6.1365	AlgR_pval_peak_570
	NC_002516.2	5553522	5553672	151	5553613	127.07	9.25357	1.78812	6.92436	AlgR_pval_peak_571
	NC_002516.2	5563831	5563931	101	5563882	127.07	9.11755	1.77869	6.7984	AlgR_pval_peak_572
	NC_002516.2	5585727	5585822	96	5585767	127.92	6.8772	1.63188	4.8468	AlgR_pval_peak_573
	NC_002516.2	5601247	5601325	79	5601290	118.54	10.7831	1.95052	8.26753	AlgR_pval_peak_574
	NC_002516.2	5634931	5635031	101	5634964	119.39	8.37887	1.76525	6.16521	AlgR_pval_peak_575
	NC_002516.2	5656125	5656259	135	5656178	116.83	7.68731	1.73282	5.54936	AlgR_pval_peak_576
	NC_002516.2	5665578	5665708	131	5665648	118.54	9.66608	1.86777	7.28005	AlgR_pval_peak_577
	NC_002516.2	5671046	5671167	122	5671116	124.51	9.78781	1.84569	7.39342	AlgR_pval_peak_578
	NC_002516.2	5671583	5671711	129	5671627	120.24	11.0429	1.95301	8.47359	AlgR_pval_peak_579
	NC_002516.2	5674473	5674606	134	5674542	124.51	8.34772	1.74315	6.1365	AlgR_pval_peak_580
	NC_002516.2	5676247	5676371	125	5676304	127.92	8.09771	1.71891	5.91629	AlgR_pval_peak_581
	NC_002516.2	5718577	5718703	127	5718648	127.07	10.6318	1.88332	8.12949	AlgR_pval_peak_582
	NC_002516.2	5722175	5722249	75	5722217	118.54	8.1846	1.75739	5.9883	AlgR_pval_peak_583
	NC_002516.2	5753567	5753663	97	5753616	121.1	7.93326	1.71966	5.76445	AlgR_pval_peak_584
	NC_002516.2	5754634	5754772	139	5754697	127.92	10.5877	1.89279	8.08863	AlgR_pval_peak_585
	NC_002516.2	5782782	5782856	75	5782810	121.95	8.52819	1.77543	6.2904	AlgR_pval_peak_586
	NC_002516.2	5809853	5809963	111	5809908	127.92	10.8242	1.90919	8.29844	AlgR_pval_peak_587
	NC_002516.2	5816077	5816290	214	5816165	127.92	13.0406	2.06269	9.91616	AlgR_pval_peak_588
	NC_002516.2	5836365	5836567	203	5836477	127.92	10.8549	1.91132	8.29966	AlgR_pval_peak_589
	NC_002516.2	5845799	5845985	187	5845881	115.98	9.216	1.85681	6.88882	AlgR_pval_peak_590
	NC_002516.2	5847193	5847398	206	5847234	125.36	12.6811	2.04136	9.8995	AlgR_pval_peak_591
	NC_002516.2	5848123	5848206	84	5848151	122.8	9.82062	1.86238	7.42404	AlgR_pval_peak_592
	NC_002516.2	5860454	5860556	103	5860520	114.27	8.34969	1.78442	6.13836	AlgR_pval_peak_593
	NC_002516.2	5861001	5861084	84	5861036	123.65	10.7524	1.9216	8.23955	AlgR_pval_peak_594
	NC_002516.2	5863609	5863729	121	5863678	127.07	11.4827	1.94186	8.85285	AlgR_pval_peak_595
	NC_002516.2	5868772	5869016	245	5868853	127.07	12.3362	2.00055	9.61572	AlgR_pval_peak_596
	NC_002516.2	5878897	5878992	96	5878962	115.98	5.67308	1.5808	3.8034	AlgR_pval_peak_597
	NC_002516.2	5897911	5897990	80	5897955	122.8	8.87925	1.79436	6.60225	AlgR_pval_peak_598
	NC_002516.2	5922610	5922720	111	5922666	127.92	5.36563	1.52071	3.5434	AlgR_pval_peak_599
	NC_002516.2	5922833	5923276	444	5923145	127.92	6.79166	1.6257	4.77972	AlgR_pval_peak_600
	NC_002516.2	5923460	5923565	106	5923498	127.92	5.55259	1.53474	3.70369	AlgR_pval_peak_601
	NC_002516.2	5964053	5964151	99	5964072	105.75	6.35966	1.67202	4.39337	AlgR_pval_peak_602
	NC_002516.2	5984636	5984710	75	5984664	121.95	8.7775	1.79369	6.50898	AlgR_pval_peak_603
	NC_002516.2	5996372	5996485	114	5996410	126.21	10.5305	1.88352	8.04508	AlgR_pval_peak_604
	NC_002516.2	6003117	6003241	125	6003181	127.07	9.85154	1.82951	7.45177	AlgR_pval_peak_605
	NC_002516.2	6017666	6017763	98	6017724	114.27	7.63983	1.7296	5.50492	AlgR_pval_peak_606
	NC_002516.2	6081322	6081421	100	6081373	127.07	9.15676	1.78141	6.83503	AlgR_pval_peak_607
	NC_002516.2	6081808	6081927	120	6081861	127.92	9.11755	1.79053	6.7984	AlgR_pval_peak_608
	NC_002516.2	6093190	6093277	88	6093231	127.07	11.1026	1.91571	8.52948	AlgR_pval_peak_609
	NC_002516.2	6100368	6100483	116	6100416	127.92	10.4799	1.88532	8.00358	AlgR_pval_peak_610
	NC_002516.2	6106859	6106979	121	6106933	127.07	7.46846	1.66319	5.35881	AlgR_pval_peak_611
	NC_002516.2	6156315	6156417	103	6156374	124.51	7.69285	1.69604	5.55388	AlgR_pval_peak_612
	NC_002516.2	6183732	6183872	141	6183830	121.95	7.98129	1.73522	5.80939	AlgR_pval_peak_613
	NC_002516.2	6206989	6207082	94	6207026	124.51	10.5255	1.89788	8.04508	AlgR_pval_peak_614
	NC_002516.2	6211606	6211698	93	6211657	118.54	9.66608	1.86777	7.28005	AlgR_pval_peak_615
	NC_002516.2	6219711	6219834	124	6219783	127.92	11.8437	1.97978	9.16847	AlgR_pval_peak_616
	NC_002516.2	6226119	6226202	84	6226170	124.51	8.4155	1.74801	6.19993	AlgR_pval_peak_617
	NC_002516.2	6235329	6235444	116	6235396	119.39	8.10331	1.74479	5.92126	AlgR_pval_peak_618
	NC_002516.2	6255133	6255232	100	6255187	127.92	5.07957	1.49905	3.29352	AlgR_pval_peak_619
	NC_002516.2	6262242	6262345	104	6262293	122.8	9.67571	1.85193	7.28893	AlgR_pval_peak_620
CdpR	NC_002516.2	9870	9982	113	9940	125	8.37525	1.73402	5.19337	CdpR_pval_peak_1
	NC_002516.2	185658	185823	166	185740	138	12.662	1.96061	9.2514	CdpR_pval_peak_2
	NC_002516.2	397353	397460	108	397402	117	9.17335	1.8279	5.93132	CdpR_pval_peak_3
	NC_002516.2	494276	494477	202	494384	150	19.9709	2.33565	16.4024	CdpR_pval_peak_4
	NC_002516.2	923848	924103	256	923980	139	23.3842	2.649	19.7154	CdpR_pval_peak_5
	NC_002516.2	1016767	1016935	169	1016844	108	11.4961	2.06243	8.13124	CdpR_pval_peak_6
	NC_002516.2	1330816	1330891	76	1330846	97	6.60027	1.71779	3.58565	CdpR_pval_peak_7
	NC_002516.2	1382627	1382893	267	1382749	144	25.5955	2.7436	21.5495	CdpR_pval_peak_8
	NC_002516.2	1445811	1445949	139	1445857	113	13.1843	2.15704	9.75899	CdpR_pval_peak_9
	NC_002516.2	1476886	1477016	131	1476934	101	8.73325	1.88192	5.51775	CdpR_pval_peak_10
	NC_002516.2	1861183	1861319	137	1861238	112	12.8391	2.13812	9.42167	CdpR_pval_peak_11
	NC_002516.2	2012341	2012456	116	2012421	95	7.57191	1.81646	4.45191	CdpR_pval_peak_12
	NC_002516.2	2476367	2476458	92	2476428	98	8.41524	1.87322	5.22399	CdpR_pval_peak_13
	NC_002516.2	2633910	2634148	239	2633964	109	7.06239	1.70147	3.9915	CdpR_pval_peak_14
	NC_002516.2	2716630	2716726	97	2716669	93	7.03139	1.77861	3.96254	CdpR_pval_peak_15
	NC_002516.2	2927699	2929562	1864	2928940	150	28.3464	2.85713	21.5495	CdpR_pval_peak_16
	NC_002516.2	2953008	2953217	210	2953111	145	26.0467	2.76253	21.5495	CdpR_pval_peak_17
	NC_002516.2	2954387	2954547	161	2954474	117	11.952	2.03448	8.57139	CdpR_pval_peak_18
	NC_002516.2	3070623	3070717	95	3070667	101	9.2967	1.92998	6.04289	CdpR_pval_peak_19
	NC_002516.2	3188911	3189068	158	3188993	118	14.9655	2.25165	11.4891	CdpR_pval_peak_20
	NC_002516.2	3397106	3397232	127	3397204	103	9.90502	1.96783	6.61976	CdpR_pval_peak_21
	NC_002516.2	3415053	3415216	164	3415154	96	7.84872	1.83538	4.7038	CdpR_pval_peak_22
	NC_002516.2	3699993	3700086	94	3700043	94	7.29945	1.79753	4.20223	CdpR_pval_peak_23
	NC_002516.2	3774267	3774343	77	3774275	92	5.95173	1.68261	3.04275	CdpR_pval_peak_24
	NC_002516.2	3774778	3774909	132	3774787	93	5.63372	1.64768	2.78613	CdpR_pval_peak_25
	NC_002516.2	3776619	3776715	97	3776697	106	6.34605	1.65506	3.36435	CdpR_pval_peak_26
	NC_002516.2	3793361	3793505	145	3793418	116	11.2769	1.99059	7.92267	CdpR_pval_peak_27
	NC_002516.2	4071627	4071732	106	4071679	120	14.4458	2.19685	10.9854	CdpR_pval_peak_28
	NC_002516.2	4074150	4074243	94	4074181	98	8.41524	1.87322	5.22399	CdpR_pval_peak_29
	NC_002516.2	4293355	4293461	107	4293404	114	10.9571	1.97911	7.61641	CdpR_pval_peak_30
	NC_002516.2	4314970	4315061	92	4314975	91	6.14019	1.70564	3.19101	CdpR_pval_peak_31
	NC_002516.2	4320283	4320368	86	4320324	102	9.57772	1.94712	6.31537	CdpR_pval_peak_32
	NC_002516.2	4454438	4454543	106	4454496	109	8.48875	1.81601	5.2935	CdpR_pval_peak_33
	NC_002516.2	4472395	4472530	136	4472456	102	9.42559	1.93427	6.16854	CdpR_pval_peak_34
	NC_002516.2	4570648	4570754	107	4570706	133	12.2114	1.95763	8.81607	CdpR_pval_peak_35
	NC_002516.2	4808432	4808594	163	4808522	112	8.84615	1.82848	5.62596	CdpR_pval_peak_36
	NC_002516.2	4869846	4869921	76	4869881	93	7.03139	1.77861	3.96254	CdpR_pval_peak_37
	NC_002516.2	4928243	4928325	83	4928296	96	6.35217	1.70026	3.36947	CdpR_pval_peak_38
	NC_002516.2	5083223	5083427	205	5083316	93	7.03139	1.77861	3.96254	CdpR_pval_peak_39
	NC_002516.2	5085502	5085762	261	5085663	126	17.1609	2.34317	13.6405	CdpR_pval_peak_40
	NC_002516.2	5114413	5114522	110	5114475	107	8.92541	1.86207	5.70024	CdpR_pval_peak_41
	NC_002516.2	5114771	5114852	82	5114813	112	12.1783	2.0867	8.78347	CdpR_pval_peak_42
	NC_002516.2	5197649	5197756	108	5197701	108	9.79576	1.92616	6.51989	CdpR_pval_peak_43
	NC_002516.2	5246224	5246326	103	5246233	91	5.72744	1.66602	2.86818	CdpR_pval_peak_44
	NC_002516.2	5795713	5795840	128	5795779	137	13.4697	2.01747	10.0376	CdpR_pval_peak_45
	NC_002516.2	5953861	5953993	133	5953927	115	10.8912	1.96785	7.55249	CdpR_pval_peak_46
	NC_002516.2	5996038	5996114	77	5996083	116	9.16672	1.83243	5.9253	CdpR_pval_peak_47
ExsA	NC_002516.2	58515	58913	399	58701	133	50.2074	4.9951	46.1257	ExsA_pval_peak_1
	NC_002516.2	514649	514725	77	514695	75	11.5426	2.41791	8.27451	ExsA_pval_peak_2
	NC_002516.2	654472	654547	76	654525	70	12.1681	2.57896	8.88192	ExsA_pval_peak_3
	NC_002516.2	969882	969958	77	969939	58	8.86085	2.35226	5.70713	ExsA_pval_peak_4
	NC_002516.2	970047	970172	126	970114	54	7.26802	2.18344	4.21166	ExsA_pval_peak_5
	NC_002516.2	1022267	1022373	107	1022310	51	7.76089	2.31538	4.66996	ExsA_pval_peak_6
	NC_002516.2	1082676	1082768	93	1082721	49	7.08719	2.24273	4.04346	ExsA_pval_peak_7
	NC_002516.2	1570374	1570473	100	1570424	62	9.63311	2.38998	6.43829	ExsA_pval_peak_8
	NC_002516.2	1696119	1696239	121	1696170	65	14.1538	2.9604	10.8023	ExsA_pval_peak_9
	NC_002516.2	1696298	1696384	87	1696326	69	14.9141	2.96247	11.5518	ExsA_pval_peak_10
	NC_002516.2	1846913	1847275	363	1847126	116	46.3538	5.24799	42.4076	ExsA_pval_peak_11
	NC_002516.2	1851855	1852157	303	1851961	130	57.0973	5.87595	52.4647	ExsA_pval_peak_12
	NC_002516.2	1852774	1852902	129	1852877	58	10.8342	2.64642	7.58619	ExsA_pval_peak_13
	NC_002516.2	1853263	1853337	75	1853315	53	8.56448	2.40444	5.42922	ExsA_pval_peak_14
	NC_002516.2	1855458	1856052	595	1855821	122	50.8744	5.51711	46.7459	ExsA_pval_peak_15
	NC_002516.2	1856144	1856249	106	1856206	50	7.47213	2.28758	4.39615	ExsA_pval_peak_16
	NC_002516.2	1856347	1856893	547	1856432	70	16.7197	3.18468	13.3262	ExsA_pval_peak_17
	NC_002516.2	1857172	1858496	1325	1858090	137	62.7156	6.18993	57.4869	ExsA_pval_peak_18
	NC_002516.2	2012372	2012448	77	2012423	57	10.3877	2.60157	7.15487	ExsA_pval_peak_19
	NC_002516.2	2114189	2114282	94	2114236	93	20.3889	3.06769	16.9442	ExsA_pval_peak_20
	NC_002516.2	2192484	2192644	161	2192539	122	14.2289	2.1658	10.877	ExsA_pval_peak_21
	NC_002516.2	2411341	2411622	282	2411485	112	43.4132	5.06857	39.5876	ExsA_pval_peak_22
	NC_002516.2	2633888	2633991	104	2633985	54	6.04658	1.99778	3.13709	ExsA_pval_peak_23
	NC_002516.2	3325672	3325825	154	3325778	59	11.2579	2.68676	8.0024	ExsA_pval_peak_24
	NC_002516.2	3580117	3580247	131	3580179	65	7.20668	2.02438	4.15499	ExsA_pval_peak_25
	NC_002516.2	3617429	3617579	151	3617481	99	9.18062	1.93349	6.0072	ExsA_pval_peak_26
	NC_002516.2	3705444	3705580	137	3705484	91	11.9528	2.25514	8.66927	ExsA_pval_peak_27
	NC_002516.2	3773811	3773894	84	3773862	67	14.3317	2.93316	10.9791	ExsA_pval_peak_28
	NC_002516.2	3774253	3774366	114	3774317	61	11.4135	2.66292	8.14801	ExsA_pval_peak_29
	NC_002516.2	3777468	3777554	87	3777537	66	9.0125	2.24295	5.85331	ExsA_pval_peak_30
	NC_002516.2	4302865	4303032	168	4302998	60	11.4646	2.69378	8.19815	ExsA_pval_peak_31
	NC_002516.2	4304289	4304857	569	4304576	141	65.3807	6.29843	58.6337	ExsA_pval_peak_32
	NC_002516.2	4305134	4305317	184	4305173	62	12.671	2.82295	9.36798	ExsA_pval_peak_33
	NC_002516.2	4770772	4770882	111	4770813	59	7.55777	2.14895	4.47789	ExsA_pval_peak_34
	NC_002516.2	5147433	5147545	113	5147452	56	8.74918	2.37311	5.59841	ExsA_pval_peak_35
	NC_002516.2	5900222	5900325	104	5900249	75	7.67052	1.97635	4.58427	ExsA_pval_peak_36
	NC_002516.2	6263911	6264091	181	6263952	69	5.88051	1.82032	3.00677	ExsA_pval_peak_37
FleQ	NC_002516.2	53183	53317	135	53286	25	8.1758	3.46706	5.41247	FleQ_pval_peak_1
	NC_002516.2	53488	53755	268	53602	27	9.74235	3.83873	6.76521	FleQ_pval_peak_2
	NC_002516.2	53888	54004	117	53951	27	8.9064	3.55432	6.04189	FleQ_pval_peak_3
	NC_002516.2	55034	55379	346	55212	25	7.24441	3.1491	4.63236	FleQ_pval_peak_4
	NC_002516.2	55485	56108	624	55815	25	9.0678	3.78559	6.17639	FleQ_pval_peak_5
	NC_002516.2	196793	196919	127	196856	20	10.6913	5.13218	7.59168	FleQ_pval_peak_6
	NC_002516.2	229288	229425	138	229383	19	6.74118	3.45096	4.21407	FleQ_pval_peak_7
	NC_002516.2	559198	559355	158	559252	22	6.62199	3.14644	4.11708	FleQ_pval_peak_8
	NC_002516.2	577952	578046	95	578013	15	7.1976	4.15346	4.59523	FleQ_pval_peak_9
	NC_002516.2	579448	580238	791	580106	40	26.3803	8.13766	22.2592	FleQ_pval_peak_10
	NC_002516.2	581983	582079	97	582029	18	8.49721	4.37363	5.68996	FleQ_pval_peak_11
	NC_002516.2	582507	582589	83	582539	17	7.73828	4.14344	5.04531	FleQ_pval_peak_12
	NC_002516.2	582904	583203	300	582950	17	7.96848	4.25785	5.23941	FleQ_pval_peak_13
	NC_002516.2	698510	698980	471	698575	22	6.62199	3.14644	4.11708	FleQ_pval_peak_14
	NC_002516.2	699513	699727	215	699679	29	10.8601	4.0344	7.74098	FleQ_pval_peak_15
	NC_002516.2	720222	720296	75	720262	23	10.0227	4.37957	7.0075	FleQ_pval_peak_16
	NC_002516.2	784166	784708	543	784501	28	15.3797	5.89281	11.799	FleQ_pval_peak_17
	NC_002516.2	785436	785611	176	785553	39	19.3369	5.7189	15.5141	FleQ_pval_peak_18
	NC_002516.2	785936	787936	2001	786152	34	13.8277	4.51523	10.3729	FleQ_pval_peak_19
	NC_002516.2	788070	788263	194	788203	29	10.6597	3.96708	7.5647	FleQ_pval_peak_20
	NC_002516.2	788419	788578	160	788463	27	9.81445	3.8638	6.82792	FleQ_pval_peak_21
	NC_002516.2	831247	831994	748	831445	35	19.2637	6.28011	15.4455	FleQ_pval_peak_22
	NC_002516.2	901559	901849	291	901791	48	23.072	5.7588	19.0633	FleQ_pval_peak_23
	NC_002516.2	958266	958380	115	958308	19	7.81544	3.92049	5.10854	FleQ_pval_peak_24
	NC_002516.2	971861	971965	105	971912	28	12.4108	4.69706	9.10082	FleQ_pval_peak_25
	NC_002516.2	1002338	1002565	228	1002368	20	10.6913	5.13218	7.59168	FleQ_pval_peak_26
	NC_002516.2	1045554	1045716	163	1045588	27	13.1216	5.1095	9.73127	FleQ_pval_peak_27
	NC_002516.2	1062445	1062664	220	1062591	29	12.6618	4.66819	9.32707	FleQ_pval_peak_28
	NC_002516.2	1062793	1062958	166	1062862	27	11.1822	4.35591	8.02881	FleQ_pval_peak_29
	NC_002516.2	1063054	1063227	174	1063125	23	7.95705	3.5598	5.22836	FleQ_pval_peak_30
	NC_002516.2	1063335	1063584	250	1063495	31	13.416	4.70238	9.99396	FleQ_pval_peak_31
	NC_002516.2	1063859	1063955	97	1063903	29	11.492	4.25083	8.29547	FleQ_pval_peak_32
	NC_002516.2	1065905	1066347	443	1065962	33	16.075	5.39659	12.4536	FleQ_pval_peak_33
	NC_002516.2	1067474	1067752	279	1067486	26	8.71188	3.57037	5.87313	FleQ_pval_peak_34
	NC_002516.2	1067946	1068151	206	1067969	27	9.62369	3.79767	6.66252	FleQ_pval_peak_35
	NC_002516.2	1072838	1072964	127	1072848	20	7.13504	3.51818	4.54372	FleQ_pval_peak_36
	NC_002516.2	1074650	1074780	131	1074714	33	16.3778	5.5069	12.7396	FleQ_pval_peak_37
	NC_002516.2	1175636	1175717	82	1175684	22	11.9055	5.37243	8.66599	FleQ_pval_peak_38
	NC_002516.2	1187580	1189072	1493	1187662	32	21.5447	7.82445	17.5915	FleQ_pval_peak_39
	NC_002516.2	1195588	1195769	182	1195616	14	6.37005	3.85457	3.90871	FleQ_pval_peak_40
	NC_002516.2	1243464	1243555	92	1243509	28	10.3847	3.96725	7.32639	FleQ_pval_peak_41
	NC_002516.2	1245638	1245725	88	1245697	23	8.22838	3.66263	5.45885	FleQ_pval_peak_42
	NC_002516.2	1246663	1246772	110	1246681	22	7.41511	3.4437	4.7707	FleQ_pval_peak_43
	NC_002516.2	1247060	1247255	196	1247219	24	8.15034	3.54236	5.38993	FleQ_pval_peak_44
	NC_002516.2	1247501	1247648	148	1247608	22	7.67587	3.54415	4.99216	FleQ_pval_peak_45
	NC_002516.2	1355416	1355493	78	1355471	30	10.837	3.93514	7.72068	FleQ_pval_peak_46
	NC_002516.2	1483450	1483982	533	1483648	31	13.5415	4.74639	10.1108	FleQ_pval_peak_47
	NC_002516.2	1484167	1484317	151	1484267	20	6.49305	3.25734	4.00881	FleQ_pval_peak_48
	NC_002516.2	1484414	1484522	109	1484470	23	8.70789	3.8479	5.87015	FleQ_pval_peak_49
	NC_002516.2	1485491	1485667	177	1485525	26	8.54083	3.51177	5.72413	FleQ_pval_peak_50
	NC_002516.2	1486436	1487563	1128	1487162	28	10.7938	4.10913	7.68372	FleQ_pval_peak_51
	NC_002516.2	1487745	1488345	601	1487910	25	9.54832	3.96308	6.59846	FleQ_pval_peak_52
	NC_002516.2	1488729	1489285	557	1489219	29	9.81497	3.68998	6.82812	FleQ_pval_peak_53
	NC_002516.2	1538939	1539218	280	1539108	33	16.3778	5.5069	12.7396	FleQ_pval_peak_54
	NC_002516.2	1571753	1571913	161	1571820	15	6.85169	3.97148	4.30582	FleQ_pval_peak_55
	NC_002516.2	2446492	2446859	368	2446845	22	8.53278	3.88403	5.71713	FleQ_pval_peak_56
	NC_002516.2	2446975	2447293	319	2447242	22	8.95459	4.05695	6.0809	FleQ_pval_peak_57
	NC_002516.2	2448239	2448359	121	2448309	22	7.85624	3.61444	5.14558	FleQ_pval_peak_58
	NC_002516.2	2448581	2448669	89	2448603	24	9.30257	3.97405	6.38098	FleQ_pval_peak_59
	NC_002516.2	2448904	2449551	648	2449400	28	12.5294	4.74189	9.20452	FleQ_pval_peak_60
	NC_002516.2	2450084	2450301	218	2450085	19	6.00075	3.14299	3.59818	FleQ_pval_peak_61
	NC_002516.2	2453445	2453655	211	2453594	51	36.842	9.82858	32.0274	FleQ_pval_peak_62
	NC_002516.2	2623642	2623906	265	2623832	21	7.39439	3.52724	4.75364	FleQ_pval_peak_63
	NC_002516.2	2756462	2756548	87	2756510	21	9.50963	4.42193	6.56511	FleQ_pval_peak_64
	NC_002516.2	2759366	2759520	155	2759469	24	10.5236	4.45936	7.44694	FleQ_pval_peak_65
	NC_002516.2	2759946	2760079	134	2759979	19	7.81544	3.92049	5.10854	FleQ_pval_peak_66
	NC_002516.2	2760966	2761184	219	2761116	23	9.01344	3.96834	6.13006	FleQ_pval_peak_67
	NC_002516.2	2761284	2761399	116	2761346	22	8.79848	3.99252	5.95026	FleQ_pval_peak_68
	NC_002516.2	2767162	2767236	75	2767181	14	6.34966	3.84366	3.89344	FleQ_pval_peak_69
	NC_002516.2	2905109	2905229	121	2905127	18	8.12024	4.19101	5.36672	FleQ_pval_peak_70
	NC_002516.2	2964539	2964721	183	2964613	19	9.41753	4.67168	6.48296	FleQ_pval_peak_71
	NC_002516.2	2964828	2965135	308	2964952	18	8.83486	4.54014	5.98301	FleQ_pval_peak_72
	NC_002516.2	2982587	2982758	172	2982703	25	12.8344	5.29305	9.47417	FleQ_pval_peak_73
	NC_002516.2	3010860	3010935	76	3010898	16	8.5902	4.73929	5.76889	FleQ_pval_peak_74
	NC_002516.2	3088462	3088610	149	3088554	21	9.25091	4.30721	6.33875	FleQ_pval_peak_75
	NC_002516.2	3099379	3099597	219	3099495	16	6.56741	3.69838	4.06818	FleQ_pval_peak_76
	NC_002516.2	3099752	3099842	91	3099775	19	8.31059	4.14614	5.52634	FleQ_pval_peak_77
	NC_002516.2	3115307	3115417	111	3115402	12	5.55524	3.67589	3.23071	FleQ_pval_peak_78
	NC_002516.2	3150913	3150987	75	3150948	20	9.12974	4.38788	6.23345	FleQ_pval_peak_79
	NC_002516.2	3151187	3151270	84	3151222	23	12.7637	5.60188	9.41892	FleQ_pval_peak_80
	NC_002516.2	3151793	3151914	122	3151811	15	6.51519	3.79751	4.02777	FleQ_pval_peak_81
	NC_002516.2	3152103	3152261	159	3152184	22	9.17623	4.14931	6.27234	FleQ_pval_peak_82
	NC_002516.2	3206825	3206997	173	3206880	20	9.38706	4.50672	6.45676	FleQ_pval_peak_83
	NC_002516.2	3325577	3325665	89	3325616	17	7.05398	3.81129	4.47522	FleQ_pval_peak_84
	NC_002516.2	3409249	3409437	189	3409302	21	8.90983	4.15824	6.04189	FleQ_pval_peak_85
	NC_002516.2	3410128	3410253	126	3410142	13	5.96453	3.7703	3.5719	FleQ_pval_peak_86
	NC_002516.2	3433986	3434112	127	3434054	37	30.7431	10.902	26.3887	FleQ_pval_peak_87
	NC_002516.2	3498139	3498280	142	3498260	18	7.12224	3.72447	4.53337	FleQ_pval_peak_88
	NC_002516.2	3509134	3509208	75	3509153	16	7.60589	4.2197	4.93322	FleQ_pval_peak_89
	NC_002516.2	3531464	3531564	101	3531519	21	8.46756	3.96891	5.66155	FleQ_pval_peak_90
	NC_002516.2	3531716	3531790	75	3531762	20	8.416	4.06622	5.61786	FleQ_pval_peak_91
	NC_002516.2	3532104	3532301	198	3532246	24	10.1647	4.3137	7.13084	FleQ_pval_peak_92
	NC_002516.2	3532447	3535168	2722	3533052	36	19.9907	6.39124	16.1273	FleQ_pval_peak_93
	NC_002516.2	3535649	3535893	245	3535757	23	9.55577	4.18674	6.60498	FleQ_pval_peak_94
	NC_002516.2	3536038	3536257	220	3536155	26	11.0402	4.41828	7.90109	FleQ_pval_peak_95
	NC_002516.2	3536479	3538470	1992	3537978	32	16.1688	5.57274	12.5407	FleQ_pval_peak_96
	NC_002516.2	3538626	3539498	873	3539087	41	23.5554	6.87288	19.5345	FleQ_pval_peak_97
	NC_002516.2	3539634	3539829	196	3539799	21	8.90697	4.157	6.04189	FleQ_pval_peak_98
	NC_002516.2	3539964	3540041	78	3539992	19	6.92128	3.52778	4.36754	FleQ_pval_peak_99
	NC_002516.2	3540302	3540487	186	3540381	26	13.22	5.30086	9.81753	FleQ_pval_peak_100
	NC_002516.2	3540838	3540994	157	3540855	19	7.89168	3.95486	5.17268	FleQ_pval_peak_101
	NC_002516.2	3541149	3541263	115	3541167	19	7.9081	3.96227	5.1871	FleQ_pval_peak_102
	NC_002516.2	3542104	3542315	212	3542224	23	9.90301	4.32972	6.9054	FleQ_pval_peak_103
	NC_002516.2	3543238	3543678	441	3543575	21	9.6844	4.50027	6.71482	FleQ_pval_peak_104
	NC_002516.2	3544682	3545230	549	3545028	26	9.83539	3.96764	6.84408	FleQ_pval_peak_105
	NC_002516.2	3545764	3545958	195	3545940	22	10.4094	4.68231	7.34726	FleQ_pval_peak_106
	NC_002516.2	3546097	3546232	136	3546175	26	12.1852	4.87093	8.9034	FleQ_pval_peak_107
	NC_002516.2	3546535	3546626	92	3546580	22	9.06447	4.10261	6.17516	FleQ_pval_peak_108
	NC_002516.2	3546724	3547209	486	3547084	35	16.6652	5.33969	13.0076	FleQ_pval_peak_109
	NC_002516.2	3547322	3547667	346	3547370	28	12.2845	4.64954	8.99641	FleQ_pval_peak_110
	NC_002516.2	3612017	3612323	307	3612242	22	14.2128	6.52679	10.7247	FleQ_pval_peak_111
	NC_002516.2	3683677	3684458	782	3683726	32	15.558	5.34493	11.9674	FleQ_pval_peak_112
	NC_002516.2	3684758	3684861	104	3684793	21	9.64292	4.48161	6.67809	FleQ_pval_peak_113
	NC_002516.2	3685031	3685447	417	3685383	25	10.3139	4.25464	7.26238	FleQ_pval_peak_114
	NC_002516.2	3705249	3705389	141	3705273	22	8.53278	3.88403	5.71713	FleQ_pval_peak_115
	NC_002516.2	3710164	3710708	545	3710227	27	10.0102	3.93228	6.99841	FleQ_pval_peak_116
	NC_002516.2	3729270	3729474	205	3729303	19	8.62426	4.29211	5.79773	FleQ_pval_peak_117
	NC_002516.2	3730183	3730372	190	3730315	26	13.8403	5.56815	10.3807	FleQ_pval_peak_118
	NC_002516.2	3761857	3761946	90	3761885	20	9.7936	4.69755	6.80997	FleQ_pval_peak_119
	NC_002516.2	3825639	3825766	128	3825702	23	15.3366	6.88549	11.7583	FleQ_pval_peak_120
	NC_002516.2	3907209	3907283	75	3907221	21	10.4529	4.85275	7.38474	FleQ_pval_peak_121
	NC_002516.2	3958014	3958088	75	3958063	17	7.86149	4.20451	5.1474	FleQ_pval_peak_122
	NC_002516.2	4016796	4016878	83	4016805	16	7.23512	4.03033	4.62378	FleQ_pval_peak_123
	NC_002516.2	4017096	4017210	115	4017116	14	6.46746	3.90683	3.98929	FleQ_pval_peak_124
	NC_002516.2	4017921	4018021	101	4018006	13	6.20977	3.90638	3.77309	FleQ_pval_peak_125
	NC_002516.2	4120417	4120491	75	4120462	18	10.3057	5.29685	7.25806	FleQ_pval_peak_126
	NC_002516.2	4294559	4294899	341	4294799	29	14.573	5.39832	11.0521	FleQ_pval_peak_127
	NC_002516.2	4295006	4295501	496	4295140	21	8.46756	3.96891	5.66155	FleQ_pval_peak_128
	NC_002516.2	4295879	4296274	396	4296019	21	7.76265	3.67599	5.06698	FleQ_pval_peak_129
	NC_002516.2	4296392	4296659	268	4296455	31	13.7975	4.83693	10.347	FleQ_pval_peak_130
	NC_002516.2	4327341	4328069	729	4327455	36	15.6759	4.89273	12.0749	FleQ_pval_peak_131
	NC_002516.2	4329905	4330110	206	4329952	33	16.8487	5.68108	13.1828	FleQ_pval_peak_132
	NC_002516.2	4347543	4347639	97	4347587	15	5.42949	3.25726	3.12515	FleQ_pval_peak_133
	NC_002516.2	4559310	4559414	105	4559412	16	5.00016	2.96561	2.7648	FleQ_pval_peak_134
	NC_002516.2	4559963	4560064	102	4560020	27	12.9778	5.05134	9.59876	FleQ_pval_peak_135
	NC_002516.2	4569843	4570023	181	4569949	25	10.5438	4.34436	7.46269	FleQ_pval_peak_136
	NC_002516.2	4629561	4629738	178	4629676	28	12.6692	4.79507	9.33201	FleQ_pval_peak_137
	NC_002516.2	4713488	4713562	75	4713516	27	10.6292	4.1531	7.53792	FleQ_pval_peak_138
	NC_002516.2	4714206	4714352	147	4714338	19	6.92128	3.52778	4.36754	FleQ_pval_peak_139
	NC_002516.2	4714521	4714661	141	4714607	23	8.22838	3.66263	5.45885	FleQ_pval_peak_140
	NC_002516.2	4777941	4778120	180	4778096	21	8.54004	3.99964	5.72412	FleQ_pval_peak_141
	NC_002516.2	4956345	4956678	334	4956485	58	36.5715	8.35996	31.7746	FleQ_pval_peak_142
	NC_002516.2	5055933	5056072	140	5056025	21	8.6848	4.06137	5.85043	FleQ_pval_peak_143
	NC_002516.2	5067589	5067884	296	5067832	48	26.4522	6.76165	22.3237	FleQ_pval_peak_144
	NC_002516.2	5130836	5130942	107	5130897	16	7.86886	4.35615	5.15311	FleQ_pval_peak_145
	NC_002516.2	5168683	5168833	151	5168771	18	5.95179	3.20855	3.56043	FleQ_pval_peak_146
	NC_002516.2	5192841	5193181	341	5193041	60	49.2392	12.4183	43.7158	FleQ_pval_peak_147
	NC_002516.2	5242291	5242549	259	5242336	20	9.32175	4.47641	6.39935	FleQ_pval_peak_148
	NC_002516.2	5243049	5243176	128	5243082	20	9.12974	4.38788	6.23345	FleQ_pval_peak_149
	NC_002516.2	5344963	5345051	89	5345014	24	8.32678	3.60685	5.54029	FleQ_pval_peak_150
	NC_002516.2	5680750	5680887	138	5680798	26	10.6925	4.28553	7.59168	FleQ_pval_peak_151
	NC_002516.2	5725006	5725127	122	5725103	25	10.5643	4.35239	7.48093	FleQ_pval_peak_152
	NC_002516.2	5725671	5725913	243	5725703	26	10.0407	4.04261	7.0225	FleQ_pval_peak_153
	NC_002516.2	5726644	5726877	234	5726706	25	7.84997	3.35417	5.14077	FleQ_pval_peak_154
	NC_002516.2	5820525	5820653	129	5820581	25	12.4425	5.12357	9.12487	FleQ_pval_peak_155
	NC_002516.2	5821004	5821120	117	5821047	27	10.6292	4.1531	7.53792	FleQ_pval_peak_156
	NC_002516.2	5926878	5926968	91	5926905	26	9.5377	3.86026	6.58808	FleQ_pval_peak_157
	NC_002516.2	6135578	6135771	194	6135699	35	16.8114	5.39014	13.1484	FleQ_pval_peak_158
	NC_002516.2	6135906	6135980	75	6135933	23	9.2252	4.0529	6.31447	FleQ_pval_peak_159
	NC_002516.2	6240666	6240774	109	6240722	22	8.43153	3.84308	5.62945	FleQ_pval_peak_160
GacA	NC_002516.2	16998	17121	124	17029	79	6.79431	1.84662	5.02652	GacA_pval_peak_1
	NC_002516.2	19321	19483	163	19437	82	11.9324	2.3614	9.03495	GacA_pval_peak_2
	NC_002516.2	19618	19732	115	19672	82	12.0095	2.36963	9.09447	GacA_pval_peak_3
	NC_002516.2	19895	19977	83	19935	83	9.51117	2.0965	7.17619	GacA_pval_peak_4
	NC_002516.2	23271	23463	193	23341	75	10.2187	2.26489	7.7184	GacA_pval_peak_5
	NC_002516.2	26994	27155	162	27103	83	11.5792	2.31111	8.76802	GacA_pval_peak_6
	NC_002516.2	29812	29935	124	29891	80	9.68732	2.14618	7.29988	GacA_pval_peak_7
	NC_002516.2	30503	30590	88	30571	79	9.10033	2.09388	6.8534	GacA_pval_peak_8
	NC_002516.2	37181	37264	84	37215	82	13.6244	2.54402	10.3112	GacA_pval_peak_9
	NC_002516.2	39432	39532	101	39513	68	7.96775	2.08518	5.96113	GacA_pval_peak_10
	NC_002516.2	44784	44897	114	44811	78	8.99754	2.09319	6.76621	GacA_pval_peak_11
	NC_002516.2	49677	49837	161	49708	82	12.0575	2.37476	9.13624	GacA_pval_peak_12
	NC_002516.2	50601	50936	336	50642	81	11.0991	2.28533	8.39878	GacA_pval_peak_13
	NC_002516.2	57320	57399	80	57375	68	7.77397	2.06128	5.79675	GacA_pval_peak_14
	NC_002516.2	57490	57578	89	57549	68	7.73341	2.05628	5.76167	GacA_pval_peak_15
	NC_002516.2	63046	63155	110	63076	77	10.1513	2.2317	7.66395	GacA_pval_peak_16
	NC_002516.2	72948	73057	110	72998	77	11.3421	2.36539	8.57288	GacA_pval_peak_17
	NC_002516.2	85350	85473	124	85415	78	11.8087	2.4036	8.93111	GacA_pval_peak_18
	NC_002516.2	85805	85887	83	85845	70	8.64973	2.14427	6.49482	GacA_pval_peak_19
	NC_002516.2	86843	87015	173	86951	66	7.06571	1.9953	5.23685	GacA_pval_peak_20
	NC_002516.2	87472	87583	112	87558	75	10.1845	2.26097	7.6921	GacA_pval_peak_21
	NC_002516.2	90507	90605	99	90563	74	6.66792	1.87187	4.917	GacA_pval_peak_22
	NC_002516.2	93134	93212	79	93182	89	11.6146	2.24429	8.79781	GacA_pval_peak_23
	NC_002516.2	96071	96151	81	96118	90	13.6748	2.43439	10.3533	GacA_pval_peak_24
	NC_002516.2	98999	99089	91	99035	91	14.477	2.5001	10.9663	GacA_pval_peak_25
	NC_002516.2	100553	100706	154	100579	87	11.1409	2.21952	8.43234	GacA_pval_peak_26
	NC_002516.2	104616	104742	127	104673	96	15.7755	2.55673	11.9977	GacA_pval_peak_27
	NC_002516.2	109754	109839	86	109794	80	10.0715	2.18729	7.5969	GacA_pval_peak_28
	NC_002516.2	119138	119214	77	119171	75	11.8559	2.45455	8.97178	GacA_pval_peak_29
	NC_002516.2	122911	122999	89	122918	65	6.34275	1.91383	4.66094	GacA_pval_peak_30
	NC_002516.2	123315	123491	177	123344	84	12.2546	2.36893	9.27085	GacA_pval_peak_31
	NC_002516.2	126280	126381	102	126342	87	15.2761	2.64099	11.5979	GacA_pval_peak_32
	NC_002516.2	141213	141303	91	141251	77	9.63085	2.17385	7.25094	GacA_pval_peak_33
	NC_002516.2	152613	152718	106	152672	71	5.47453	1.75623	3.97131	GacA_pval_peak_34
	NC_002516.2	155060	155151	92	155107	80	12.6416	2.46681	9.56122	GacA_pval_peak_35
	NC_002516.2	156615	156774	160	156673	76	9.5031	2.17131	7.16973	GacA_pval_peak_36
	NC_002516.2	157566	157728	163	157673	80	10.7242	2.25746	8.11387	GacA_pval_peak_37
	NC_002516.2	169501	169575	75	169566	67	7.3806	2.02382	5.48391	GacA_pval_peak_38
	NC_002516.2	171125	171220	96	171160	70	7.71132	2.03142	5.74271	GacA_pval_peak_39
	NC_002516.2	173956	174065	110	173998	74	9.07184	2.14586	6.82917	GacA_pval_peak_40
	NC_002516.2	178148	178240	93	178176	88	12.9438	2.38757	9.80553	GacA_pval_peak_41
	NC_002516.2	179088	179191	104	179170	66	6.22569	1.88932	4.58281	GacA_pval_peak_42
	NC_002516.2	187379	187507	129	187452	69	7.38571	2.00281	5.48653	GacA_pval_peak_43
	NC_002516.2	188250	188325	76	188276	76	9.27711	2.14598	6.97832	GacA_pval_peak_44
	NC_002516.2	190743	190822	80	190769	74	7.68224	1.98721	5.72558	GacA_pval_peak_45
	NC_002516.2	195969	196055	87	195998	73	9.02536	2.15234	6.78969	GacA_pval_peak_46
	NC_002516.2	197032	197107	76	197068	67	8.10952	2.11493	6.05882	GacA_pval_peak_47
	NC_002516.2	197159	197251	93	197211	74	9.32375	2.1748	7.01763	GacA_pval_peak_48
	NC_002516.2	203666	203748	83	203706	85	15.0631	2.65118	11.4212	GacA_pval_peak_49
	NC_002516.2	205574	205721	148	205598	72	9.11891	2.17549	6.86878	GacA_pval_peak_50
	NC_002516.2	209717	209792	76	209750	74	10.7355	2.33848	8.12406	GacA_pval_peak_51
	NC_002516.2	211445	211548	104	211476	71	7.81436	2.03298	5.83013	GacA_pval_peak_52
	NC_002516.2	214221	214307	87	214251	82	11.4792	2.31319	8.68962	GacA_pval_peak_53
	NC_002516.2	224243	224326	84	224296	76	10.7303	2.3099	8.11915	GacA_pval_peak_54
	NC_002516.2	228425	228533	109	228468	78	11.7182	2.39344	8.85499	GacA_pval_peak_55
	NC_002516.2	242112	242193	82	242153	80	11.2226	2.31138	8.5009	GacA_pval_peak_56
	NC_002516.2	303051	303148	98	303116	74	10.7268	2.33746	8.11624	GacA_pval_peak_57
	NC_002516.2	304362	304463	102	304389	69	7.91791	2.06746	5.91864	GacA_pval_peak_58
	NC_002516.2	311034	311177	144	311133	94	14.4388	2.45658	10.9326	GacA_pval_peak_59
	NC_002516.2	312385	312476	92	312416	68	7.9322	2.0808	5.93192	GacA_pval_peak_60
	NC_002516.2	318940	319029	90	318967	85	12.0632	2.33624	9.14114	GacA_pval_peak_61
	NC_002516.2	323364	323442	79	323392	69	7.91791	2.06746	5.91864	GacA_pval_peak_62
	NC_002516.2	324402	324566	165	324556	65	7.33621	2.04099	5.44482	GacA_pval_peak_63
	NC_002516.2	332089	332184	96	332124	82	15.7643	2.78196	11.9907	GacA_pval_peak_64
	NC_002516.2	344981	345078	98	345015	72	10.9609	2.39517	8.28507	GacA_pval_peak_65
	NC_002516.2	347568	347652	85	347584	69	7.83659	2.05757	5.84983	GacA_pval_peak_66
	NC_002516.2	351970	352053	84	352004	78	12.3563	2.46535	9.35423	GacA_pval_peak_67
	NC_002516.2	361591	361691	101	361651	83	17.1538	2.92018	13.1983	GacA_pval_peak_68
	NC_002516.2	366665	366739	75	366705	72	11.5424	2.46572	8.73996	GacA_pval_peak_69
	NC_002516.2	373818	373944	127	373924	62	6.95264	2.02625	5.15327	GacA_pval_peak_70
	NC_002516.2	374791	374957	167	374863	82	12.9758	2.4735	9.83088	GacA_pval_peak_71
	NC_002516.2	376403	376594	192	376447	77	11.5653	2.39068	8.75899	GacA_pval_peak_72
	NC_002516.2	376668	376755	88	376694	65	7.17642	2.02051	5.33099	GacA_pval_peak_73
	NC_002516.2	379895	379972	78	379940	76	8.19992	2.02584	6.13617	GacA_pval_peak_74
	NC_002516.2	386455	386639	185	386612	70	10.8925	2.41868	8.22512	GacA_pval_peak_75
	NC_002516.2	386886	387358	473	386924	76	13.5033	2.63183	10.213	GacA_pval_peak_76
	NC_002516.2	387779	387884	106	387824	74	11.871	2.47239	8.98249	GacA_pval_peak_77
	NC_002516.2	387952	388075	124	388017	62	6.03612	1.90386	4.41839	GacA_pval_peak_78
	NC_002516.2	388277	388428	152	388387	75	10.7802	2.32946	8.16214	GacA_pval_peak_79
	NC_002516.2	389722	389809	88	389742	63	6.9889	2.01922	5.16923	GacA_pval_peak_80
	NC_002516.2	390698	390846	149	390814	76	13.343	2.61283	10.1102	GacA_pval_peak_81
	NC_002516.2	392167	392247	81	392235	75	9.94807	2.23393	7.51869	GacA_pval_peak_82
	NC_002516.2	394221	394312	92	394262	80	10.7242	2.25746	8.11387	GacA_pval_peak_83
	NC_002516.2	399350	399424	75	399377	76	12.8556	2.55536	9.73952	GacA_pval_peak_84
	NC_002516.2	412021	412127	107	412079	68	8.33102	2.13009	6.24766	GacA_pval_peak_85
	NC_002516.2	412925	413054	130	413030	75	9.68394	2.2038	7.29789	GacA_pval_peak_86
	NC_002516.2	422300	422392	93	422351	71	9.65	2.2518	7.26699	GacA_pval_peak_87
	NC_002516.2	423530	423608	79	423554	68	8.45534	2.14549	6.32873	GacA_pval_peak_88
	NC_002516.2	426202	426276	75	426244	67	7.40197	2.02648	5.50067	GacA_pval_peak_89
	NC_002516.2	428818	428963	146	428837	70	9.91851	2.29851	7.49218	GacA_pval_peak_90
	NC_002516.2	435207	435337	131	435266	92	16.281	2.66442	12.4281	GacA_pval_peak_91
	NC_002516.2	459286	459391	106	459318	75	8.92883	2.11811	6.70742	GacA_pval_peak_92
	NC_002516.2	464454	464621	168	464496	70	9.65694	2.26651	7.2736	GacA_pval_peak_93
	NC_002516.2	469682	469803	122	469740	82	16.2091	2.83252	12.363	GacA_pval_peak_94
	NC_002516.2	479915	480006	92	479953	73	10.4087	2.31435	7.87361	GacA_pval_peak_95
	NC_002516.2	488050	488134	85	488099	80	13.1756	2.52611	9.97188	GacA_pval_peak_96
	NC_002516.2	494843	494944	102	494908	67	8.60642	2.17737	6.45724	GacA_pval_peak_97
	NC_002516.2	501339	501441	103	501369	77	8.66058	2.06669	6.50408	GacA_pval_peak_98
	NC_002516.2	507696	507796	101	507725	71	8.95903	2.16898	6.73385	GacA_pval_peak_99
	NC_002516.2	508008	508114	107	508021	65	6.87564	1.98199	5.09575	GacA_pval_peak_100
	NC_002516.2	511689	511772	84	511743	75	10.3081	2.27514	7.7933	GacA_pval_peak_101
	NC_002516.2	514166	514244	79	514190	68	8.33843	2.13101	6.25444	GacA_pval_peak_102
	NC_002516.2	524503	524614	112	524528	73	9.76502	2.23864	7.36684	GacA_pval_peak_103
	NC_002516.2	528754	528852	99	528814	61	5.93388	1.90035	4.33655	GacA_pval_peak_104
	NC_002516.2	532197	532363	167	532237	70	9.99434	2.3078	7.55322	GacA_pval_peak_105
	NC_002516.2	532705	532785	81	532764	64	6.04188	1.88483	4.42268	GacA_pval_peak_106
	NC_002516.2	533190	533371	182	533353	66	8.00214	2.11387	5.99031	GacA_pval_peak_107
	NC_002516.2	533814	533912	99	533856	72	11.92	2.51188	9.02507	GacA_pval_peak_108
	NC_002516.2	537627	537730	104	537675	65	9.24701	2.28832	6.9526	GacA_pval_peak_109
	NC_002516.2	541104	541208	105	541145	61	7.38244	2.09689	5.48455	GacA_pval_peak_110
	NC_002516.2	541338	541469	132	541397	69	7.83659	2.05757	5.84983	GacA_pval_peak_111
	NC_002516.2	547527	547601	75	547572	72	11.262	2.43162	8.51995	GacA_pval_peak_112
	NC_002516.2	549961	550098	138	549987	68	10.0253	2.34192	7.55486	GacA_pval_peak_113
	NC_002516.2	554213	554323	111	554242	78	12.9213	2.5296	9.7872	GacA_pval_peak_114
	NC_002516.2	555363	555473	111	555430	77	12.2195	2.46527	9.2404	GacA_pval_peak_115
	NC_002516.2	561810	561915	106	561857	94	16.0743	2.61375	12.2421	GacA_pval_peak_116
	NC_002516.2	563641	564082	442	563959	73	8.72314	2.11725	6.557	GacA_pval_peak_117
	NC_002516.2	572451	572537	87	572477	66	9.80314	2.34511	7.39741	GacA_pval_peak_118
	NC_002516.2	572580	572726	147	572652	65	9.29787	2.29498	6.99563	GacA_pval_peak_119
	NC_002516.2	572820	572907	88	572840	61	7.24445	2.07809	5.38834	GacA_pval_peak_120
	NC_002516.2	574954	575044	91	575004	72	8.50604	2.10341	6.37148	GacA_pval_peak_121
	NC_002516.2	586742	586856	115	586776	86	12.277	2.34555	9.28683	GacA_pval_peak_122
	NC_002516.2	589155	589235	81	589170	62	6.71662	1.9947	4.9598	GacA_pval_peak_123
	NC_002516.2	589880	589979	100	589919	78	13.251	2.56735	10.0361	GacA_pval_peak_124
	NC_002516.2	592667	592751	85	592699	75	13.8073	2.68703	10.4624	GacA_pval_peak_125
	NC_002516.2	596123	596216	94	596170	63	8.01017	2.15436	5.99714	GacA_pval_peak_126
	NC_002516.2	598280	598374	95	598311	78	14.2899	2.68769	10.839	GacA_pval_peak_127
	NC_002516.2	602905	603000	96	602934	68	8.96942	2.20939	6.7414	GacA_pval_peak_128
	NC_002516.2	605542	605696	155	605657	72	10.0474	2.28557	7.57526	GacA_pval_peak_129
	NC_002516.2	607609	607754	146	607637	70	10.1519	2.32715	7.66444	GacA_pval_peak_130
	NC_002516.2	608511	608632	122	608561	88	18.0972	2.92382	14.099	GacA_pval_peak_131
	NC_002516.2	614509	614595	87	614566	77	13.8604	2.65577	10.5094	GacA_pval_peak_132
	NC_002516.2	615759	615912	154	615852	68	9.79396	2.31272	7.38895	GacA_pval_peak_133
	NC_002516.2	616980	617095	116	617051	60	8.19859	2.22389	6.13492	GacA_pval_peak_134
	NC_002516.2	619439	619712	274	619675	78	12.2775	2.45643	9.28683	GacA_pval_peak_135
	NC_002516.2	620981	621146	166	621028	68	11.29	2.50345	8.52683	GacA_pval_peak_136
	NC_002516.2	622094	622188	95	622141	69	10.0016	2.3236	7.55322	GacA_pval_peak_137
	NC_002516.2	623114	623229	116	623161	70	11.8449	2.53801	8.96264	GacA_pval_peak_138
	NC_002516.2	627081	627195	115	627156	67	9.85287	2.33563	7.43972	GacA_pval_peak_139
	NC_002516.2	635339	635429	91	635396	74	8.35186	2.06349	6.26575	GacA_pval_peak_140
	NC_002516.2	646064	646140	77	646098	79	15.9185	2.85972	12.1039	GacA_pval_peak_141
	NC_002516.2	656265	656344	80	656303	74	10.7747	2.34307	8.15858	GacA_pval_peak_142
	NC_002516.2	659583	659776	194	659707	87	16.5543	2.77643	12.6545	GacA_pval_peak_143
	NC_002516.2	670649	670724	76	670682	72	9.11891	2.17549	6.86878	GacA_pval_peak_144
	NC_002516.2	675580	675660	81	675630	77	12.8281	2.53533	9.71636	GacA_pval_peak_145
	NC_002516.2	688213	688290	78	688243	66	7.76132	2.0833	5.78534	GacA_pval_peak_146
	NC_002516.2	688440	688519	80	688457	58	6.59582	2.0265	4.87691	GacA_pval_peak_147
	NC_002516.2	697249	697324	76	697268	72	10.1356	2.2961	7.65009	GacA_pval_peak_148
	NC_002516.2	711257	711332	76	711284	77	9.88798	2.20239	7.46932	GacA_pval_peak_149
	NC_002516.2	729360	729489	130	729447	68	12.1493	2.61525	9.18235	GacA_pval_peak_150
	NC_002516.2	731940	732026	87	731988	70	12.5316	2.6253	9.49489	GacA_pval_peak_151
	NC_002516.2	732359	732433	75	732391	65	9.7867	2.35927	7.38427	GacA_pval_peak_152
	NC_002516.2	735605	735808	204	735756	79	17.3521	3.03217	13.3761	GacA_pval_peak_153
	NC_002516.2	740190	740347	158	740277	67	11.3416	2.52861	8.57242	GacA_pval_peak_154
	NC_002516.2	741530	741610	81	741583	61	7.48593	2.111	5.57303	GacA_pval_peak_155
	NC_002516.2	744735	744818	84	744779	70	12.0046	2.55821	9.09123	GacA_pval_peak_156
	NC_002516.2	745990	746095	106	746053	61	8.59247	2.26294	6.44583	GacA_pval_peak_157
	NC_002516.2	746369	746479	111	746417	70	12.3938	2.6077	9.38448	GacA_pval_peak_158
	NC_002516.2	746571	746666	96	746643	68	11.4556	2.52486	8.67095	GacA_pval_peak_159
	NC_002516.2	752726	752800	75	752754	71	10.9797	2.41327	8.29881	GacA_pval_peak_160
	NC_002516.2	757465	757554	90	757515	76	14.5198	2.75363	10.9992	GacA_pval_peak_161
	NC_002516.2	762239	762428	190	762291	71	10.9797	2.41327	8.29881	GacA_pval_peak_162
	NC_002516.2	765959	766033	75	765984	60	7.94931	2.18909	5.94488	GacA_pval_peak_163
	NC_002516.2	767670	767784	115	767723	61	8.28118	2.21998	6.20545	GacA_pval_peak_164
	NC_002516.2	770235	770398	164	770279	66	10.0348	2.37527	7.56372	GacA_pval_peak_165
	NC_002516.2	774296	774439	144	774346	76	13.7728	2.66391	10.4343	GacA_pval_peak_166
	NC_002516.2	777398	777472	75	777435	68	11.3713	2.51395	8.59763	GacA_pval_peak_167
	NC_002516.2	797938	798012	75	797971	62	9.33223	2.34847	7.02531	GacA_pval_peak_168
	NC_002516.2	801857	802013	157	801983	72	8.86646	2.14575	6.65442	GacA_pval_peak_169
	NC_002516.2	806462	806579	118	806518	67	10.2839	2.39101	7.77362	GacA_pval_peak_170
	NC_002516.2	806857	806996	140	806958	60	8.82605	2.31203	6.62005	GacA_pval_peak_171
	NC_002516.2	811544	811673	130	811617	74	14.7448	2.82296	11.1814	GacA_pval_peak_172
	NC_002516.2	815091	815200	110	815148	81	18.1373	3.07997	14.1356	GacA_pval_peak_173
	NC_002516.2	815822	815908	87	815858	68	10.2022	2.36431	7.70514	GacA_pval_peak_174
	NC_002516.2	819206	819286	81	819275	62	7.97736	2.16389	5.97011	GacA_pval_peak_175
	NC_002516.2	819757	819928	172	819880	75	13.3289	2.62931	10.0993	GacA_pval_peak_176
	NC_002516.2	824559	824635	77	824590	67	11.7115	2.57735	8.84904	GacA_pval_peak_177
	NC_002516.2	825554	825669	116	825610	77	14.5934	2.74263	11.0573	GacA_pval_peak_178
	NC_002516.2	826000	826088	89	826031	64	10.152	2.42523	7.66453	GacA_pval_peak_179
	NC_002516.2	826317	826420	104	826376	66	10.6034	2.4498	8.01527	GacA_pval_peak_180
	NC_002516.2	828958	829116	159	829086	88	11.2687	2.22129	8.51995	GacA_pval_peak_181
	NC_002516.2	859132	859230	99	859187	64	9.10822	2.28553	6.85941	GacA_pval_peak_182
	NC_002516.2	860465	860542	78	860478	63	9.35958	2.33534	7.04827	GacA_pval_peak_183
	NC_002516.2	861079	861202	124	861101	56	7.32627	2.16042	5.43573	GacA_pval_peak_184
	NC_002516.2	862071	862232	162	862175	78	12.2775	2.45643	9.28683	GacA_pval_peak_185
	NC_002516.2	862349	862425	77	862384	62	9.03498	2.30766	6.79666	GacA_pval_peak_186
	NC_002516.2	866144	866246	103	866206	72	12.2816	2.55637	9.29032	GacA_pval_peak_187
	NC_002516.2	868100	868216	117	868152	66	11.28	2.53944	8.51995	GacA_pval_peak_188
	NC_002516.2	876376	876480	105	876440	70	13.0432	2.69105	9.86515	GacA_pval_peak_189
	NC_002516.2	877141	877269	129	877231	65	9.7867	2.35927	7.38427	GacA_pval_peak_190
	NC_002516.2	877721	877829	109	877779	64	10.4358	2.46364	7.87361	GacA_pval_peak_191
	NC_002516.2	878134	878250	117	878167	61	9.21844	2.34993	6.92869	GacA_pval_peak_192
	NC_002516.2	879704	879780	77	879756	63	9.89282	2.40787	7.47174	GacA_pval_peak_193
	NC_002516.2	880642	881037	396	880794	68	8.20833	2.11491	6.14292	GacA_pval_peak_194
	NC_002516.2	892221	892334	114	892261	56	7.2186	2.14451	5.36581	GacA_pval_peak_195
	NC_002516.2	892574	892755	182	892647	68	12.1493	2.61525	9.18235	GacA_pval_peak_196
	NC_002516.2	894533	894614	82	894585	60	8.15219	2.2174	6.09417	GacA_pval_peak_197
	NC_002516.2	894697	894777	81	894751	65	10.8547	2.50154	8.19485	GacA_pval_peak_198
	NC_002516.2	902919	902997	79	902965	62	9.61759	2.38784	7.23909	GacA_pval_peak_199
	NC_002516.2	905194	905276	83	905247	62	9.61759	2.38784	7.23909	GacA_pval_peak_200
	NC_002516.2	907670	907809	140	907761	67	10.9077	2.47186	8.23643	GacA_pval_peak_201
	NC_002516.2	911677	911788	112	911701	70	10.1087	2.32184	7.62596	GacA_pval_peak_202
	NC_002516.2	916749	916847	99	916804	75	15.3808	2.88056	11.666	GacA_pval_peak_203
	NC_002516.2	926468	926587	120	926559	64	10.3574	2.45301	7.83601	GacA_pval_peak_204
	NC_002516.2	929275	929365	91	929346	68	8.45534	2.14549	6.32873	GacA_pval_peak_205
	NC_002516.2	931043	931124	82	931091	67	8.86731	2.21029	6.65442	GacA_pval_peak_206
	NC_002516.2	932179	932317	139	932257	62	9.61759	2.38784	7.23909	GacA_pval_peak_207
	NC_002516.2	934243	934330	88	934281	64	10.4358	2.46364	7.87361	GacA_pval_peak_208
	NC_002516.2	934526	934643	118	934583	70	13.0432	2.69105	9.86515	GacA_pval_peak_209
	NC_002516.2	943899	943996	98	943928	62	9.61759	2.38784	7.23909	GacA_pval_peak_210
	NC_002516.2	949587	949666	80	949619	84	11.6793	2.30908	8.84904	GacA_pval_peak_211
	NC_002516.2	950986	951180	195	951015	80	16.0365	2.8529	12.2072	GacA_pval_peak_212
	NC_002516.2	954383	954467	85	954440	61	7.32456	2.089	5.43573	GacA_pval_peak_213
	NC_002516.2	956097	956250	154	956187	77	12.8281	2.53533	9.71636	GacA_pval_peak_214
	NC_002516.2	961176	961262	87	961238	61	9.21844	2.34993	6.92869	GacA_pval_peak_215
	NC_002516.2	976663	976739	77	976698	60	8.48002	2.26332	6.34992	GacA_pval_peak_216
	NC_002516.2	977346	977420	75	977375	57	7.69053	2.19833	5.72558	GacA_pval_peak_217
	NC_002516.2	980399	980481	83	980446	67	10.2839	2.39101	7.77362	GacA_pval_peak_218
	NC_002516.2	981279	981357	79	981309	75	11.6764	2.43353	8.8481	GacA_pval_peak_219
	NC_002516.2	982270	982362	93	982304	72	12.7104	2.6095	9.61909	GacA_pval_peak_220
	NC_002516.2	986388	986594	207	986471	78	16.671	2.97222	12.7612	GacA_pval_peak_221
	NC_002516.2	1000274	1000363	90	1000321	70	11.5153	2.4965	8.7172	GacA_pval_peak_222
	NC_002516.2	1012631	1012781	151	1012724	64	10.4358	2.46364	7.87361	GacA_pval_peak_223
	NC_002516.2	1015487	1015588	102	1015553	62	8.49108	2.23347	6.35912	GacA_pval_peak_224
	NC_002516.2	1034364	1034454	91	1034399	64	10.4358	2.46364	7.87361	GacA_pval_peak_225
	NC_002516.2	1084361	1084476	116	1084426	77	16.3556	2.95637	12.4778	GacA_pval_peak_226
	NC_002516.2	1086124	1086221	98	1086161	73	14.4285	2.80476	10.9228	GacA_pval_peak_227
	NC_002516.2	1088735	1088915	181	1088879	70	12.5316	2.6253	9.49489	GacA_pval_peak_228
	NC_002516.2	1094751	1094837	87	1094775	69	12.5932	2.65315	9.52068	GacA_pval_peak_229
	NC_002516.2	1100262	1100359	98	1100314	72	12.3662	2.56682	9.36078	GacA_pval_peak_230
	NC_002516.2	1106004	1106121	118	1106056	65	10.8547	2.50154	8.19485	GacA_pval_peak_231
	NC_002516.2	1113800	1113924	125	1113830	62	9.61759	2.38784	7.23909	GacA_pval_peak_232
	NC_002516.2	1121405	1121494	90	1121474	57	7.69053	2.19833	5.72558	GacA_pval_peak_233
	NC_002516.2	1126651	1126770	120	1126744	64	10.4358	2.46364	7.87361	GacA_pval_peak_234
	NC_002516.2	1127065	1127176	112	1127112	67	11.7115	2.57735	8.84904	GacA_pval_peak_235
	NC_002516.2	1132738	1132839	102	1132791	59	8.44054	2.27413	6.31674	GacA_pval_peak_236
	NC_002516.2	1137599	1137694	96	1137639	60	8.31667	2.24041	6.23599	GacA_pval_peak_237
	NC_002516.2	1139904	1140047	144	1140021	56	6.4249	2.02778	4.73157	GacA_pval_peak_238
	NC_002516.2	1140150	1140224	75	1140209	67	7.86456	2.08426	5.87327	GacA_pval_peak_239
	NC_002516.2	1140448	1140759	312	1140603	72	11.5447	2.46601	8.74173	GacA_pval_peak_240
	NC_002516.2	1143745	1143826	82	1143783	74	8.35186	2.06349	6.26575	GacA_pval_peak_241
	NC_002516.2	1145990	1146159	170	1146037	76	14.1368	2.70747	10.7108	GacA_pval_peak_242
	NC_002516.2	1151986	1152109	124	1152054	64	10.4358	2.46364	7.87361	GacA_pval_peak_243
	NC_002516.2	1154734	1154808	75	1154765	68	12.1493	2.61525	9.18235	GacA_pval_peak_244
	NC_002516.2	1177771	1177877	107	1177843	62	9.61759	2.38784	7.23909	GacA_pval_peak_245
	NC_002516.2	1179471	1179582	112	1179529	60	7.7722	2.16444	5.79516	GacA_pval_peak_246
	NC_002516.2	1189933	1190020	88	1189967	62	8.87699	2.28605	6.66349	GacA_pval_peak_247
	NC_002516.2	1200383	1200460	78	1200419	64	10.4358	2.46364	7.87361	GacA_pval_peak_248
	NC_002516.2	1201777	1201856	80	1201809	63	10.0234	2.42574	7.55322	GacA_pval_peak_249
	NC_002516.2	1216014	1216124	111	1216055	77	16.3556	2.95637	12.4778	GacA_pval_peak_250
	NC_002516.2	1218547	1218809	263	1218786	64	8.56089	2.21315	6.41737	GacA_pval_peak_251
	NC_002516.2	1228880	1229000	121	1228976	57	7.69053	2.19833	5.72558	GacA_pval_peak_252
	NC_002516.2	1230175	1230255	81	1230203	66	11.28	2.53944	8.51995	GacA_pval_peak_253
	NC_002516.2	1232314	1232449	136	1232392	69	12.5932	2.65315	9.52068	GacA_pval_peak_254
	NC_002516.2	1234816	1234899	84	1234847	63	10.0234	2.42574	7.55322	GacA_pval_peak_255
	NC_002516.2	1238950	1239083	134	1238978	58	8.06199	2.23623	6.01877	GacA_pval_peak_256
	NC_002516.2	1239231	1239305	75	1239254	55	6.9693	2.12252	5.15327	GacA_pval_peak_257
	NC_002516.2	1256603	1256682	80	1256641	64	10.4358	2.46364	7.87361	GacA_pval_peak_258
	NC_002516.2	1258155	1258241	87	1258199	64	9.10822	2.28553	6.85941	GacA_pval_peak_259
	NC_002516.2	1258630	1258750	121	1258687	67	11.7115	2.57735	8.84904	GacA_pval_peak_260
	NC_002516.2	1262449	1262534	86	1262494	60	8.82605	2.31203	6.62005	GacA_pval_peak_261
	NC_002516.2	1264214	1264306	93	1264262	63	10.0234	2.42574	7.55322	GacA_pval_peak_262
	NC_002516.2	1264639	1264865	227	1264824	63	10.0234	2.42574	7.55322	GacA_pval_peak_263
	NC_002516.2	1271918	1272142	225	1272089	72	13.0639	2.65361	9.88101	GacA_pval_peak_264
	NC_002516.2	1276334	1276535	202	1276491	79	17.3521	3.03217	13.3761	GacA_pval_peak_265
	NC_002516.2	1288155	1288230	76	1288196	62	9.61759	2.38784	7.23909	GacA_pval_peak_266
	NC_002516.2	1298278	1298375	98	1298317	72	13.9609	2.76686	10.5693	GacA_pval_peak_267
	NC_002516.2	1300677	1300794	118	1300759	71	11.5373	2.48194	8.73557	GacA_pval_peak_268
	NC_002516.2	1301620	1301759	140	1301696	77	12.1816	2.46093	9.20913	GacA_pval_peak_269
	NC_002516.2	1312052	1312199	148	1312158	69	12.5932	2.65315	9.52068	GacA_pval_peak_270
	NC_002516.2	1321713	1321796	84	1321743	57	7.69053	2.19833	5.72558	GacA_pval_peak_271
	NC_002516.2	1322529	1322747	219	1322693	64	10.4358	2.46364	7.87361	GacA_pval_peak_272
	NC_002516.2	1331999	1332088	90	1332031	56	7.2186	2.14451	5.36581	GacA_pval_peak_273
	NC_002516.2	1339168	1339403	236	1339206	71	13.4991	2.72896	10.2095	GacA_pval_peak_274
	NC_002516.2	1339869	1340024	156	1339904	59	7.52831	2.14479	5.60874	GacA_pval_peak_275
	NC_002516.2	1349613	1349696	84	1349656	64	8.83066	2.24875	6.62316	GacA_pval_peak_276
	NC_002516.2	1351743	1351893	151	1351792	56	7.16605	2.13675	5.32328	GacA_pval_peak_277
	NC_002516.2	1352320	1352437	118	1352344	73	13.1608	2.64634	9.96157	GacA_pval_peak_278
	NC_002516.2	1352581	1352666	86	1352634	74	13.4184	2.65889	10.1698	GacA_pval_peak_279
	NC_002516.2	1354519	1354614	96	1354575	66	11.2177	2.53115	8.49666	GacA_pval_peak_280
	NC_002516.2	1357745	1357822	78	1357773	66	8.50385	2.17778	6.3695	GacA_pval_peak_281
	NC_002516.2	1357918	1358017	100	1357977	64	9.68779	2.36281	7.29988	GacA_pval_peak_282
	NC_002516.2	1358245	1358378	134	1358305	63	10.0234	2.42574	7.55322	GacA_pval_peak_283
	NC_002516.2	1363681	1363758	78	1363695	58	8.06199	2.23623	6.01877	GacA_pval_peak_284
	NC_002516.2	1373114	1373212	99	1373184	61	9.21844	2.34993	6.92869	GacA_pval_peak_285
	NC_002516.2	1377563	1377672	110	1377646	67	11.7115	2.57735	8.84904	GacA_pval_peak_286
	NC_002516.2	1380099	1380212	114	1380165	73	14.4285	2.80476	10.9228	GacA_pval_peak_287
	NC_002516.2	1380291	1380377	87	1380325	57	7.69053	2.19833	5.72558	GacA_pval_peak_288
	NC_002516.2	1384857	1385003	147	1384919	59	8.44054	2.27413	6.31674	GacA_pval_peak_289
	NC_002516.2	1386164	1386252	89	1386188	62	9.61759	2.38784	7.23909	GacA_pval_peak_290
	NC_002516.2	1386598	1386707	110	1386636	64	10.4358	2.46364	7.87361	GacA_pval_peak_291
	NC_002516.2	1386939	1387026	88	1386955	59	8.32306	2.25738	6.24061	GacA_pval_peak_292
	NC_002516.2	1389104	1389188	85	1389159	61	8.52606	2.25376	6.38739	GacA_pval_peak_293
	NC_002516.2	1390270	1390345	76	1390296	68	12.1493	2.61525	9.18235	GacA_pval_peak_294
	NC_002516.2	1390893	1391042	150	1390998	57	7.69053	2.19833	5.72558	GacA_pval_peak_295
	NC_002516.2	1391627	1391710	84	1391666	66	11.28	2.53944	8.51995	GacA_pval_peak_296
	NC_002516.2	1392015	1392157	143	1392109	68	12.1493	2.61525	9.18235	GacA_pval_peak_297
	NC_002516.2	1392374	1392487	114	1392394	65	8.14665	2.14528	6.09068	GacA_pval_peak_298
	NC_002516.2	1392544	1392624	81	1392585	62	9.19414	2.32949	6.92869	GacA_pval_peak_299
	NC_002516.2	1393262	1393337	76	1393314	57	7.69053	2.19833	5.72558	GacA_pval_peak_300
	NC_002516.2	1398417	1398493	77	1398474	58	7.17565	2.10905	5.33026	GacA_pval_peak_301
	NC_002516.2	1400819	1400979	161	1400925	73	11.7997	2.4803	8.92348	GacA_pval_peak_302
	NC_002516.2	1401028	1401102	75	1401060	64	10.4358	2.46364	7.87361	GacA_pval_peak_303
	NC_002516.2	1402387	1402484	98	1402422	60	8.82605	2.31203	6.62005	GacA_pval_peak_304
	NC_002516.2	1405972	1406090	119	1406041	67	8.60642	2.17737	6.45724	GacA_pval_peak_305
	NC_002516.2	1411822	1411896	75	1411867	68	12.1493	2.61525	9.18235	GacA_pval_peak_306
	NC_002516.2	1422523	1422646	124	1422554	73	12.1245	2.51958	9.18235	GacA_pval_peak_307
	NC_002516.2	1422979	1423054	76	1423022	64	10.4358	2.46364	7.87361	GacA_pval_peak_308
	NC_002516.2	1423786	1423972	187	1423816	58	8.06199	2.23623	6.01877	GacA_pval_peak_309
	NC_002516.2	1426906	1427053	148	1426944	59	6.57508	2.01106	4.85977	GacA_pval_peak_310
	NC_002516.2	1427255	1427374	120	1427294	62	9.01348	2.30472	6.77946	GacA_pval_peak_311
	NC_002516.2	1448982	1449073	92	1449033	73	14.4285	2.80476	10.9228	GacA_pval_peak_312
	NC_002516.2	1457812	1457929	118	1457829	58	8.06199	2.23623	6.01877	GacA_pval_peak_313
	NC_002516.2	1466152	1466267	116	1466209	57	7.69053	2.19833	5.72558	GacA_pval_peak_314
	NC_002516.2	1466971	1467194	224	1466992	63	10.0234	2.42574	7.55322	GacA_pval_peak_315
	NC_002516.2	1469031	1469115	85	1469061	63	10.0234	2.42574	7.55322	GacA_pval_peak_316
	NC_002516.2	1469239	1469339	101	1469304	60	8.82605	2.31203	6.62005	GacA_pval_peak_317
	NC_002516.2	1472130	1472218	89	1472196	54	6.61976	2.08462	4.87691	GacA_pval_peak_318
	NC_002516.2	1472522	1472704	183	1472637	75	15.3808	2.88056	11.666	GacA_pval_peak_319
	NC_002516.2	1475567	1475697	131	1475661	56	7.32627	2.16042	5.43573	GacA_pval_peak_320
	NC_002516.2	1492203	1492319	117	1492251	72	13.9609	2.76686	10.5693	GacA_pval_peak_321
	NC_002516.2	1492499	1492692	194	1492657	56	7.2186	2.14451	5.36581	GacA_pval_peak_322
	NC_002516.2	1492933	1493024	92	1492987	75	12.6425	2.54734	9.56122	GacA_pval_peak_323
	NC_002516.2	1497568	1497644	77	1497587	76	11.1704	2.36011	8.45747	GacA_pval_peak_324
	NC_002516.2	1516533	1516620	88	1516593	66	11.28	2.53944	8.51995	GacA_pval_peak_325
	NC_002516.2	1520363	1520516	154	1520402	63	9.29395	2.32646	6.9921	GacA_pval_peak_326
	NC_002516.2	1532205	1532297	93	1532242	65	8.40126	2.17821	6.30721	GacA_pval_peak_327
	NC_002516.2	1537420	1537510	91	1537453	66	11.28	2.53944	8.51995	GacA_pval_peak_328
	NC_002516.2	1550192	1550268	77	1550246	58	8.06199	2.23623	6.01877	GacA_pval_peak_329
	NC_002516.2	1551129	1551257	129	1551171	54	6.61976	2.08462	4.87691	GacA_pval_peak_330
	NC_002516.2	1552030	1552108	79	1552044	55	6.9693	2.12252	5.15327	GacA_pval_peak_331
	NC_002516.2	1555080	1555157	78	1555118	80	17.2545	2.99725	13.2933	GacA_pval_peak_332
	NC_002516.2	1561357	1561433	77	1561416	63	10.0234	2.42574	7.55322	GacA_pval_peak_333
	NC_002516.2	1579568	1579660	93	1579623	67	11.7115	2.57735	8.84904	GacA_pval_peak_334
	NC_002516.2	1582656	1582748	93	1582715	58	7.71513	2.18628	5.7461	GacA_pval_peak_335
	NC_002516.2	1600514	1600636	123	1600570	64	10.4358	2.46364	7.87361	GacA_pval_peak_336
	NC_002516.2	1602360	1602443	84	1602414	68	10.6883	2.42618	8.08581	GacA_pval_peak_337
	NC_002516.2	1605135	1605224	90	1605178	79	17.3521	3.03217	13.3761	GacA_pval_peak_338
	NC_002516.2	1606273	1606387	115	1606353	63	7.94069	2.14513	5.93807	GacA_pval_peak_339
	NC_002516.2	1622541	1622615	75	1622580	63	10.0234	2.42574	7.55322	GacA_pval_peak_340
	NC_002516.2	1623280	1623396	117	1623313	53	6.27775	2.04672	4.60359	GacA_pval_peak_341
	NC_002516.2	1624916	1625028	113	1624955	59	6.80275	2.0429	5.0334	GacA_pval_peak_342
	NC_002516.2	1658542	1658709	168	1658681	62	9.61759	2.38784	7.23909	GacA_pval_peak_343
	NC_002516.2	1684581	1684676	96	1684651	64	9.25429	2.30494	6.959	GacA_pval_peak_344
	NC_002516.2	1685920	1686019	100	1685957	73	13.0888	2.63746	9.89962	GacA_pval_peak_345
	NC_002516.2	1686331	1686481	151	1686419	64	9.10822	2.28553	6.85941	GacA_pval_peak_346
	NC_002516.2	1696109	1696200	92	1696168	66	11.28	2.53944	8.51995	GacA_pval_peak_347
	NC_002516.2	1708831	1708908	78	1708865	71	9.27571	2.20686	6.9776	GacA_pval_peak_348
	NC_002516.2	1715960	1716045	86	1716030	54	6.61976	2.08462	4.87691	GacA_pval_peak_349
	NC_002516.2	1743774	1743859	86	1743800	64	10.4358	2.46364	7.87361	GacA_pval_peak_350
	NC_002516.2	1756753	1756842	90	1756834	55	6.9693	2.12252	5.15327	GacA_pval_peak_351
	NC_002516.2	1760156	1760303	148	1760194	55	6.9693	2.12252	5.15327	GacA_pval_peak_352
	NC_002516.2	1764280	1764362	83	1764316	64	10.4358	2.46364	7.87361	GacA_pval_peak_353
	NC_002516.2	1769969	1770158	190	1770068	62	9.61759	2.38784	7.23909	GacA_pval_peak_354
	NC_002516.2	1771486	1771626	141	1771574	59	8.44054	2.27413	6.31674	GacA_pval_peak_355
	NC_002516.2	1781206	1781339	134	1781244	63	10.0234	2.42574	7.55322	GacA_pval_peak_356
	NC_002516.2	1799927	1800126	200	1799989	65	10.7175	2.48312	8.10861	GacA_pval_peak_357
	NC_002516.2	1804168	1804292	125	1804208	77	15.7667	2.88413	11.9914	GacA_pval_peak_358
	NC_002516.2	1812522	1812604	83	1812554	61	9.21844	2.34993	6.92869	GacA_pval_peak_359
	NC_002516.2	1824154	1824304	151	1824199	65	10.8547	2.50154	8.19485	GacA_pval_peak_360
	NC_002516.2	1843671	1843830	160	1843717	58	8.06199	2.23623	6.01877	GacA_pval_peak_361
	NC_002516.2	1845617	1845706	90	1845666	69	12.0927	2.58832	9.16162	GacA_pval_peak_362
	NC_002516.2	1856404	1856629	226	1856436	70	13.0432	2.69105	9.86515	GacA_pval_peak_363
	NC_002516.2	1861642	1861791	150	1861670	65	10.8547	2.50154	8.19485	GacA_pval_peak_364
	NC_002516.2	1929850	1929968	119	1929958	58	8.06199	2.23623	6.01877	GacA_pval_peak_365
	NC_002516.2	1932051	1932134	84	1932094	67	11.7115	2.57735	8.84904	GacA_pval_peak_366
	NC_002516.2	1974014	1974137	124	1974104	61	9.21844	2.34993	6.92869	GacA_pval_peak_367
	NC_002516.2	1977229	1977309	81	1977264	71	12.9765	2.66227	9.83088	GacA_pval_peak_368
	NC_002516.2	1982137	1982231	95	1982163	66	11.28	2.53944	8.51995	GacA_pval_peak_369
	NC_002516.2	1982680	1982757	78	1982741	59	7.27912	2.10972	5.41893	GacA_pval_peak_370
	NC_002516.2	1997532	1997641	110	1997568	72	13.9609	2.76686	10.5693	GacA_pval_peak_371
	NC_002516.2	2024936	2025015	80	2024956	55	6.9693	2.12252	5.15327	GacA_pval_peak_372
	NC_002516.2	2035272	2035374	103	2035320	64	10.4358	2.46364	7.87361	GacA_pval_peak_373
	NC_002516.2	2045295	2045375	81	2045335	59	8.44054	2.27413	6.31674	GacA_pval_peak_374
	NC_002516.2	2078311	2078393	83	2078353	66	11.1395	2.52074	8.43096	GacA_pval_peak_375
	NC_002516.2	2079285	2079384	100	2079337	70	13.0432	2.69105	9.86515	GacA_pval_peak_376
	NC_002516.2	2093532	2093607	76	2093569	63	10.0234	2.42574	7.55322	GacA_pval_peak_377
	NC_002516.2	2093791	2093897	107	2093859	55	6.9693	2.12252	5.15327	GacA_pval_peak_378
	NC_002516.2	2130333	2130408	76	2130371	61	9.21844	2.34993	6.92869	GacA_pval_peak_379
	NC_002516.2	2141825	2141963	139	2141849	58	8.06199	2.23623	6.01877	GacA_pval_peak_380
	NC_002516.2	2153962	2154053	92	2154019	65	10.8547	2.50154	8.19485	GacA_pval_peak_381
	NC_002516.2	2157243	2157361	119	2157273	58	8.06199	2.23623	6.01877	GacA_pval_peak_382
	NC_002516.2	2165435	2165517	83	2165472	68	11.3269	2.50821	8.55928	GacA_pval_peak_383
	NC_002516.2	2201073	2201173	101	2201108	59	8.44054	2.27413	6.31674	GacA_pval_peak_384
	NC_002516.2	2306065	2306245	181	2306191	63	10.0234	2.42574	7.55322	GacA_pval_peak_385
	NC_002516.2	2323000	2323090	91	2323053	64	10.4358	2.46364	7.87361	GacA_pval_peak_386
	NC_002516.2	2351165	2351255	91	2351215	56	7.2186	2.14451	5.36581	GacA_pval_peak_387
	NC_002516.2	2382520	2382679	160	2382665	55	6.62248	2.07066	4.87827	GacA_pval_peak_388
	NC_002516.2	2392181	2392258	78	2392225	61	9.21844	2.34993	6.92869	GacA_pval_peak_389
	NC_002516.2	2464658	2464882	225	2464823	55	6.9693	2.12252	5.15327	GacA_pval_peak_390
	NC_002516.2	2476373	2476492	120	2476428	75	15.3808	2.88056	11.666	GacA_pval_peak_391
	NC_002516.2	2477280	2477367	88	2477330	66	11.28	2.53944	8.51995	GacA_pval_peak_392
	NC_002516.2	2534558	2534647	90	2534604	70	13.0432	2.69105	9.86515	GacA_pval_peak_393
	NC_002516.2	2544165	2544256	92	2544214	60	8.82605	2.31203	6.62005	GacA_pval_peak_394
	NC_002516.2	2544297	2544374	78	2544334	63	10.0234	2.42574	7.55322	GacA_pval_peak_395
	NC_002516.2	2551672	2551799	128	2551674	54	6.61976	2.08462	4.87691	GacA_pval_peak_396
	NC_002516.2	2559738	2559874	137	2559776	56	7.32627	2.16042	5.43573	GacA_pval_peak_397
	NC_002516.2	2586513	2586598	86	2586536	62	9.61759	2.38784	7.23909	GacA_pval_peak_398
	NC_002516.2	2610835	2611007	173	2610967	70	13.0432	2.69105	9.86515	GacA_pval_peak_399
	NC_002516.2	2620116	2620214	99	2620167	57	7.07212	2.10835	5.24109	GacA_pval_peak_400
	NC_002516.2	2634057	2634145	89	2634105	67	11.7115	2.57735	8.84904	GacA_pval_peak_401
	NC_002516.2	2635182	2635294	113	2635238	61	9.21844	2.34993	6.92869	GacA_pval_peak_402
	NC_002516.2	2710179	2710275	97	2710224	58	8.06199	2.23623	6.01877	GacA_pval_peak_403
	NC_002516.2	2733501	2733598	98	2733567	66	11.28	2.53944	8.51995	GacA_pval_peak_404
	NC_002516.2	2733902	2734001	100	2733954	55	6.9693	2.12252	5.15327	GacA_pval_peak_405
	NC_002516.2	2734935	2735088	154	2735052	62	9.61759	2.38784	7.23909	GacA_pval_peak_406
	NC_002516.2	2738621	2738698	78	2738664	70	13.0432	2.69105	9.86515	GacA_pval_peak_407
	NC_002516.2	2786040	2786115	76	2786073	63	10.0234	2.42574	7.55322	GacA_pval_peak_408
	NC_002516.2	2786745	2786819	75	2786782	67	10.9801	2.4813	8.29909	GacA_pval_peak_409
	NC_002516.2	2788675	2788750	76	2788720	67	11.7115	2.57735	8.84904	GacA_pval_peak_410
	NC_002516.2	2796916	2796994	79	2796950	65	10.8547	2.50154	8.19485	GacA_pval_peak_411
	NC_002516.2	2799111	2799216	106	2799161	68	12.1493	2.61525	9.18235	GacA_pval_peak_412
	NC_002516.2	2799420	2799515	96	2799466	73	13.4036	2.67639	10.1585	GacA_pval_peak_413
	NC_002516.2	2804540	2804624	85	2804571	59	8.44054	2.27413	6.31674	GacA_pval_peak_414
	NC_002516.2	2807098	2807269	172	2807155	91	15.2484	2.57655	11.5731	GacA_pval_peak_415
	NC_002516.2	2821194	2821387	194	2821228	58	8.06199	2.23623	6.01877	GacA_pval_peak_416
	NC_002516.2	2822373	2822467	95	2822403	67	11.7115	2.57735	8.84904	GacA_pval_peak_417
	NC_002516.2	2847448	2847525	78	2847486	65	10.8547	2.50154	8.19485	GacA_pval_peak_418
	NC_002516.2	2866121	2866250	130	2866157	63	8.196	2.1791	6.13243	GacA_pval_peak_419
	NC_002516.2	2866291	2866481	191	2866444	62	9.61759	2.38784	7.23909	GacA_pval_peak_420
	NC_002516.2	2866725	2866803	79	2866740	60	8.82605	2.31203	6.62005	GacA_pval_peak_421
	NC_002516.2	2885429	2885535	107	2885470	60	8.82605	2.31203	6.62005	GacA_pval_peak_422
	NC_002516.2	2925797	2926476	680	2926221	126	41.6213	4.36737	34.8244	GacA_pval_peak_423
	NC_002516.2	2928206	2928320	115	2928306	59	8.44054	2.27413	6.31674	GacA_pval_peak_424
	NC_002516.2	2930160	2930238	79	2930196	62	9.61759	2.38784	7.23909	GacA_pval_peak_425
	NC_002516.2	2943054	2943162	109	2943122	58	8.06199	2.23623	6.01877	GacA_pval_peak_426
	NC_002516.2	2953245	2953319	75	2953260	55	6.9693	2.12252	5.15327	GacA_pval_peak_427
	NC_002516.2	2958478	2958554	77	2958516	76	13.6922	2.6543	10.3654	GacA_pval_peak_428
	NC_002516.2	2971246	2971355	110	2971315	67	11.7115	2.57735	8.84904	GacA_pval_peak_429
	NC_002516.2	2988580	2988654	75	2988611	59	8.44054	2.27413	6.31674	GacA_pval_peak_430
	NC_002516.2	3004587	3004694	108	3004653	59	8.44054	2.27413	6.31674	GacA_pval_peak_431
	NC_002516.2	3026606	3026776	171	3026666	71	13.4991	2.72896	10.2095	GacA_pval_peak_432
	NC_002516.2	3033278	3033352	75	3033299	63	10.0234	2.42574	7.55322	GacA_pval_peak_433
	NC_002516.2	3033611	3033685	75	3033648	67	10.9077	2.47186	8.23643	GacA_pval_peak_434
	NC_002516.2	3039439	3039577	139	3039529	68	11.0032	2.46651	8.31789	GacA_pval_peak_435
	NC_002516.2	3042907	3042996	90	3042950	62	9.61759	2.38784	7.23909	GacA_pval_peak_436
	NC_002516.2	3045932	3046072	141	3046056	57	7.69053	2.19833	5.72558	GacA_pval_peak_437
	NC_002516.2	3053588	3053674	87	3053623	53	6.27775	2.04672	4.60359	GacA_pval_peak_438
	NC_002516.2	3055768	3055845	78	3055804	62	9.61759	2.38784	7.23909	GacA_pval_peak_439
	NC_002516.2	3070642	3070740	99	3070684	64	10.4358	2.46364	7.87361	GacA_pval_peak_440
	NC_002516.2	3079593	3079671	79	3079622	67	8.86731	2.21029	6.65442	GacA_pval_peak_441
	NC_002516.2	3080819	3080925	107	3080881	59	8.44054	2.27413	6.31674	GacA_pval_peak_442
	NC_002516.2	3083939	3084046	108	3084002	58	8.06199	2.23623	6.01877	GacA_pval_peak_443
	NC_002516.2	3086436	3086526	91	3086487	60	8.82605	2.31203	6.62005	GacA_pval_peak_444
	NC_002516.2	3086738	3087133	396	3086965	66	11.28	2.53944	8.51995	GacA_pval_peak_445
	NC_002516.2	3087226	3087309	84	3087284	68	12.1493	2.61525	9.18235	GacA_pval_peak_446
	NC_002516.2	3101832	3101958	127	3101909	68	12.1493	2.61525	9.18235	GacA_pval_peak_447
	NC_002516.2	3108520	3108623	104	3108551	77	14.584	2.74151	11.0512	GacA_pval_peak_448
	NC_002516.2	3111691	3111841	151	3111755	60	8.82605	2.31203	6.62005	GacA_pval_peak_449
	NC_002516.2	3119485	3119594	110	3119547	105	18.2294	2.65715	14.2221	GacA_pval_peak_450
	NC_002516.2	3128107	3128183	77	3128141	66	11.28	2.53944	8.51995	GacA_pval_peak_451
	NC_002516.2	3158197	3158282	86	3158242	72	13.9609	2.76686	10.5693	GacA_pval_peak_452
	NC_002516.2	3168250	3168325	76	3168276	67	11.7115	2.57735	8.84904	GacA_pval_peak_453
	NC_002516.2	3174668	3174751	84	3174707	68	12.1493	2.61525	9.18235	GacA_pval_peak_454
	NC_002516.2	3176643	3176781	139	3176695	58	8.06199	2.23623	6.01877	GacA_pval_peak_455
	NC_002516.2	3189635	3189848	214	3189812	68	12.1493	2.61525	9.18235	GacA_pval_peak_456
	NC_002516.2	3190426	3190500	75	3190453	58	8.06199	2.23623	6.01877	GacA_pval_peak_457
	NC_002516.2	3199078	3199226	149	3199193	72	13.9609	2.76686	10.5693	GacA_pval_peak_458
	NC_002516.2	3201705	3201855	151	3201754	58	8.06199	2.23623	6.01877	GacA_pval_peak_459
	NC_002516.2	3202453	3202605	153	3202571	64	10.4358	2.46364	7.87361	GacA_pval_peak_460
	NC_002516.2	3210741	3210862	122	3210801	71	13.4991	2.72896	10.2095	GacA_pval_peak_461
	NC_002516.2	3211244	3211327	84	3211286	61	9.21844	2.34993	6.92869	GacA_pval_peak_462
	NC_002516.2	3212197	3212326	130	3212282	64	7.79579	2.11278	5.81386	GacA_pval_peak_463
	NC_002516.2	3217497	3217608	112	3217527	59	8.44054	2.27413	6.31674	GacA_pval_peak_464
	NC_002516.2	3219701	3220028	328	3219746	87	18.1492	2.94955	14.1447	GacA_pval_peak_465
	NC_002516.2	3221832	3221921	90	3221854	63	9.29395	2.32646	6.9921	GacA_pval_peak_466
	NC_002516.2	3222221	3222390	170	3222375	59	8.05	2.21856	6.01877	GacA_pval_peak_467
	NC_002516.2	3222676	3222778	103	3222740	60	8.82605	2.31203	6.62005	GacA_pval_peak_468
	NC_002516.2	3225452	3225631	180	3225514	58	7.42511	2.1447	5.51942	GacA_pval_peak_469
	NC_002516.2	3227381	3227475	95	3227429	69	12.5932	2.65315	9.52068	GacA_pval_peak_470
	NC_002516.2	3228289	3228417	129	3228347	71	13.4991	2.72896	10.2095	GacA_pval_peak_471
	NC_002516.2	3243629	3243751	123	3243668	56	7.32627	2.16042	5.43573	GacA_pval_peak_472
	NC_002516.2	3243967	3244050	84	3244007	75	15.3808	2.88056	11.666	GacA_pval_peak_473
	NC_002516.2	3244122	3244201	80	3244153	58	8.06199	2.23623	6.01877	GacA_pval_peak_474
	NC_002516.2	3247599	3247747	149	3247715	59	8.44054	2.27413	6.31674	GacA_pval_peak_475
	NC_002516.2	3257980	3258103	124	3258077	55	6.9693	2.12252	5.15327	GacA_pval_peak_476
	NC_002516.2	3259860	3260143	284	3260025	68	12.0022	2.59599	9.08936	GacA_pval_peak_477
	NC_002516.2	3262782	3262865	84	3262823	61	9.21844	2.34993	6.92869	GacA_pval_peak_478
	NC_002516.2	3263623	3263741	119	3263690	71	13.4991	2.72896	10.2095	GacA_pval_peak_479
	NC_002516.2	3267743	3267817	75	3267782	66	9.8857	2.35585	7.46774	GacA_pval_peak_480
	NC_002516.2	3270378	3270487	110	3270410	70	13.0432	2.69105	9.86515	GacA_pval_peak_481
	NC_002516.2	3272213	3272308	96	3272272	66	11.28	2.53944	8.51995	GacA_pval_peak_482
	NC_002516.2	3288766	3288910	145	3288877	64	10.4358	2.46364	7.87361	GacA_pval_peak_483
	NC_002516.2	3292312	3292404	93	3292368	71	13.4991	2.72896	10.2095	GacA_pval_peak_484
	NC_002516.2	3296338	3296470	133	3296420	59	8.44054	2.27413	6.31674	GacA_pval_peak_485
	NC_002516.2	3297326	3297521	196	3297359	67	11.7115	2.57735	8.84904	GacA_pval_peak_486
	NC_002516.2	3297733	3297864	132	3297848	58	8.06199	2.23623	6.01877	GacA_pval_peak_487
	NC_002516.2	3299555	3299651	97	3299592	68	12.1493	2.61525	9.18235	GacA_pval_peak_488
	NC_002516.2	3303181	3303261	81	3303230	61	9.21844	2.34993	6.92869	GacA_pval_peak_489
	NC_002516.2	3306598	3306952	355	3306833	71	13.4991	2.72896	10.2095	GacA_pval_peak_490
	NC_002516.2	3307165	3307239	75	3307194	65	10.8547	2.50154	8.19485	GacA_pval_peak_491
	NC_002516.2	3323282	3323549	268	3323347	66	9.03378	2.24568	6.79575	GacA_pval_peak_492
	NC_002516.2	3334637	3334770	134	3334666	66	11.28	2.53944	8.51995	GacA_pval_peak_493
	NC_002516.2	3335667	3335792	126	3335698	62	9.61759	2.38784	7.23909	GacA_pval_peak_494
	NC_002516.2	3338225	3338332	108	3338285	64	10.4358	2.46364	7.87361	GacA_pval_peak_495
	NC_002516.2	3378099	3378203	105	3378143	66	9.59378	2.31795	7.23909	GacA_pval_peak_496
	NC_002516.2	3382575	3382676	102	3382611	64	10.4358	2.46364	7.87361	GacA_pval_peak_497
	NC_002516.2	3384782	3384887	106	3384838	61	9.21844	2.34993	6.92869	GacA_pval_peak_498
	NC_002516.2	3392442	3392551	110	3392507	73	14.4285	2.80476	10.9228	GacA_pval_peak_499
	NC_002516.2	3394398	3394472	75	3394446	59	8.44054	2.27413	6.31674	GacA_pval_peak_500
	NC_002516.2	3411274	3411348	75	3411300	71	12.6208	2.61726	9.54381	GacA_pval_peak_501
	NC_002516.2	3411524	3411598	75	3411576	57	7.69053	2.19833	5.72558	GacA_pval_peak_502
	NC_002516.2	3416299	3416410	112	3416370	67	11.7115	2.57735	8.84904	GacA_pval_peak_503
	NC_002516.2	3428137	3428212	76	3428173	62	9.61759	2.38784	7.23909	GacA_pval_peak_504
	NC_002516.2	3428518	3428618	101	3428564	64	10.4358	2.46364	7.87361	GacA_pval_peak_505
	NC_002516.2	3431264	3431450	187	3431393	60	8.82605	2.31203	6.62005	GacA_pval_peak_506
	NC_002516.2	3433472	3433565	94	3433533	65	10.8547	2.50154	8.19485	GacA_pval_peak_507
	NC_002516.2	3442351	3442460	110	3442396	76	12.6605	2.5325	9.57734	GacA_pval_peak_508
	NC_002516.2	3443932	3444046	115	3443947	56	5.83017	1.94076	4.26124	GacA_pval_peak_509
	NC_002516.2	3444552	3444635	84	3444587	67	8.35247	2.14542	6.26575	GacA_pval_peak_510
	NC_002516.2	3446737	3446825	89	3446796	61	8.4437	2.24238	6.31955	GacA_pval_peak_511
	NC_002516.2	3447128	3447202	75	3447194	53	5.95272	1.9967	4.34371	GacA_pval_peak_512
	NC_002516.2	3447700	3447779	80	3447733	56	6.72629	2.072	4.96769	GacA_pval_peak_513
	NC_002516.2	3450248	3450322	75	3450309	59	8.32306	2.25738	6.24061	GacA_pval_peak_514
	NC_002516.2	3451186	3451292	107	3451235	61	9.21844	2.34993	6.92869	GacA_pval_peak_515
	NC_002516.2	3464216	3464333	118	3464253	74	13.5991	2.68099	10.2896	GacA_pval_peak_516
	NC_002516.2	3467731	3467877	147	3467851	58	8.06199	2.23623	6.01877	GacA_pval_peak_517
	NC_002516.2	3468108	3468189	82	3468142	73	14.4285	2.80476	10.9228	GacA_pval_peak_518
	NC_002516.2	3468712	3468851	140	3468785	67	9.9848	2.35254	7.55014	GacA_pval_peak_519
	NC_002516.2	3476156	3476242	87	3476192	70	13.0432	2.69105	9.86515	GacA_pval_peak_520
	NC_002516.2	3476906	3476991	86	3476972	62	9.49028	2.37025	7.15926	GacA_pval_peak_521
	NC_002516.2	3477076	3477180	105	3477122	70	13.0432	2.69105	9.86515	GacA_pval_peak_522
	NC_002516.2	3477458	3477554	97	3477519	59	8.44054	2.27413	6.31674	GacA_pval_peak_523
	NC_002516.2	3481044	3481141	98	3481085	66	11.28	2.53944	8.51995	GacA_pval_peak_524
	NC_002516.2	3481628	3481716	89	3481691	66	8.76518	2.21121	6.5918	GacA_pval_peak_525
	NC_002516.2	3483809	3483939	131	3483863	76	10.8799	2.32694	8.21536	GacA_pval_peak_526
	NC_002516.2	3491943	3492028	86	3491999	65	10.6529	2.47446	8.05978	GacA_pval_peak_527
	NC_002516.2	3497364	3497472	109	3497427	73	9.54549	2.21296	7.20499	GacA_pval_peak_528
	NC_002516.2	3505028	3505163	136	3505074	63	8.45873	2.21416	6.33035	GacA_pval_peak_529
	NC_002516.2	3506557	3506692	136	3506636	69	9.61263	2.2753	7.23909	GacA_pval_peak_530
	NC_002516.2	3518209	3518363	155	3518325	59	8.44054	2.27413	6.31674	GacA_pval_peak_531
	NC_002516.2	3561625	3561707	83	3561672	69	12.5932	2.65315	9.52068	GacA_pval_peak_532
	NC_002516.2	3562249	3562365	117	3562341	67	11.1018	2.49719	8.40074	GacA_pval_peak_533
	NC_002516.2	3565290	3565408	119	3565363	67	11.7115	2.57735	8.84904	GacA_pval_peak_534
	NC_002516.2	3565968	3566050	83	3566005	57	7.69053	2.19833	5.72558	GacA_pval_peak_535
	NC_002516.2	3568446	3568564	119	3568510	64	9.39383	2.32353	7.07701	GacA_pval_peak_536
	NC_002516.2	3591301	3591378	78	3591331	66	11.28	2.53944	8.51995	GacA_pval_peak_537
	NC_002516.2	3592471	3592646	176	3592511	63	10.0234	2.42574	7.55322	GacA_pval_peak_538
	NC_002516.2	3594873	3594959	87	3594933	65	9.06274	2.26422	6.82242	GacA_pval_peak_539
	NC_002516.2	3597403	3597799	397	3597596	70	13.0432	2.69105	9.86515	GacA_pval_peak_540
	NC_002516.2	3597935	3598108	174	3598001	64	7.79579	2.11278	5.81386	GacA_pval_peak_541
	NC_002516.2	3600588	3600684	97	3600625	58	7.34946	2.13388	5.45585	GacA_pval_peak_542
	NC_002516.2	3601706	3601804	99	3601803	59	5.53315	1.86565	4.02069	GacA_pval_peak_543
	NC_002516.2	3602933	3603033	101	3603000	70	12.6825	2.64463	9.59581	GacA_pval_peak_544
	NC_002516.2	3603731	3603822	92	3603761	67	8.0566	2.1083	6.01877	GacA_pval_peak_545
	NC_002516.2	3617370	3617569	200	3617526	134	14.7193	2.11645	11.1594	GacA_pval_peak_546
	NC_002516.2	3628846	3628948	103	3628905	70	11.5153	2.4965	8.7172	GacA_pval_peak_547
	NC_002516.2	3661248	3661419	172	3661363	62	7.83765	2.14505	5.84983	GacA_pval_peak_548
	NC_002516.2	3664742	3664825	84	3664792	57	7.5796	2.18213	5.65291	GacA_pval_peak_549
	NC_002516.2	3680133	3680281	149	3680190	71	13.4991	2.72896	10.2095	GacA_pval_peak_550
	NC_002516.2	3694804	3694927	124	3694830	60	8.82605	2.31203	6.62005	GacA_pval_peak_551
	NC_002516.2	3699431	3699505	75	3699464	71	13.4991	2.72896	10.2095	GacA_pval_peak_552
	NC_002516.2	3701896	3702089	194	3702050	66	11.28	2.53944	8.51995	GacA_pval_peak_553
	NC_002516.2	3703512	3703609	98	3703581	65	10.3983	2.44042	7.86714	GacA_pval_peak_554
	NC_002516.2	3704308	3704424	117	3704354	65	10.509	2.45519	7.93515	GacA_pval_peak_555
	NC_002516.2	3707543	3707631	89	3707580	59	8.23065	2.24423	6.1632	GacA_pval_peak_556
	NC_002516.2	3708990	3709108	119	3709028	65	10.5927	2.4664	8.00649	GacA_pval_peak_557
	NC_002516.2	3714263	3714417	155	3714371	74	14.9018	2.84266	11.2908	GacA_pval_peak_558
	NC_002516.2	3716939	3717075	137	3717002	63	7.94069	2.14513	5.93807	GacA_pval_peak_559
	NC_002516.2	3717342	3717507	166	3717393	71	13.4991	2.72896	10.2095	GacA_pval_peak_560
	NC_002516.2	3717608	3717684	77	3717648	59	8.44054	2.27413	6.31674	GacA_pval_peak_561
	NC_002516.2	3718666	3718842	177	3718780	70	13.0432	2.69105	9.86515	GacA_pval_peak_562
	NC_002516.2	3723597	3723675	79	3723629	68	12.1493	2.61525	9.18235	GacA_pval_peak_563
	NC_002516.2	3727384	3727549	166	3727509	61	9.21844	2.34993	6.92869	GacA_pval_peak_564
	NC_002516.2	3731912	3732022	111	3731969	57	6.83004	2.0733	5.05763	GacA_pval_peak_565
	NC_002516.2	3732638	3732739	102	3732688	61	9.21844	2.34993	6.92869	GacA_pval_peak_566
	NC_002516.2	3735689	3735800	112	3735744	73	14.4285	2.80476	10.9228	GacA_pval_peak_567
	NC_002516.2	3735929	3736026	98	3735980	59	8.44054	2.27413	6.31674	GacA_pval_peak_568
	NC_002516.2	3738452	3738606	155	3738538	64	10.4358	2.46364	7.87361	GacA_pval_peak_569
	NC_002516.2	3739227	3739334	108	3739289	65	10.8547	2.50154	8.19485	GacA_pval_peak_570
	NC_002516.2	3739446	3739546	101	3739479	64	10.4358	2.46364	7.87361	GacA_pval_peak_571
	NC_002516.2	3741085	3741159	75	3741115	65	10.8547	2.50154	8.19485	GacA_pval_peak_572
	NC_002516.2	3745075	3745392	318	3745119	65	10.8547	2.50154	8.19485	GacA_pval_peak_573
	NC_002516.2	3749764	3749842	79	3749783	67	11.7115	2.57735	8.84904	GacA_pval_peak_574
	NC_002516.2	3750256	3750332	77	3750293	70	8.91399	2.17621	6.69431	GacA_pval_peak_575
	NC_002516.2	3752231	3752395	165	3752278	92	16.2455	2.66087	12.3971	GacA_pval_peak_576
	NC_002516.2	3753949	3754028	80	3753977	60	6.90636	2.04457	5.12222	GacA_pval_peak_577
	NC_002516.2	3755575	3755740	166	3755705	61	9.21844	2.34993	6.92869	GacA_pval_peak_578
	NC_002516.2	3766172	3766315	144	3766270	63	8.30805	2.19404	6.22912	GacA_pval_peak_579
	NC_002516.2	3769992	3770081	90	3770051	66	11.28	2.53944	8.51995	GacA_pval_peak_580
	NC_002516.2	3770354	3770470	117	3770418	68	12.1493	2.61525	9.18235	GacA_pval_peak_581
	NC_002516.2	3772174	3772253	80	3772201	66	10.1859	2.39502	7.6921	GacA_pval_peak_582
	NC_002516.2	3774784	3774886	103	3774835	67	10.9753	2.48067	8.29687	GacA_pval_peak_583
	NC_002516.2	3775883	3775983	101	3775941	64	7.55472	2.08131	5.63165	GacA_pval_peak_584
	NC_002516.2	3776535	3776756	222	3776705	81	13.8691	2.58713	10.5148	GacA_pval_peak_585
	NC_002516.2	3780998	3781127	130	3781066	73	10.8741	2.36949	8.21105	GacA_pval_peak_586
	NC_002516.2	3783270	3783367	98	3783311	78	16.185	2.91309	12.3414	GacA_pval_peak_587
	NC_002516.2	3783733	3783859	127	3783800	80	13.7782	2.59364	10.438	GacA_pval_peak_588
	NC_002516.2	3784011	3784182	172	3784048	76	12.7352	2.54124	9.63806	GacA_pval_peak_589
	NC_002516.2	3786496	3786580	85	3786554	71	12.6841	2.62525	9.59703	GacA_pval_peak_590
	NC_002516.2	3787979	3788055	77	3788015	59	7.72087	2.17197	5.75148	GacA_pval_peak_591
	NC_002516.2	3799159	3799332	174	3799287	71	11.2906	2.45148	8.52683	GacA_pval_peak_592
	NC_002516.2	3800219	3800374	156	3800256	68	11.4184	2.52003	8.63905	GacA_pval_peak_593
	NC_002516.2	3800868	3800942	75	3800929	58	7.62706	2.17364	5.69454	GacA_pval_peak_594
	NC_002516.2	3811043	3811128	86	3811100	63	10.0234	2.42574	7.55322	GacA_pval_peak_595
	NC_002516.2	3811277	3811418	142	3811314	71	13.4991	2.72896	10.2095	GacA_pval_peak_596
	NC_002516.2	3813000	3813120	121	3813088	58	8.06199	2.23623	6.01877	GacA_pval_peak_597
	NC_002516.2	3823555	3823747	193	3823714	69	11.0988	2.46134	8.39878	GacA_pval_peak_598
	NC_002516.2	3823881	3823961	81	3823905	63	10.0234	2.42574	7.55322	GacA_pval_peak_599
	NC_002516.2	3825001	3825109	109	3825068	75	15.3237	2.87343	11.6347	GacA_pval_peak_600
	NC_002516.2	3825200	3825354	155	3825281	75	13.7582	2.68108	10.4243	GacA_pval_peak_601
	NC_002516.2	3826767	3826844	78	3826803	67	11.694	2.57504	8.84904	GacA_pval_peak_602
	NC_002516.2	3827660	3827744	85	3827698	73	12.8003	2.60199	9.69302	GacA_pval_peak_603
	NC_002516.2	3828689	3828773	85	3828722	75	14.814	2.81018	11.2354	GacA_pval_peak_604
	NC_002516.2	3828843	3828973	131	3828899	80	15.2196	2.75792	11.5465	GacA_pval_peak_605
	NC_002516.2	3836138	3836266	129	3836185	68	11.8581	2.57716	8.97371	GacA_pval_peak_606
	NC_002516.2	3838792	3838880	89	3838835	64	9.35768	2.31871	7.04671	GacA_pval_peak_607
	NC_002516.2	3844595	3844700	106	3844643	68	12.1493	2.61525	9.18235	GacA_pval_peak_608
	NC_002516.2	3845114	3845199	86	3845162	68	11.1558	2.48614	8.44562	GacA_pval_peak_609
	NC_002516.2	3848677	3848771	95	3848717	66	11.28	2.53944	8.51995	GacA_pval_peak_610
	NC_002516.2	3849942	3850017	76	3849964	57	7.69053	2.19833	5.72558	GacA_pval_peak_611
	NC_002516.2	3854076	3854225	150	3854109	63	10.0234	2.42574	7.55322	GacA_pval_peak_612
	NC_002516.2	3858656	3858778	123	3858733	67	11.2331	2.51437	8.50825	GacA_pval_peak_613
	NC_002516.2	3862593	3862667	75	3862621	54	6.38093	2.04839	4.69213	GacA_pval_peak_614
	NC_002516.2	3863265	3863462	198	3863299	59	8.05	2.21856	6.01877	GacA_pval_peak_615
	NC_002516.2	3864435	3864618	184	3864517	70	11.1946	2.45633	8.47574	GacA_pval_peak_616
	NC_002516.2	3864701	3864779	79	3864740	64	8.44853	2.19835	6.32391	GacA_pval_peak_617
	NC_002516.2	3891113	3891223	111	3891207	64	8.10043	2.15264	6.05141	GacA_pval_peak_618
	NC_002516.2	3897539	3897623	85	3897574	64	8.04369	2.14521	6.01877	GacA_pval_peak_619
	NC_002516.2	3899620	3899746	127	3899714	63	9.89282	2.40787	7.47174	GacA_pval_peak_620
	NC_002516.2	3907877	3907957	81	3907900	59	8.44054	2.27413	6.31674	GacA_pval_peak_621
	NC_002516.2	3908478	3908596	119	3908531	78	16.8511	2.99427	12.9152	GacA_pval_peak_622
	NC_002516.2	3910085	3910257	173	3910125	68	12.1493	2.61525	9.18235	GacA_pval_peak_623
	NC_002516.2	3910818	3910961	144	3910891	57	5.93337	1.94402	4.33655	GacA_pval_peak_624
	NC_002516.2	3911818	3911968	151	3911854	60	7.14093	2.07695	5.30067	GacA_pval_peak_625
	NC_002516.2	3912269	3912359	91	3912313	69	12.3985	2.62786	9.38869	GacA_pval_peak_626
	NC_002516.2	3920575	3920691	117	3920645	59	8.44054	2.27413	6.31674	GacA_pval_peak_627
	NC_002516.2	3925619	3925740	122	3925691	60	8.39694	2.25166	6.30467	GacA_pval_peak_628
	NC_002516.2	3925961	3926165	205	3926092	70	10.8825	2.41744	8.21559	GacA_pval_peak_629
	NC_002516.2	3926895	3927078	184	3926913	65	10.8547	2.50154	8.19485	GacA_pval_peak_630
	NC_002516.2	3951107	3951260	154	3951171	84	19.9356	3.22168	15.9095	GacA_pval_peak_631
	NC_002516.2	3952926	3953036	111	3952973	76	14.923	2.80257	11.31	GacA_pval_peak_632
	NC_002516.2	3953769	3953847	79	3953819	60	8.82605	2.31203	6.62005	GacA_pval_peak_633
	NC_002516.2	3957343	3957473	131	3957424	62	9.61759	2.38784	7.23909	GacA_pval_peak_634
	NC_002516.2	3957635	3957815	181	3957770	66	11.2227	2.53182	8.5009	GacA_pval_peak_635
	NC_002516.2	3958445	3958524	80	3958479	71	13.3421	2.70886	10.1094	GacA_pval_peak_636
	NC_002516.2	3976430	3976532	103	3976478	67	8.35247	2.14542	6.26575	GacA_pval_peak_637
	NC_002516.2	3980634	3980748	115	3980702	67	9.57259	2.29981	7.23016	GacA_pval_peak_638
	NC_002516.2	3981353	3981442	90	3981383	74	10.623	2.32533	8.0328	GacA_pval_peak_639
	NC_002516.2	3982856	3982950	95	3982936	74	7.90009	2.012	5.90294	GacA_pval_peak_640
	NC_002516.2	3990667	3990741	75	3990721	60	7.43421	2.11752	5.52808	GacA_pval_peak_641
	NC_002516.2	3995192	3995346	155	3995230	57	7.38811	2.15424	5.48864	GacA_pval_peak_642
	NC_002516.2	3995746	3995828	83	3995777	65	8.93221	2.24719	6.70906	GacA_pval_peak_643
	NC_002516.2	3998254	3998366	113	3998310	77	14.5934	2.74263	11.0573	GacA_pval_peak_644
	NC_002516.2	4001268	4001352	85	4001303	73	12.9723	2.62311	9.83088	GacA_pval_peak_645
	NC_002516.2	4002608	4002757	150	4002677	61	8.07025	2.19097	6.02618	GacA_pval_peak_646
	NC_002516.2	4004255	4004332	78	4004297	76	13.0723	2.58086	9.88577	GacA_pval_peak_647
	NC_002516.2	4004939	4005153	215	4005119	107	10.412	1.98222	7.87361	GacA_pval_peak_648
	NC_002516.2	4005828	4005925	98	4005879	65	9.33618	2.3	7.02879	GacA_pval_peak_649
	NC_002516.2	4021571	4021651	81	4021636	64	10.0589	2.41267	7.58521	GacA_pval_peak_650
	NC_002516.2	4022024	4022111	88	4022055	69	12.5932	2.65315	9.52068	GacA_pval_peak_651
	NC_002516.2	4022866	4022972	107	4022928	61	9.21844	2.34993	6.92869	GacA_pval_peak_652
	NC_002516.2	4023265	4023357	93	4023338	57	7.5796	2.18213	5.65291	GacA_pval_peak_653
	NC_002516.2	4023565	4023689	125	4023663	71	13.4991	2.72896	10.2095	GacA_pval_peak_654
	NC_002516.2	4026317	4026404	88	4026368	62	9.19414	2.32949	6.92869	GacA_pval_peak_655
	NC_002516.2	4026890	4026988	99	4026942	61	9.21844	2.34993	6.92869	GacA_pval_peak_656
	NC_002516.2	4037547	4037629	83	4037599	70	13.0432	2.69105	9.86515	GacA_pval_peak_657
	NC_002516.2	4039551	4039646	96	4039572	60	7.14093	2.07695	5.30067	GacA_pval_peak_658
	NC_002516.2	4040054	4040133	80	4040071	60	6.24272	1.95323	4.59637	GacA_pval_peak_659
	NC_002516.2	4040655	4040770	116	4040682	68	10.084	2.34934	7.60704	GacA_pval_peak_660
	NC_002516.2	4046258	4046479	222	4046330	63	8.0483	2.15943	6.01877	GacA_pval_peak_661
	NC_002516.2	4052899	4052986	88	4052920	54	6.0566	1.9993	4.43393	GacA_pval_peak_662
	NC_002516.2	4055596	4055674	79	4055623	69	12.4428	2.63361	9.42463	GacA_pval_peak_663
	NC_002516.2	4062702	4062776	75	4062739	64	10.4358	2.46364	7.87361	GacA_pval_peak_664
	NC_002516.2	4066620	4066881	262	4066678	69	12.5932	2.65315	9.52068	GacA_pval_peak_665
	NC_002516.2	4067709	4067794	86	4067761	66	11.28	2.53944	8.51995	GacA_pval_peak_666
	NC_002516.2	4067925	4068063	139	4067967	69	12.5932	2.65315	9.52068	GacA_pval_peak_667
	NC_002516.2	4073006	4073202	197	4073036	72	13.9609	2.76686	10.5693	GacA_pval_peak_668
	NC_002516.2	4073280	4073367	88	4073329	71	13.4991	2.72896	10.2095	GacA_pval_peak_669
	NC_002516.2	4095963	4096052	90	4096016	78	16.3655	2.93498	12.4872	GacA_pval_peak_670
	NC_002516.2	4099001	4099152	152	4099082	84	17.8959	2.98389	13.8997	GacA_pval_peak_671
	NC_002516.2	4104185	4104309	125	4104202	60	7.14093	2.07695	5.30067	GacA_pval_peak_672
	NC_002516.2	4108118	4108250	133	4108158	68	9.79396	2.31272	7.38895	GacA_pval_peak_673
	NC_002516.2	4108406	4108534	129	4108422	67	8.86731	2.21029	6.65442	GacA_pval_peak_674
	NC_002516.2	4121093	4121312	220	4121267	65	10.7175	2.48312	8.10861	GacA_pval_peak_675
	NC_002516.2	4122720	4123017	298	4122776	80	17.8584	3.07008	13.8629	GacA_pval_peak_676
	NC_002516.2	4125884	4125989	106	4125934	78	12.2775	2.45643	9.28683	GacA_pval_peak_677
	NC_002516.2	4126226	4126379	154	4126259	71	10.7896	2.38998	8.16835	GacA_pval_peak_678
	NC_002516.2	4134877	4134957	81	4134915	82	14.304	2.61868	10.8482	GacA_pval_peak_679
	NC_002516.2	4145462	4145536	75	4145510	62	9.61759	2.38784	7.23909	GacA_pval_peak_680
	NC_002516.2	4148077	4148179	103	4148148	66	9.8857	2.35585	7.46774	GacA_pval_peak_681
	NC_002516.2	4171765	4171887	123	4171832	59	8.15277	2.23315	6.09471	GacA_pval_peak_682
	NC_002516.2	4175934	4176047	114	4175949	64	7.09224	2.02112	5.25788	GacA_pval_peak_683
	NC_002516.2	4179722	4179888	167	4179776	61	9.11052	2.33487	6.86154	GacA_pval_peak_684
	NC_002516.2	4181584	4181672	89	4181621	65	7.89898	2.11333	5.90213	GacA_pval_peak_685
	NC_002516.2	4192621	4192758	138	4192660	63	9.31797	2.32971	7.01298	GacA_pval_peak_686
	NC_002516.2	4199768	4200007	240	4199893	88	13.2442	2.41774	10.03	GacA_pval_peak_687
	NC_002516.2	4201086	4201205	120	4201157	67	10.5915	2.43077	8.00535	GacA_pval_peak_688
	NC_002516.2	4202732	4202884	153	4202852	60	7.38255	2.11037	5.48455	GacA_pval_peak_689
	NC_002516.2	4203296	4203430	135	4203354	63	9.47437	2.3509	7.14733	GacA_pval_peak_690
	NC_002516.2	4205685	4205795	111	4205744	74	12.5838	2.55768	9.52068	GacA_pval_peak_691
	NC_002516.2	4209659	4209768	110	4209730	60	8.7053	2.295	6.54239	GacA_pval_peak_692
	NC_002516.2	4210433	4210509	77	4210471	71	12.9765	2.66227	9.83088	GacA_pval_peak_693
	NC_002516.2	4210779	4210902	124	4210829	74	14.8547	2.83674	11.2684	GacA_pval_peak_694
	NC_002516.2	4211505	4211992	488	4211668	72	13.9609	2.76686	10.5693	GacA_pval_peak_695
	NC_002516.2	4214293	4214381	89	4214323	60	7.38255	2.11037	5.48455	GacA_pval_peak_696
	NC_002516.2	4218938	4219019	82	4218973	64	9.82967	2.38183	7.42006	GacA_pval_peak_697
	NC_002516.2	4221246	4221332	87	4221279	73	14.2649	2.7841	10.8167	GacA_pval_peak_698
	NC_002516.2	4230183	4230299	117	4230235	58	8.06199	2.23623	6.01877	GacA_pval_peak_699
	NC_002516.2	4231264	4231433	170	4231360	68	10.382	2.38714	7.85536	GacA_pval_peak_700
	NC_002516.2	4233274	4233438	165	4233336	64	10.3336	2.44978	7.81594	GacA_pval_peak_701
	NC_002516.2	4234562	4234636	75	4234597	64	10.4358	2.46364	7.87361	GacA_pval_peak_702
	NC_002516.2	4236040	4236362	323	4236092	75	11.3702	2.39783	8.59669	GacA_pval_peak_703
	NC_002516.2	4240955	4241030	76	4240989	72	13.3684	2.69184	10.1301	GacA_pval_peak_704
	NC_002516.2	4241238	4241476	239	4241282	65	10.2034	2.41447	7.70599	GacA_pval_peak_705
	NC_002516.2	4243194	4243299	106	4243229	66	10.7562	2.46996	8.1423	GacA_pval_peak_706
	NC_002516.2	4245919	4246118	200	4246047	77	12.639	2.51348	9.56018	GacA_pval_peak_707
	NC_002516.2	4246256	4246394	139	4246344	71	8.04281	2.06003	6.01877	GacA_pval_peak_708
	NC_002516.2	4289019	4289300	282	4289057	77	14.5934	2.74263	11.0573	GacA_pval_peak_709
	NC_002516.2	4300727	4300834	108	4300774	69	10.8551	2.43053	8.1951	GacA_pval_peak_710
	NC_002516.2	4305504	4305649	146	4305523	60	8.82605	2.31203	6.62005	GacA_pval_peak_711
	NC_002516.2	4306537	4306643	107	4306603	69	10.7853	2.42174	8.16464	GacA_pval_peak_712
	NC_002516.2	4306880	4306978	99	4306930	60	8.62724	2.28401	6.47424	GacA_pval_peak_713
	NC_002516.2	4307074	4307249	176	4307209	64	9.39383	2.32353	7.07701	GacA_pval_peak_714
	NC_002516.2	4314538	4314633	96	4314579	69	12.2403	2.60738	9.25807	GacA_pval_peak_715
	NC_002516.2	4315853	4315928	76	4315893	65	9.88371	2.37209	7.46755	GacA_pval_peak_716
	NC_002516.2	4317742	4317930	189	4317890	75	11.3702	2.39783	8.59669	GacA_pval_peak_717
	NC_002516.2	4318721	4318795	75	4318766	68	10.084	2.34934	7.60704	GacA_pval_peak_718
	NC_002516.2	4320248	4320328	81	4320284	75	15.3541	2.87722	11.6637	GacA_pval_peak_719
	NC_002516.2	4324295	4324370	76	4324328	64	9.71915	2.36701	7.32565	GacA_pval_peak_720
	NC_002516.2	4336992	4337075	84	4337042	82	15.4929	2.7513	11.7593	GacA_pval_peak_721
	NC_002516.2	4349565	4349656	92	4349601	62	7.32832	2.07657	5.43755	GacA_pval_peak_722
	NC_002516.2	4353059	4353147	89	4353124	73	12.4301	2.55673	9.41463	GacA_pval_peak_723
	NC_002516.2	4359448	4359565	118	4359540	67	8.60642	2.17737	6.45724	GacA_pval_peak_724
	NC_002516.2	4360811	4360894	84	4360848	70	10.2826	2.34322	7.77362	GacA_pval_peak_725
	NC_002516.2	4362458	4362532	75	4362490	72	13.3245	2.68631	10.0978	GacA_pval_peak_726
	NC_002516.2	4365177	4365318	142	4365283	65	10.0881	2.39916	7.60892	GacA_pval_peak_727
	NC_002516.2	4366821	4366901	81	4366857	67	10.2839	2.39101	7.77362	GacA_pval_peak_728
	NC_002516.2	4367824	4367953	130	4367890	79	12.6903	2.48753	9.60169	GacA_pval_peak_729
	NC_002516.2	4369138	4369296	159	4369265	67	9.9848	2.35254	7.55014	GacA_pval_peak_730
	NC_002516.2	4379028	4379158	131	4379099	70	12.1835	2.58091	9.20919	GacA_pval_peak_731
	NC_002516.2	4379977	4380109	133	4380079	63	6.76726	1.99002	5.0025	GacA_pval_peak_732
	NC_002516.2	4381076	4381176	101	4381163	63	7.45134	2.08027	5.54281	GacA_pval_peak_733
	NC_002516.2	4382997	4383076	80	4383053	64	9.32741	2.31468	7.02104	GacA_pval_peak_734
	NC_002516.2	4384787	4384929	143	4384892	69	10.6013	2.39858	8.01357	GacA_pval_peak_735
	NC_002516.2	4389550	4389746	197	4389694	84	15.1892	2.68178	11.5232	GacA_pval_peak_736
	NC_002516.2	4390770	4390977	208	4390825	66	9.66962	2.32778	7.28559	GacA_pval_peak_737
	NC_002516.2	4392934	4393041	108	4393025	64	7.32027	2.05077	5.43573	GacA_pval_peak_738
	NC_002516.2	4414400	4414475	76	4414432	63	9.6807	2.37894	7.29579	GacA_pval_peak_739
	NC_002516.2	4415337	4415438	102	4415408	81	15.6832	2.79197	11.9169	GacA_pval_peak_740
	NC_002516.2	4417249	4417342	94	4417302	63	9.78545	2.39322	7.38427	GacA_pval_peak_741
	NC_002516.2	4430312	4430389	78	4430365	56	6.04377	1.97198	4.42339	GacA_pval_peak_742
	NC_002516.2	4433491	4433604	114	4433535	65	9.75185	2.35467	7.35471	GacA_pval_peak_743
	NC_002516.2	4436573	4436668	96	4436617	74	12.8648	2.59159	9.74597	GacA_pval_peak_744
	NC_002516.2	4437061	4437279	219	4437232	82	14.3563	2.62445	10.891	GacA_pval_peak_745
	NC_002516.2	4437979	4438123	145	4438070	74	12.458	2.54256	9.43527	GacA_pval_peak_746
	NC_002516.2	4438814	4438959	146	4438929	66	8.90527	2.22917	6.68854	GacA_pval_peak_747
	NC_002516.2	4440353	4440499	147	4440453	77	11.8701	2.42534	8.98175	GacA_pval_peak_748
	NC_002516.2	4440680	4440835	156	4440712	72	12.3577	2.56578	9.35446	GacA_pval_peak_749
	NC_002516.2	4440982	4441082	101	4441013	70	9.71359	2.27343	7.32069	GacA_pval_peak_750
	NC_002516.2	4441500	4441577	78	4441525	66	9.95178	2.36446	7.52194	GacA_pval_peak_751
	NC_002516.2	4444382	4444486	105	4444452	75	13.9447	2.7037	10.5693	GacA_pval_peak_752
	NC_002516.2	4448104	4448179	76	4448163	68	9.95976	2.33363	7.5291	GacA_pval_peak_753
	NC_002516.2	4453427	4453515	89	4453451	74	8.58606	2.09024	6.43996	GacA_pval_peak_754
	NC_002516.2	4454807	4454909	103	4454860	67	8.86731	2.21029	6.65442	GacA_pval_peak_755
	NC_002516.2	4456214	4456366	153	4456239	78	12.0982	2.43618	9.16626	GacA_pval_peak_756
	NC_002516.2	4456494	4456606	113	4456530	72	10.1949	2.30318	7.69862	GacA_pval_peak_757
	NC_002516.2	4456764	4457016	253	4456803	77	13.9176	2.66252	10.5576	GacA_pval_peak_758
	NC_002516.2	4465876	4466001	126	4465902	60	7.29292	2.09796	5.43054	GacA_pval_peak_759
	NC_002516.2	4468980	4469066	87	4469026	75	13.0933	2.60106	9.90346	GacA_pval_peak_760
	NC_002516.2	4475050	4475184	135	4475141	73	13.8838	2.73622	10.5272	GacA_pval_peak_761
	NC_002516.2	4476202	4476284	83	4476234	67	10.9077	2.47186	8.23643	GacA_pval_peak_762
	NC_002516.2	4476487	4476700	214	4476644	73	13.9309	2.74212	10.5686	GacA_pval_peak_763
	NC_002516.2	4492473	4492582	110	4492532	88	11.0094	2.1958	8.3234	GacA_pval_peak_764
	NC_002516.2	4495224	4495381	158	4495275	65	8.90836	2.24408	6.69013	GacA_pval_peak_765
	NC_002516.2	4498929	4499025	97	4498969	78	12.9213	2.5296	9.7872	GacA_pval_peak_766
	NC_002516.2	4506960	4507211	252	4507154	73	12.357	2.54782	9.3543	GacA_pval_peak_767
	NC_002516.2	4508457	4508534	78	4508488	84	10.0971	2.14637	7.61489	GacA_pval_peak_768
	NC_002516.2	4509112	4509265	154	4509216	73	10.0166	2.26816	7.55322	GacA_pval_peak_769
	NC_002516.2	4510219	4510366	148	4510331	61	7.73458	2.14497	5.76167	GacA_pval_peak_770
	NC_002516.2	4517511	4517597	87	4517570	57	5.86526	1.93422	4.28946	GacA_pval_peak_771
	NC_002516.2	4517761	4517890	130	4517777	62	7.58926	2.11161	5.66075	GacA_pval_peak_772
	NC_002516.2	4517948	4518051	104	4517994	75	13.3554	2.63249	10.1191	GacA_pval_peak_773
	NC_002516.2	4528912	4528991	80	4528970	64	9.04857	2.27761	6.80926	GacA_pval_peak_774
	NC_002516.2	4533028	4533122	95	4533066	58	6.43015	2.00299	4.73635	GacA_pval_peak_775
	NC_002516.2	4533255	4533391	137	4533343	63	5.74736	1.85583	4.18685	GacA_pval_peak_776
	NC_002516.2	4534936	4535019	84	4534971	84	12.2546	2.36893	9.27085	GacA_pval_peak_777
	NC_002516.2	4537106	4537280	175	4537153	72	11.0086	2.40094	8.32276	GacA_pval_peak_778
	NC_002516.2	4537422	4537513	92	4537484	74	11.8949	2.47524	9.00302	GacA_pval_peak_779
	NC_002516.2	4537854	4537986	133	4537917	84	13.167	2.46478	9.96399	GacA_pval_peak_780
	NC_002516.2	4539014	4539231	218	4539035	69	8.81149	2.17659	6.62005	GacA_pval_peak_781
	NC_002516.2	4540436	4540536	101	4540484	77	10.1513	2.2317	7.66395	GacA_pval_peak_782
	NC_002516.2	4545751	4545840	90	4545776	70	7.93972	2.05881	5.93807	GacA_pval_peak_783
	NC_002516.2	4546965	4547050	86	4547000	77	13.1942	2.57781	9.98718	GacA_pval_peak_784
	NC_002516.2	4547121	4547201	81	4547172	70	8.91399	2.17621	6.69431	GacA_pval_peak_785
	NC_002516.2	4553242	4553341	100	4553303	74	9.07184	2.14586	6.82917	GacA_pval_peak_786
	NC_002516.2	4557139	4557248	110	4557204	58	6.71644	2.04364	4.95963	GacA_pval_peak_787
	NC_002516.2	4571214	4571291	78	4571242	67	7.86456	2.08426	5.87327	GacA_pval_peak_788
	NC_002516.2	4583441	4583539	99	4583494	83	13.0714	2.46908	9.88577	GacA_pval_peak_789
	NC_002516.2	4596601	4596719	119	4596663	82	13.6244	2.54402	10.3112	GacA_pval_peak_790
	NC_002516.2	4599957	4600031	75	4600001	78	11.0795	2.32211	8.38347	GacA_pval_peak_791
	NC_002516.2	4600280	4600445	166	4600320	91	14.7919	2.53121	11.219	GacA_pval_peak_792
	NC_002516.2	4636697	4636815	119	4636764	77	10.8311	2.30778	8.19485	GacA_pval_peak_793
	NC_002516.2	4639669	4639754	86	4639698	80	12.6298	2.4655	9.55249	GacA_pval_peak_794
	NC_002516.2	4642797	4642871	75	4642841	69	8.55816	2.14556	6.41592	GacA_pval_peak_795
	NC_002516.2	4647231	4647336	106	4647281	63	6.85683	2.00182	5.08121	GacA_pval_peak_796
	NC_002516.2	4655533	4655710	178	4655595	76	12.4065	2.50283	9.39421	GacA_pval_peak_797
	NC_002516.2	4656107	4656226	120	4656123	59	7.09112	2.08332	5.25773	GacA_pval_peak_798
	NC_002516.2	4657644	4657772	129	4657688	64	8.8512	2.25147	6.64187	GacA_pval_peak_799
	NC_002516.2	4658959	4659049	91	4659008	68	8.96942	2.20939	6.7414	GacA_pval_peak_800
	NC_002516.2	4660682	4660827	146	4660800	69	9.89413	2.31022	7.47174	GacA_pval_peak_801
	NC_002516.2	4663984	4664081	98	4664014	78	14.0921	2.66461	10.6728	GacA_pval_peak_802
	NC_002516.2	4667453	4667531	79	4667487	76	12.4243	2.50491	9.40964	GacA_pval_peak_803
	NC_002516.2	4677328	4677409	82	4677361	73	11.3898	2.43104	8.61309	GacA_pval_peak_804
	NC_002516.2	4680725	4680816	92	4680768	72	11.2364	2.42852	8.51146	GacA_pval_peak_805
	NC_002516.2	4695025	4695113	89	4695090	70	9.94821	2.30215	7.5188	GacA_pval_peak_806
	NC_002516.2	4695397	4695471	75	4695433	67	8.79879	2.20164	6.62005	GacA_pval_peak_807
	NC_002516.2	4695916	4695991	76	4695956	78	13.1903	2.56038	9.98405	GacA_pval_peak_808
	NC_002516.2	4698164	4698275	112	4698253	67	8.71644	2.19124	6.55125	GacA_pval_peak_809
	NC_002516.2	4699612	4699696	85	4699649	77	13.1636	2.57425	9.96157	GacA_pval_peak_810
	NC_002516.2	4702464	4702570	107	4702491	58	6.33383	1.98932	4.65417	GacA_pval_peak_811
	NC_002516.2	4703908	4704071	164	4703956	69	7.60825	2.02982	5.67711	GacA_pval_peak_812
	NC_002516.2	4710835	4710920	86	4710877	84	15.6006	2.72679	11.8476	GacA_pval_peak_813
	NC_002516.2	4711090	4711258	169	4711212	77	12.5413	2.50223	9.50323	GacA_pval_peak_814
	NC_002516.2	4722168	4722259	92	4722200	80	13.5401	2.56688	10.2405	GacA_pval_peak_815
	NC_002516.2	4723207	4723351	145	4723293	67	9.89667	2.34124	7.47395	GacA_pval_peak_816
	NC_002516.2	4724372	4724478	107	4724416	79	12.6503	2.48304	9.56835	GacA_pval_peak_817
	NC_002516.2	4727029	4727143	115	4727084	76	11.1704	2.36011	8.45747	GacA_pval_peak_818
	NC_002516.2	4727227	4727317	91	4727271	63	7.61947	2.10252	5.68767	GacA_pval_peak_819
	NC_002516.2	4727754	4728013	260	4727849	74	11.8973	2.47552	9.00525	GacA_pval_peak_820
	NC_002516.2	4728363	4728552	190	4728400	79	13.9759	2.63328	10.5804	GacA_pval_peak_821
	NC_002516.2	4729526	4729617	92	4729565	65	7.24065	2.02874	5.38586	GacA_pval_peak_822
	NC_002516.2	4730019	4730116	98	4730045	69	7.60825	2.02982	5.67711	GacA_pval_peak_823
	NC_002516.2	4731206	4731287	82	4731243	62	7.34436	2.07872	5.4525	GacA_pval_peak_824
	NC_002516.2	4733473	4733813	341	4733752	68	9.72481	2.30401	7.33076	GacA_pval_peak_825
	NC_002516.2	4734354	4734439	86	4734415	65	8.59691	2.20358	6.44964	GacA_pval_peak_826
	NC_002516.2	4735521	4735610	90	4735553	74	8.58606	2.09024	6.43996	GacA_pval_peak_827
	NC_002516.2	4736388	4736542	155	4736494	65	8.14665	2.14528	6.09068	GacA_pval_peak_828
	NC_002516.2	4737227	4737469	243	4737327	82	14.6561	2.65768	11.1096	GacA_pval_peak_829
	NC_002516.2	4740814	4740897	84	4740876	74	7.90009	2.012	5.90294	GacA_pval_peak_830
	NC_002516.2	4742546	4742659	114	4742596	68	10.2111	2.36545	7.71273	GacA_pval_peak_831
	NC_002516.2	4744290	4744477	188	4744409	71	11.1482	2.43395	8.4385	GacA_pval_peak_832
	NC_002516.2	4745411	4745486	76	4745440	73	11.7198	2.47068	8.85644	GacA_pval_peak_833
	NC_002516.2	4796674	4796759	86	4796691	61	9.19004	2.34597	6.92869	GacA_pval_peak_834
	NC_002516.2	4801028	4801116	89	4801084	67	9.9848	2.35254	7.55014	GacA_pval_peak_835
	NC_002516.2	4801186	4801377	192	4801338	62	8.27017	2.20349	6.19604	GacA_pval_peak_836
	NC_002516.2	4803013	4803094	82	4803042	66	10.1958	2.39631	7.69937	GacA_pval_peak_837
	NC_002516.2	4804392	4804531	140	4804444	78	13.9661	2.64996	10.5724	GacA_pval_peak_838
	NC_002516.2	4807047	4807149	103	4807078	65	9.5735	2.33117	7.23099	GacA_pval_peak_839
	NC_002516.2	4807962	4808062	101	4808003	75	12.6425	2.54734	9.56122	GacA_pval_peak_840
	NC_002516.2	4811011	4811132	122	4811042	74	12.2183	2.51382	9.23944	GacA_pval_peak_841
	NC_002516.2	4813770	4813864	95	4813819	75	13.9034	2.69868	10.5447	GacA_pval_peak_842
	NC_002516.2	4814015	4814131	117	4814085	68	10.8022	2.44075	8.17876	GacA_pval_peak_843
	NC_002516.2	4818082	4818261	180	4818221	71	10.0946	2.30545	7.61268	GacA_pval_peak_844
	NC_002516.2	4825645	4825894	250	4825836	77	12.6145	2.51066	9.5391	GacA_pval_peak_845
	NC_002516.2	4827865	4828099	235	4827927	60	8.21276	2.22587	6.14689	GacA_pval_peak_846
	NC_002516.2	4840477	4840627	151	4840590	63	10.0234	2.42574	7.55322	GacA_pval_peak_847
	NC_002516.2	4841050	4841136	87	4841097	64	10.4358	2.46364	7.87361	GacA_pval_peak_848
	NC_002516.2	4850933	4851023	91	4850983	64	7.32027	2.05077	5.43573	GacA_pval_peak_849
	NC_002516.2	4851330	4851404	75	4851376	75	8.68898	2.091	6.52859	GacA_pval_peak_850
	NC_002516.2	4851461	4851565	105	4851526	64	8.29864	2.17865	6.22024	GacA_pval_peak_851
	NC_002516.2	4852427	4852502	76	4852452	71	7.37428	1.98095	5.47793	GacA_pval_peak_852
	NC_002516.2	4856403	4856505	103	4856425	57	6.15923	1.97653	4.5243	GacA_pval_peak_853
	NC_002516.2	4859559	4859647	89	4859613	63	7.69255	2.1122	5.72618	GacA_pval_peak_854
	NC_002516.2	4864437	4864538	102	4864499	71	13.3421	2.70886	10.1094	GacA_pval_peak_855
	NC_002516.2	4868105	4868187	83	4868171	64	7.79579	2.11278	5.81386	GacA_pval_peak_856
	NC_002516.2	4869805	4869929	125	4869834	65	9.49378	2.32069	7.161	GacA_pval_peak_857
	NC_002516.2	4873680	4873831	152	4873726	74	13.2402	2.63715	10.0266	GacA_pval_peak_858
	NC_002516.2	4880176	4880310	135	4880252	84	9.3798	2.07332	7.06557	GacA_pval_peak_859
	NC_002516.2	4883298	4883373	76	4883325	66	8.72552	2.20613	6.55923	GacA_pval_peak_860
	NC_002516.2	4884778	4884898	121	4884824	80	14.4812	2.67326	10.9672	GacA_pval_peak_861
	NC_002516.2	4886559	4886680	122	4886586	62	8.4303	2.22521	6.31674	GacA_pval_peak_862
	NC_002516.2	4890328	4890417	90	4890374	64	9.39383	2.32353	7.07701	GacA_pval_peak_863
	NC_002516.2	4891371	4891549	179	4891501	70	12.0886	2.56886	9.15954	GacA_pval_peak_864
	NC_002516.2	4895377	4895461	85	4895404	74	13.2313	2.63607	10.0191	GacA_pval_peak_865
	NC_002516.2	4911575	4911697	123	4911654	66	9.8857	2.35585	7.46774	GacA_pval_peak_866
	NC_002516.2	4922057	4922178	122	4922099	75	10.2187	2.26489	7.7184	GacA_pval_peak_867
	NC_002516.2	4923171	4923294	124	4923249	63	10.0234	2.42574	7.55322	GacA_pval_peak_868
	NC_002516.2	4930505	4930602	98	4930521	62	9.61759	2.38784	7.23909	GacA_pval_peak_869
	NC_002516.2	4931309	4931399	91	4931379	66	11.28	2.53944	8.51995	GacA_pval_peak_870
	NC_002516.2	4937459	4937589	131	4937540	68	10.1533	2.35811	7.6656	GacA_pval_peak_871
	NC_002516.2	4947466	4947558	93	4947479	71	7.88684	2.04156	5.89319	GacA_pval_peak_872
	NC_002516.2	4972032	4972204	173	4972057	66	10.8125	2.47739	8.1861	GacA_pval_peak_873
	NC_002516.2	4990676	4990752	77	4990701	69	8.66502	2.15864	6.50665	GacA_pval_peak_874
	NC_002516.2	5005982	5006057	76	5006022	74	12.2183	2.51382	9.23944	GacA_pval_peak_875
	NC_002516.2	5010361	5010442	82	5010403	70	12.5316	2.6253	9.49489	GacA_pval_peak_876
	NC_002516.2	5021021	5021123	103	5021102	67	9.91863	2.34406	7.49223	GacA_pval_peak_877
	NC_002516.2	5021868	5021985	118	5021886	67	9.01383	2.22882	6.77973	GacA_pval_peak_878
	NC_002516.2	5025305	5025592	288	5025343	70	10.0185	2.31077	7.55322	GacA_pval_peak_879
	NC_002516.2	5027256	5027345	90	5027317	78	14.1676	2.67342	10.7379	GacA_pval_peak_880
	NC_002516.2	5030040	5030159	120	5030113	102	9.495	1.94013	7.16217	GacA_pval_peak_881
	NC_002516.2	5046100	5046181	82	5046126	78	9.98999	2.20172	7.55322	GacA_pval_peak_882
	NC_002516.2	5046327	5046403	77	5046353	72	11.7047	2.48553	8.84904	GacA_pval_peak_883
	NC_002516.2	5049075	5049149	75	5049100	63	9.40358	2.3413	7.08583	GacA_pval_peak_884
	NC_002516.2	5051571	5051691	121	5051682	53	6.27775	2.04672	4.60359	GacA_pval_peak_885
	NC_002516.2	5052019	5052258	240	5052122	65	10.8547	2.50154	8.19485	GacA_pval_peak_886
	NC_002516.2	5056856	5057010	155	5056893	60	6.24272	1.95323	4.59637	GacA_pval_peak_887
	NC_002516.2	5095349	5095456	108	5095405	63	9.29395	2.32646	6.9921	GacA_pval_peak_888
	NC_002516.2	5127639	5127807	169	5127758	62	7.83765	2.14505	5.84983	GacA_pval_peak_889
	NC_002516.2	5134829	5134924	96	5134891	58	8.06199	2.23623	6.01877	GacA_pval_peak_890
	NC_002516.2	5135424	5135517	94	5135482	67	11.7115	2.57735	8.84904	GacA_pval_peak_891
	NC_002516.2	5136110	5136191	82	5136151	73	10.2952	2.30096	7.78285	GacA_pval_peak_892
	NC_002516.2	5142603	5142685	83	5142645	71	13.4991	2.72896	10.2095	GacA_pval_peak_893
	NC_002516.2	5142827	5142998	172	5142895	60	8.82605	2.31203	6.62005	GacA_pval_peak_894
	NC_002516.2	5150353	5150441	89	5150401	69	9.33851	2.24141	7.02884	GacA_pval_peak_895
	NC_002516.2	5154585	5154693	109	5154615	66	9.03378	2.24568	6.79575	GacA_pval_peak_896
	NC_002516.2	5154798	5154975	178	5154831	64	9.61424	2.35296	7.23909	GacA_pval_peak_897
	NC_002516.2	5155160	5155248	89	5155197	69	11.5549	2.51933	8.7503	GacA_pval_peak_898
	NC_002516.2	5157203	5157278	76	5157238	77	11.8701	2.42534	8.98175	GacA_pval_peak_899
	NC_002516.2	5158384	5158461	78	5158432	63	7.21687	2.04929	5.36547	GacA_pval_peak_900
	NC_002516.2	5169629	5169760	132	5169692	81	15.1696	2.73332	11.5049	GacA_pval_peak_901
	NC_002516.2	5175113	5175199	87	5175153	76	12.8858	2.55892	9.76215	GacA_pval_peak_902
	NC_002516.2	5175670	5175753	84	5175715	66	10.4315	2.4272	7.87361	GacA_pval_peak_903
	NC_002516.2	5176172	5176250	79	5176208	75	13.1193	2.60417	9.92653	GacA_pval_peak_904
	NC_002516.2	5177128	5177283	156	5177232	72	12.3662	2.56682	9.36078	GacA_pval_peak_905
	NC_002516.2	5191652	5191729	78	5191691	72	11.0772	2.40923	8.38174	GacA_pval_peak_906
	NC_002516.2	5193685	5193783	99	5193734	66	7.29877	2.02474	5.43508	GacA_pval_peak_907
	NC_002516.2	5194356	5194452	97	5194404	62	7.58926	2.11161	5.66075	GacA_pval_peak_908
	NC_002516.2	5194990	5195153	164	5195102	68	11.0808	2.4765	8.38472	GacA_pval_peak_909
	NC_002516.2	5203700	5203798	99	5203739	84	16.3402	2.8085	12.4778	GacA_pval_peak_910
	NC_002516.2	5216811	5216907	97	5216850	68	11.3861	2.51587	8.61032	GacA_pval_peak_911
	NC_002516.2	5217778	5217852	75	5217821	69	10.7853	2.42174	8.16464	GacA_pval_peak_912
	NC_002516.2	5222810	5222887	78	5222858	74	12.8906	2.59472	9.76215	GacA_pval_peak_913
	NC_002516.2	5232053	5232161	109	5232089	72	11.7047	2.48553	8.84904	GacA_pval_peak_914
	NC_002516.2	5246309	5246383	75	5246343	61	9.12373	2.33671	6.87289	GacA_pval_peak_915
	NC_002516.2	5246543	5246776	234	5246739	65	10.8547	2.50154	8.19485	GacA_pval_peak_916
	NC_002516.2	5253342	5253547	206	5253404	63	10.0234	2.42574	7.55322	GacA_pval_peak_917
	NC_002516.2	5277490	5277694	205	5277659	71	9.27571	2.20686	6.9776	GacA_pval_peak_918
	NC_002516.2	5282279	5282383	105	5282375	63	6.34215	1.93408	4.66094	GacA_pval_peak_919
	NC_002516.2	5285541	5285750	210	5285581	68	9.51169	2.27722	7.17619	GacA_pval_peak_920
	NC_002516.2	5285798	5285898	101	5285842	75	15.0319	2.83713	11.3975	GacA_pval_peak_921
	NC_002516.2	5287812	5287895	84	5287863	67	11.2719	2.51946	8.51995	GacA_pval_peak_922
	NC_002516.2	5288460	5288547	88	5288481	71	12.412	2.59098	9.39851	GacA_pval_peak_923
	NC_002516.2	5295400	5295559	160	5295411	56	6.66396	2.06285	4.91359	GacA_pval_peak_924
	NC_002516.2	5310836	5310962	127	5310905	67	9.9848	2.35254	7.55014	GacA_pval_peak_925
	NC_002516.2	5312816	5312925	110	5312878	60	8.42455	2.25554	6.31674	GacA_pval_peak_926
	NC_002516.2	5319466	5319554	89	5319536	60	8.7053	2.295	6.54239	GacA_pval_peak_927
	NC_002516.2	5319601	5319691	91	5319654	61	9.21002	2.34876	6.92869	GacA_pval_peak_928
	NC_002516.2	5357722	5357819	98	5357761	79	13.0147	2.52403	9.86122	GacA_pval_peak_929
	NC_002516.2	5360310	5360390	81	5360345	67	9.59389	2.30253	7.23909	GacA_pval_peak_930
	NC_002516.2	5361935	5362065	131	5362014	65	8.42064	2.18072	6.31674	GacA_pval_peak_931
	NC_002516.2	5363290	5363367	78	5363334	75	12.07	2.47969	9.14618	GacA_pval_peak_932
	NC_002516.2	5365287	5365372	86	5365325	84	15.5451	2.7207	11.8025	GacA_pval_peak_933
	NC_002516.2	5366807	5366891	85	5366842	72	10.5945	2.35104	8.00808	GacA_pval_peak_934
	NC_002516.2	5367227	5367322	96	5367269	70	9.90158	2.29643	7.47838	GacA_pval_peak_935
	NC_002516.2	5371034	5371145	112	5371045	63	7.65593	2.10735	5.71926	GacA_pval_peak_936
	NC_002516.2	5371413	5371502	90	5371468	68	9.91625	2.32814	7.49011	GacA_pval_peak_937
	NC_002516.2	5374340	5374416	77	5374384	70	11.152	2.45101	8.44205	GacA_pval_peak_938
	NC_002516.2	5375806	5375962	157	5375943	71	9.22986	2.20137	6.93808	GacA_pval_peak_939
	NC_002516.2	5376952	5377026	75	5376980	65	9.18801	2.2806	6.92863	GacA_pval_peak_940
	NC_002516.2	5379023	5379136	114	5379052	64	7.60239	2.08753	5.67241	GacA_pval_peak_941
	NC_002516.2	5379798	5379874	77	5379852	65	7.42362	2.05221	5.51942	GacA_pval_peak_942
	NC_002516.2	5380760	5380838	79	5380806	77	11.9938	2.43945	9.08289	GacA_pval_peak_943
	NC_002516.2	5384005	5384101	97	5384068	77	12.8281	2.53533	9.71636	GacA_pval_peak_944
	NC_002516.2	5388753	5388898	146	5388794	73	7.36717	1.96071	5.47188	GacA_pval_peak_945
	NC_002516.2	5395413	5395498	86	5395439	67	8.00217	2.10148	5.99031	GacA_pval_peak_946
	NC_002516.2	5396484	5396572	89	5396509	72	10.6253	2.35474	8.03473	GacA_pval_peak_947
	NC_002516.2	5408073	5408174	102	5408121	68	7.28273	2.00082	5.42138	GacA_pval_peak_948
	NC_002516.2	5413445	5413573	129	5413492	79	10.3544	2.22959	7.83369	GacA_pval_peak_949
	NC_002516.2	5430451	5430538	88	5430500	64	7.82578	2.1167	5.84069	GacA_pval_peak_950
	NC_002516.2	5446585	5446679	95	5446635	73	13.0489	2.63255	9.86958	GacA_pval_peak_951
	NC_002516.2	5458186	5458316	131	5458252	70	9.17363	2.20768	6.91611	GacA_pval_peak_952
	NC_002516.2	5463433	5463545	113	5463520	63	7.84058	2.13183	5.85232	GacA_pval_peak_953
	NC_002516.2	5468578	5468660	83	5468619	78	10.7974	2.29079	8.17453	GacA_pval_peak_954
	NC_002516.2	5468923	5469026	104	5468960	83	13.0714	2.46908	9.88577	GacA_pval_peak_955
	NC_002516.2	5471248	5471329	82	5471287	68	8.09326	2.10068	6.0448	GacA_pval_peak_956
	NC_002516.2	5473379	5473495	117	5473433	67	9.21719	2.2546	6.92869	GacA_pval_peak_957
	NC_002516.2	5484919	5485027	109	5484983	75	10.6657	2.31626	8.07156	GacA_pval_peak_958
	NC_002516.2	5485118	5485252	135	5485184	82	14.2	2.6072	10.7662	GacA_pval_peak_959
	NC_002516.2	5489398	5489524	127	5489453	70	9.71359	2.27343	7.32069	GacA_pval_peak_960
	NC_002516.2	5489858	5489990	133	5489962	65	8.66304	2.21216	6.50478	GacA_pval_peak_961
	NC_002516.2	5497903	5498061	159	5497964	80	15.1159	2.74596	11.4651	GacA_pval_peak_962
	NC_002516.2	5498253	5498330	78	5498282	71	10.8805	2.4011	8.21552	GacA_pval_peak_963
	NC_002516.2	5499293	5499537	245	5499412	60	7.84961	2.17521	5.86051	GacA_pval_peak_964
	NC_002516.2	5500843	5500925	83	5500890	73	9.47985	2.20529	7.15164	GacA_pval_peak_965
	NC_002516.2	5501585	5501694	110	5501652	73	10.581	2.33473	7.99792	GacA_pval_peak_966
	NC_002516.2	5502152	5502268	117	5502239	72	11.0772	2.40923	8.38174	GacA_pval_peak_967
	NC_002516.2	5502319	5502430	112	5502374	84	12.8561	2.43198	9.73952	GacA_pval_peak_968
	NC_002516.2	5503667	5503767	101	5503728	65	8.66304	2.21216	6.50478	GacA_pval_peak_969
	NC_002516.2	5506362	5506546	185	5506409	71	11.8303	2.51828	8.95107	GacA_pval_peak_970
	NC_002516.2	5507147	5507283	137	5507200	62	8.85583	2.28316	6.64621	GacA_pval_peak_971
	NC_002516.2	5507444	5507624	181	5507556	81	17.3529	2.98645	13.3763	GacA_pval_peak_972
	NC_002516.2	5507682	5507805	124	5507747	62	7.34792	2.0792	5.45449	GacA_pval_peak_973
	NC_002516.2	5516889	5516963	75	5516911	84	11.6934	2.31053	8.84904	GacA_pval_peak_974
	NC_002516.2	5521425	5521566	142	5521462	77	10.9797	2.32449	8.29881	GacA_pval_peak_975
	NC_002516.2	5525243	5525325	83	5525273	71	11.9378	2.53166	9.03752	GacA_pval_peak_976
	NC_002516.2	5525668	5525764	97	5525705	58	7.42511	2.1447	5.51942	GacA_pval_peak_977
	NC_002516.2	5526549	5526672	124	5526594	72	13.0639	2.65361	9.88101	GacA_pval_peak_978
	NC_002516.2	5527091	5527177	87	5527149	66	10.6366	2.45418	8.04498	GacA_pval_peak_979
	NC_002516.2	5528550	5528652	103	5528583	77	12.5009	2.49757	9.46788	GacA_pval_peak_980
	NC_002516.2	5531164	5531238	75	5531184	65	10.4211	2.44346	7.87361	GacA_pval_peak_981
	NC_002516.2	5531297	5531403	107	5531330	56	5.03936	1.82515	3.61037	GacA_pval_peak_982
	NC_002516.2	5531994	5532199	206	5532154	78	14.4822	2.71021	10.9672	GacA_pval_peak_983
	NC_002516.2	5533211	5533356	146	5533308	77	15.2234	2.81822	11.5497	GacA_pval_peak_984
	NC_002516.2	5543459	5543561	103	5543528	76	10.3787	2.26999	7.85536	GacA_pval_peak_985
	NC_002516.2	5553662	5553748	87	5553693	80	11.2793	2.31753	8.51995	GacA_pval_peak_986
	NC_002516.2	5553834	5553950	117	5553901	78	11.508	2.3699	8.71247	GacA_pval_peak_987
	NC_002516.2	5554197	5554373	177	5554228	70	8.81389	2.1641	6.62005	GacA_pval_peak_988
	NC_002516.2	5556067	5556199	133	5556117	89	16.469	2.73248	12.5741	GacA_pval_peak_989
	NC_002516.2	5584775	5584849	75	5584819	86	11.3311	2.24971	8.56321	GacA_pval_peak_990
	NC_002516.2	5586399	5586487	89	5586430	70	8.17401	2.08696	6.11367	GacA_pval_peak_991
	NC_002516.2	5587626	5587731	106	5587670	76	9.52851	2.17416	7.19095	GacA_pval_peak_992
	NC_002516.2	5589986	5590071	86	5590002	65	8.74233	2.22247	6.57298	GacA_pval_peak_993
	NC_002516.2	5591024	5591189	166	5591172	65	8.40126	2.17821	6.30721	GacA_pval_peak_994
	NC_002516.2	5592860	5592936	77	5592889	68	10.4274	2.39291	7.87361	GacA_pval_peak_995
	NC_002516.2	5595959	5596055	97	5596045	67	6.3471	1.89515	4.66358	GacA_pval_peak_996
	NC_002516.2	5596803	5596899	97	5596862	80	15.6027	2.80229	11.8476	GacA_pval_peak_997
	NC_002516.2	5598078	5598173	96	5598120	70	10.5262	2.37328	7.95056	GacA_pval_peak_998
	NC_002516.2	5600207	5600285	79	5600225	65	8.79668	2.22954	6.62005	GacA_pval_peak_999
	NC_002516.2	5600832	5600931	100	5600873	73	12.3094	2.54202	9.31464	GacA_pval_peak_1000
	NC_002516.2	5602424	5602531	108	5602478	61	6.13686	1.92783	4.50701	GacA_pval_peak_1001
	NC_002516.2	5603159	5603261	103	5603245	69	7.83659	2.05757	5.84983	GacA_pval_peak_1002
	NC_002516.2	5603854	5603990	137	5603948	80	13.1084	2.51862	9.91683	GacA_pval_peak_1003
	NC_002516.2	5604561	5604648	88	5604616	64	8.42884	2.19576	6.31674	GacA_pval_peak_1004
	NC_002516.2	5604986	5605060	75	5605023	83	15.0664	2.6857	11.424	GacA_pval_peak_1005
	NC_002516.2	5607024	5607144	121	5607116	77	14.1154	2.68586	10.6938	GacA_pval_peak_1006
	NC_002516.2	5607347	5607421	75	5607377	59	5.72936	1.89302	4.17238	GacA_pval_peak_1007
	NC_002516.2	5610403	5610503	101	5610464	61	5.73664	1.87364	4.17757	GacA_pval_peak_1008
	NC_002516.2	5612740	5612867	128	5612781	83	15.1208	2.6917	11.4675	GacA_pval_peak_1009
	NC_002516.2	5626194	5626345	152	5626315	78	12.2877	2.45759	9.29527	GacA_pval_peak_1010
	NC_002516.2	5635404	5635484	81	5635456	66	7.81195	2.08973	5.82844	GacA_pval_peak_1011
	NC_002516.2	5646979	5647088	110	5647043	68	9.23692	2.24279	6.94334	GacA_pval_peak_1012
	NC_002516.2	5656628	5656759	132	5656654	57	6.67142	2.05038	4.92016	GacA_pval_peak_1013
	NC_002516.2	5658229	5658345	117	5658290	85	13.1769	2.45162	9.97253	GacA_pval_peak_1014
	NC_002516.2	5662500	5662584	85	5662545	79	14.2503	2.66479	10.8054	GacA_pval_peak_1015
	NC_002516.2	5663348	5663459	112	5663392	77	14.8974	2.77899	11.2908	GacA_pval_peak_1016
	NC_002516.2	5685803	5685895	93	5685862	72	10.4807	2.33739	7.91192	GacA_pval_peak_1017
	NC_002516.2	5686667	5686768	102	5686720	66	7.76132	2.0833	5.78534	GacA_pval_peak_1018
	NC_002516.2	5687808	5687911	104	5687842	67	8.85409	2.20862	6.64457	GacA_pval_peak_1019
	NC_002516.2	5703659	5703734	76	5703687	68	8.61306	2.16506	6.46331	GacA_pval_peak_1020
	NC_002516.2	5709184	5709292	109	5709240	68	8.78638	2.1866	6.61141	GacA_pval_peak_1021
	NC_002516.2	5719248	5719374	127	5719358	62	6.66404	1.98767	4.91359	GacA_pval_peak_1022
	NC_002516.2	5723247	5723351	105	5723254	62	6.30583	1.93985	4.62834	GacA_pval_peak_1023
	NC_002516.2	5724074	5724184	111	5724117	81	13.2872	2.52272	10.0654	GacA_pval_peak_1024
	NC_002516.2	5734954	5735042	89	5734973	66	7.76132	2.0833	5.78534	GacA_pval_peak_1025
	NC_002516.2	5743391	5743541	151	5743503	73	10.581	2.33473	7.99792	GacA_pval_peak_1026
	NC_002516.2	5745264	5745360	97	5745312	82	15.3859	2.73926	11.67	GacA_pval_peak_1027
	NC_002516.2	5749556	5749630	75	5749603	72	11.5686	2.46892	8.75973	GacA_pval_peak_1028
	NC_002516.2	5750574	5750724	151	5750679	81	14.9448	2.70782	11.3237	GacA_pval_peak_1029
	NC_002516.2	5752102	5752201	100	5752138	65	6.14362	1.88836	4.5111	GacA_pval_peak_1030
	NC_002516.2	5757333	5757455	123	5757426	66	7.22816	2.01582	5.37448	GacA_pval_peak_1031
	NC_002516.2	5757942	5758090	149	5758068	77	9.13438	2.11892	6.88238	GacA_pval_peak_1032
	NC_002516.2	5759810	5759891	82	5759845	80	11.8309	2.37765	8.95157	GacA_pval_peak_1033
	NC_002516.2	5760833	5760941	109	5760881	83	9.99472	2.14632	7.55322	GacA_pval_peak_1034
	NC_002516.2	5775776	5775855	80	5775808	67	8.85409	2.20862	6.64457	GacA_pval_peak_1035
	NC_002516.2	5781770	5781854	85	5781804	74	11.3905	2.41545	8.61374	GacA_pval_peak_1036
	NC_002516.2	5783864	5784100	237	5783917	80	11.5666	2.34879	8.75899	GacA_pval_peak_1037
	NC_002516.2	5784186	5784312	127	5784266	69	8.0709	2.08608	6.02618	GacA_pval_peak_1038
	NC_002516.2	5792979	5793174	196	5793025	88	16.9034	2.79567	12.9596	GacA_pval_peak_1039
	NC_002516.2	5794965	5795051	87	5795016	68	7.9322	2.0808	5.93192	GacA_pval_peak_1040
	NC_002516.2	5798275	5798384	110	5798311	74	11.3584	2.41166	8.58816	GacA_pval_peak_1041
	NC_002516.2	5802412	5802535	124	5802477	69	9.47466	2.25823	7.14756	GacA_pval_peak_1042
	NC_002516.2	5803683	5803929	247	5803749	75	6.9625	1.89683	5.15327	GacA_pval_peak_1043
	NC_002516.2	5804088	5804239	152	5804196	71	7.37428	1.98095	5.47793	GacA_pval_peak_1044
	NC_002516.2	5805947	5806042	96	5805978	71	11.1062	2.42879	8.4048	GacA_pval_peak_1045
	NC_002516.2	5806470	5806585	116	5806557	67	8.35247	2.14542	6.26575	GacA_pval_peak_1046
	NC_002516.2	5807425	5807562	138	5807496	87	17.135	2.83892	13.1801	GacA_pval_peak_1047
	NC_002516.2	5811376	5811480	105	5811401	77	10.1513	2.2317	7.66395	GacA_pval_peak_1048
	NC_002516.2	5815903	5816106	204	5815945	79	14.9105	2.74123	11.2988	GacA_pval_peak_1049
	NC_002516.2	5816572	5816753	182	5816633	71	9.27571	2.20686	6.9776	GacA_pval_peak_1050
	NC_002516.2	5828796	5828915	120	5828843	83	15.8746	2.77546	12.0747	GacA_pval_peak_1051
	NC_002516.2	5830998	5831230	233	5831202	71	10.6769	2.37623	8.07922	GacA_pval_peak_1052
	NC_002516.2	5835453	5835612	160	5835481	80	14.8366	2.71387	11.2559	GacA_pval_peak_1053
	NC_002516.2	5836222	5836307	86	5836279	73	11.4832	2.44223	8.69126	GacA_pval_peak_1054
	NC_002516.2	5838303	5838396	94	5838358	67	9.63875	2.30825	7.25796	GacA_pval_peak_1055
	NC_002516.2	5838759	5838857	99	5838788	67	9.4984	2.29036	7.16531	GacA_pval_peak_1056
	NC_002516.2	5841596	5841694	99	5841647	85	17.1804	2.88252	13.2217	GacA_pval_peak_1057
	NC_002516.2	5842343	5842475	133	5842370	73	8.72314	2.11725	6.557	GacA_pval_peak_1058
	NC_002516.2	5851241	5851343	103	5851293	80	11.8607	2.3809	8.97479	GacA_pval_peak_1059
	NC_002516.2	5864634	5864748	115	5864725	72	9.37779	2.20606	7.06437	GacA_pval_peak_1060
	NC_002516.2	5864861	5865109	249	5864958	80	12.4698	2.44782	9.44359	GacA_pval_peak_1061
	NC_002516.2	5865288	5865370	83	5865320	70	9.64454	2.265	7.26225	GacA_pval_peak_1062
	NC_002516.2	5871870	5871962	93	5871897	64	8.41115	2.19343	6.31621	GacA_pval_peak_1063
	NC_002516.2	5879073	5879167	95	5879113	80	12.6345	2.46602	9.55639	GacA_pval_peak_1064
	NC_002516.2	5890542	5890619	78	5890576	90	11.2516	2.19848	8.51995	GacA_pval_peak_1065
	NC_002516.2	5912826	5912947	122	5912863	70	7.71132	2.03142	5.74271	GacA_pval_peak_1066
	NC_002516.2	5919281	5919415	135	5919361	79	9.58481	2.14613	7.23909	GacA_pval_peak_1067
	NC_002516.2	5946313	5946433	121	5946350	65	8.84931	2.23639	6.6402	GacA_pval_peak_1068
	NC_002516.2	5953830	5953962	133	5953912	65	8.91857	2.24542	6.6986	GacA_pval_peak_1069
	NC_002516.2	5960759	5960911	153	5960869	63	7.68338	2.11099	5.72558	GacA_pval_peak_1070
	NC_002516.2	5961506	5961648	143	5961548	68	7.28273	2.00082	5.42138	GacA_pval_peak_1071
	NC_002516.2	5962109	5962217	109	5962190	66	8.00214	2.11387	5.99031	GacA_pval_peak_1072
	NC_002516.2	5974978	5975116	139	5975098	73	9.53759	2.21203	7.19906	GacA_pval_peak_1073
	NC_002516.2	5976340	5976493	154	5976392	77	10.1579	2.23244	7.66973	GacA_pval_peak_1074
	NC_002516.2	5976651	5976851	201	5976784	86	13.3588	2.45651	10.1222	GacA_pval_peak_1075
	NC_002516.2	5980833	5980930	98	5980881	76	10.2516	2.25561	7.74851	GacA_pval_peak_1076
	NC_002516.2	5988201	5988279	79	5988231	65	7.17642	2.02051	5.33099	GacA_pval_peak_1077
	NC_002516.2	5989794	5989963	170	5989847	82	12.6627	2.43969	9.57734	GacA_pval_peak_1078
	NC_002516.2	5991298	5991377	80	5991350	73	9.56526	2.21527	7.22336	GacA_pval_peak_1079
	NC_002516.2	5991448	5991590	143	5991562	76	9.03162	2.11852	6.79532	GacA_pval_peak_1080
	NC_002516.2	5991710	5991789	80	5991727	76	7.26256	1.92179	5.40524	GacA_pval_peak_1081
	NC_002516.2	6000944	6001150	207	6001036	96	16.255	2.60219	12.405	GacA_pval_peak_1082
	NC_002516.2	6004591	6004689	99	6004651	72	9.63051	2.236	7.25094	GacA_pval_peak_1083
	NC_002516.2	6009641	6009721	81	6009673	86	10.3019	2.14646	7.78772	GacA_pval_peak_1084
	NC_002516.2	6011071	6011157	87	6011119	78	10.7974	2.29079	8.17453	GacA_pval_peak_1085
	NC_002516.2	6020389	6020588	200	6020430	76	12.2044	2.47931	9.22919	GacA_pval_peak_1086
	NC_002516.2	6021343	6021424	82	6021386	71	10.4155	2.34438	7.87361	GacA_pval_peak_1087
	NC_002516.2	6024003	6024124	122	6024032	79	5.44119	1.70057	3.9416	GacA_pval_peak_1088
	NC_002516.2	6024633	6024707	75	6024680	77	9.3797	2.14603	7.06557	GacA_pval_peak_1089
	NC_002516.2	6034436	6034510	75	6034452	64	8.76725	2.24037	6.5937	GacA_pval_peak_1090
	NC_002516.2	6069312	6069401	90	6069375	79	11.0731	2.30812	8.37981	GacA_pval_peak_1091
	NC_002516.2	6069666	6069776	111	6069722	80	11.9203	2.38742	9.02525	GacA_pval_peak_1092
	NC_002516.2	6081586	6081664	79	6081625	75	10.0582	2.24652	7.58464	GacA_pval_peak_1093
	NC_002516.2	6103349	6103445	97	6103377	81	12.8805	2.47804	9.75775	GacA_pval_peak_1094
	NC_002516.2	6111979	6112059	81	6112010	72	10.3423	2.3208	7.82392	GacA_pval_peak_1095
	NC_002516.2	6112353	6112546	194	6112382	67	8.43363	2.15562	6.31674	GacA_pval_peak_1096
	NC_002516.2	6113066	6113159	94	6113117	71	9.58082	2.24348	7.23756	GacA_pval_peak_1097
	NC_002516.2	6130095	6130237	143	6130209	77	9.63085	2.17385	7.25094	GacA_pval_peak_1098
	NC_002516.2	6148632	6148753	122	6148661	72	7.47696	1.98309	5.56606	GacA_pval_peak_1099
	NC_002516.2	6152762	6152836	75	6152802	77	10.1513	2.2317	7.66395	GacA_pval_peak_1100
	NC_002516.2	6152965	6153076	112	6153028	81	13.3734	2.53223	10.1344	GacA_pval_peak_1101
	NC_002516.2	6153225	6153306	82	6153279	79	12.3189	2.44596	9.32142	GacA_pval_peak_1102
	NC_002516.2	6154521	6154641	121	6154634	64	5.66049	1.83533	4.11185	GacA_pval_peak_1103
	NC_002516.2	6155511	6155589	79	6155533	67	7.52674	2.04205	5.60874	GacA_pval_peak_1104
	NC_002516.2	6155845	6155984	140	6155918	80	12.2151	2.41977	9.23825	GacA_pval_peak_1105
	NC_002516.2	6164546	6164624	79	6164586	80	10.014	2.18112	7.55322	GacA_pval_peak_1106
	NC_002516.2	6165382	6165459	78	6165408	93	10.0391	2.0561	7.56786	GacA_pval_peak_1107
	NC_002516.2	6166137	6166246	110	6166192	85	14.7945	2.62242	11.2206	GacA_pval_peak_1108
	NC_002516.2	6168434	6168556	123	6168530	68	8.64365	2.16886	6.48913	GacA_pval_peak_1109
	NC_002516.2	6173703	6173788	86	6173751	67	8.86731	2.21029	6.65442	GacA_pval_peak_1110
	NC_002516.2	6175185	6175316	132	6175255	74	11.8019	2.46417	8.92549	GacA_pval_peak_1111
	NC_002516.2	6194645	6194727	83	6194688	85	13.9572	2.53349	10.5693	GacA_pval_peak_1112
	NC_002516.2	6198278	6198370	93	6198304	85	8.38379	1.96403	6.29235	GacA_pval_peak_1113
	NC_002516.2	6204899	6205329	431	6205181	86	13.6746	2.4892	10.3532	GacA_pval_peak_1114
	NC_002516.2	6205951	6206027	77	6205983	76	11.4915	2.39693	8.69886	GacA_pval_peak_1115
	NC_002516.2	6208307	6208396	90	6208362	76	10.5965	2.29469	8.0095	GacA_pval_peak_1116
	NC_002516.2	6210445	6210544	100	6210474	75	10.7802	2.32946	8.16214	GacA_pval_peak_1117
	NC_002516.2	6216578	6216656	79	6216637	78	12.0982	2.43618	9.16626	GacA_pval_peak_1118
	NC_002516.2	6217824	6217974	151	6217934	72	10.5265	2.34288	7.95088	GacA_pval_peak_1119
	NC_002516.2	6225214	6225322	109	6225249	71	11.2906	2.45148	8.52683	GacA_pval_peak_1120
	NC_002516.2	6226280	6226468	189	6226422	82	14.5142	2.64194	10.9945	GacA_pval_peak_1121
	NC_002516.2	6226795	6226898	104	6226829	72	10.1949	2.30318	7.69862	GacA_pval_peak_1122
	NC_002516.2	6230990	6231067	78	6231048	61	7.18518	2.07003	5.3382	GacA_pval_peak_1123
	NC_002516.2	6236195	6236361	167	6236232	82	14.304	2.61868	10.8482	GacA_pval_peak_1124
	NC_002516.2	6240077	6240165	89	6240117	66	8.39494	2.16388	6.30279	GacA_pval_peak_1125
GbdR	NC_002516.2	793656	793786	131	793687	79	6.64603	1.8307	3.47814	GbdR_pval_peak_1
	NC_002516.2	1045375	1045469	95	1045401	91	6.00573	1.69276	2.9841	GbdR_pval_peak_2
	NC_002516.2	2153193	2153349	157	2153275	100	14.9621	2.43103	11.2888	GbdR_pval_peak_3
	NC_002516.2	2759977	2760145	169	2759979	95	5.72099	1.64684	2.77671	GbdR_pval_peak_4
	NC_002516.2	3051263	3051602	340	3051455	90	5.36224	1.63525	2.51583	GbdR_pval_peak_5
	NC_002516.2	3088228	3088582	355	3088361	104	5.94249	1.62883	2.93314	GbdR_pval_peak_6
	NC_002516.2	3103960	3104038	79	3104009	93	7.63439	1.83444	4.30821	GbdR_pval_peak_7
	NC_002516.2	3151772	3152103	332	3152076	100	6.08032	1.65743	3.03656	GbdR_pval_peak_8
	NC_002516.2	3152243	3152357	115	3152252	89	7.90057	1.88615	4.53534	GbdR_pval_peak_9
[truncated: 1,053 more rows]

## Sheet: Figure 3
Figure 3	Differentially expressed genes identified in different TFs mutant RNA-seq
TF	Gene locus	log2 Fold Change	P	BH-adjusted P
AlgR	PA0007	2.41	1.94658e-18	2.56067e-16
	PA0049	2.48	1.98625e-15	2.03223e-13
	PA0105	2.111	5.97157e-05	0.00204925
	PA0106	2.123	0.000222193	0.00642732
	PA0122	1.679	5.06618e-34	1.16628e-31
	PA0123	2.279	1.42309e-12	1.15626e-10
	PA0132	1.072	1.50354e-11	1.10761e-09
	PA0139	2.136	1.0703e-61	5.3758e-59
	PA0250	1.605	0.000307993	0.00863789
	PA0408	-1.55	1.03302e-06	5.05081e-05
	PA0509	3.168	1.99583e-17	2.45044e-15
	PA0510	3.629	1.78797e-19	2.53295e-17
	PA0511	3.786	1.36399e-24	2.35502e-22
	PA0512	3.759	1.55901e-09	1.00157e-07
	PA0513	5.86	2.74012e-09	1.74014e-07
	PA0514	3.492	3.05426e-08	1.7763e-06
	PA0515	3.921	1.36581e-12	1.12628e-10
	PA0516	3.796	1.42965e-50	5.26589e-48
	PA0517	4.991	5.5994e-15	5.15612e-13
	PA0518	4.607	2.88888e-16	3.25736e-14
	PA0519	4.516	4.13466e-216	1.1422e-212
	PA0520	3.866	2.82429e-44	9.17894e-42
	PA0523	4.751	1.84511e-119	1.69904e-116
	PA0524	4.145	8.49539e-236	4.6937e-232
	PA0525	3.933	1.10227e-134	1.5225e-131
	PA0526	2.608	0.000169435	0.00512901
	PA0527	2.146	0.00017574	0.00527697
	PA0545	-3.052	3.38407e-15	3.28017e-13
	PA0572	1.063	3.20877e-08	1.84671e-06
	PA0672	3.58	0.000403102	0.0110803
	PA0717	-4.375	0.0001541	0.00475643
	PA0718	-8.162	3.92489e-08	2.19041e-06
	PA0719	-5.413	1.1364e-09	7.47453e-08
	PA0720	-4.882	2.9912e-18	3.84334e-16
	PA0722	-5.9	1.83878e-11	1.33674e-09
	PA0723	-5.694	7.20688e-140	1.32727e-136
	PA0724	-4.181	5.87118e-07	2.94894e-05
	PA0737	-5.121	0.000723031	0.0188432
	PA0761	-1.12	0.00126366	0.0288501
	PA0848	2.528	5.91907e-10	4.00919e-08
	PA0849	1.218	5.56047e-05	0.00193218
	PA0852.1	2.238	0.00135451	0.0304695
	PA0865	1.388	1.18599e-20	1.72436e-18
	PA0871	1.218	0.0011633	0.0271191
	PA0872	1.993	5.79281e-35	1.39153e-32
	PA0918	1.502	0.000253177	0.00728543
	PA0962	2.247	3.85478e-33	8.1914e-31
	PA1048	-2.811	5.83277e-12	4.41453e-10
	PA1135	1.257	0.00217159	0.0446023
	PA1196	-1.967	2.18968e-06	0.000103402
	PA1202	1.196	6.69903e-05	0.00224316
	PA1244	1.073	0.000205984	0.00598979
	PA1249	1.855	5.94126e-54	2.52504e-51
	PA1313	3.846	0.000802824	0.0206307
	PA1324	1.631	1.7494e-23	2.92892e-21
	PA1337	1.079	2.8512e-08	1.69386e-06
	PA1429	-1.978	1.99193e-19	2.75135e-17
	PA1452	-1.3	0.00129689	0.0294869
	PA1562	1.234	4.05039e-28	7.99229e-26
	PA1590	-1.562	0.000575476	0.0152861
	PA1592	1.304	4.61416e-15	4.39539e-13
	PA1604	-1.702	0.00143734	0.0320214
	PA1610	-1.258	0.000159276	0.00488889
	PA1673	-1.478	9.97505e-05	0.00322278
	PA1746	-2.512	3.98193e-44	1.22223e-41
	PA1784	2.221	1.40968e-06	6.77261e-05
	PA1789	-1.515	1.23393e-12	1.03295e-10
	PA1800	-1.021	6.63626e-05	0.00224316
	PA1847	1.246	1.2337e-08	7.49032e-07
	PA1871	2.422	3.8874e-45	1.34237e-42
	PA1914	1.595	2.69752e-25	4.80767e-23
	PA1927	1.409	7.51854e-17	8.65416e-15
	PA2008	1.337	8.15403e-13	6.93093e-11
	PA2009	1.53	6.74347e-16	7.16493e-14
	PA2119	-1.183	1.77981e-05	0.000707444
	PA2126	-3.031	6.96029e-05	0.0023166
	PA2127	-1.661	0.00161214	0.0354864
	PA2147	1.521	0.000105055	0.00335508
	PA2153	1.267	0.00119663	0.0276628
	PA2160	1.191	4.00448e-05	0.0014274
	PA2171	-4.583	5.66304e-05	0.00195552
	PA2172	-2.857	6.69433e-05	0.00224316
	PA2190	1.815	0.000260464	0.00737982
	PA2365	3.602	3.58923e-06	0.000162545
	PA2366	1.678	4.08029e-07	2.08737e-05
	PA2381	2.645	1.45893e-08	8.76153e-07
	PA2433	3.604	1.85194e-12	1.48289e-10
	PA2562	-1.178	1.64812e-05	0.00066466
	PA2567	-1.722	1.53037e-10	1.08401e-08
	PA2659	2.42	3.89724e-07	2.01236e-05
	PA2662	3.813	1.08233e-35	2.98995e-33
	PA2663	6.154	2.78639e-07	1.45234e-05
	PA2664	7.166	2.40555e-54	1.10756e-51
	PA2686	2.803	0.00031391	0.00875936
	PA2753	-1.579	2.05717e-05	0.000783854
	PA2779	1.211	0.00135665	0.0304695
	PA2950	-1.278	7.09423e-07	3.53114e-05
	PA2968	-1.315	0.000189196	0.00561512
	PA3031	1.327	0.000109187	0.0034472
	PA3032	3.543	4.74825e-44	1.38074e-41
	PA3040	1.409	1.23015e-09	7.99596e-08
	PA3108	-1.328	1.31827e-05	0.000543539
	PA3117	-1.432	2.53411e-05	0.00095897
	PA3186	2.24	1.86893e-05	0.000737558
	PA3187	2.6	1.30817e-05	0.000543433
	PA3190	1.511	3.33309e-06	0.000153461
	PA3195	1.486	7.2645e-06	0.000311135
	PA3227	1.693	7.71256e-09	4.78785e-07
	PA3278	-2.271	0.0017625	0.0383379
	PA3287	2.948	2.04773e-10	1.43212e-08
	PA3309	-2.192	1.58551e-94	1.25142e-91
	PA3310	-1.713	5.7439e-06	0.000251865
	PA3337	-2.481	4.76716e-35	1.19721e-32
	PA3351	1.022	2.04435e-05	0.000783854
	PA3361	1.778	2.99552e-15	2.9554e-13
	PA3391	2.284	5.22584e-12	4.0101e-10
	PA3392	2.433	1.16025e-35	3.05256e-33
	PA3393	1.713	1.0278e-05	0.000433481
	PA3394	2.138	0.00110232	0.026027
	PA3396	4.21	2.09254e-07	1.12246e-05
	PA3525	-1.402	3.85317e-08	2.17232e-06
	PA3530	3.734	0.00112819	0.0265244
	PA3531	-1.672	6.73698e-13	5.81591e-11
	PA3584	1.078	2.57819e-07	1.36966e-05
	PA3601	3.224	1.68487e-05	0.000674558
	PA3613	-2.177	5.01601e-22	7.91813e-20
	PA3614	-1.024	2.02137e-05	0.000783854
	PA3637	-1.338	8.51044e-10	5.66508e-08
	PA3691	1.275	2.99304e-21	4.46934e-19
	PA3692	1.231	8.53876e-34	1.88707e-31
	PA3724	2.323	8.99292e-126	9.93717e-123
	PA3731	-1.432	0.00233179	0.0473645
	PA3770	-1.04	0.000498245	0.0135606
	PA3810	1.015	0.00223901	0.0458169
	PA3811	1.706	3.15545e-05	0.00117006
	PA3812	2.044	5.72342e-06	0.000251865
	PA3813	2.445	1.63868e-15	1.70825e-13
	PA3814	2.69	1.98554e-52	7.83581e-50
	PA3815	2.355	3.37692e-06	0.000154194
	PA3875	-1.738	1.99726e-21	3.06523e-19
	PA3876	-1.807	5.31949e-06	0.000237017
	PA3877	-1.647	0.000258159	0.0073522
	PA3879	-1.912	6.04017e-06	0.000262771
	PA3891	1.332	0.00244957	0.0495745
	PA3914	1.18	0.00114678	0.0268474
	PA4156	3.266	0.00174326	0.0380691
	PA4221	1.451	1.12892e-08	6.93032e-07
	PA4228	1.566	0.0021491	0.0446023
	PA4264	-1.337	0.00010897	0.0034472
	PA4267	-1.036	0.000425907	0.0116492
	PA4275	-1.461	0.00101571	0.0245057
	PA4304	-1.247	0.000657906	0.017392
	PA4309	-1.123	7.29477e-05	0.00241339
	PA4315	2.05	4.21585e-17	5.06361e-15
	PA4324	-2.761	4.50611e-05	0.00159591
	PA4351	-2.128	7.25326e-33	1.48423e-30
	PA4352	-2.251	4.12307e-70	2.53111e-67
	PA4366	1.146	1.34864e-13	1.22152e-11
	PA4370	1.148	0.000100329	0.00322278
	PA4377	-4.322	0.000166357	0.00507802
	PA4402	-1.579	0.000980684	0.0237644
	PA4432	-1.116	0.000863529	0.0216863
	PA4450	-1.21	1.04375e-05	0.000436872
	PA4456	-1.308	0.00122297	0.028037
	PA4470	2.925	1.18232e-07	6.40425e-06
	PA4571	-1.174	0.00019005	0.00561512
	PA4578	1.014	1.08013e-06	5.23482e-05
	PA4587	-2.01	3.55452e-27	6.77197e-25
	PA4601	-1.65	3.24717e-05	0.00118812
	PA4602	-1.357	1.56587e-05	0.000636136
	PA4613	2.951	6.78384e-23	1.10237e-20
	PA4638	2.323	2.69844e-15	2.71071e-13
	PA4687	1.282	0.00197233	0.0418691
	PA4702	1.594	7.91944e-05	0.002603
	PA4738	1.047	0.00110137	0.026027
	PA4811	1.334	0.00138504	0.0309812
	PA4876	1.949	6.7164e-16	7.16493e-14
	PA4877	1.417	9.0106e-05	0.00292845
	PA4880	2.161	4.29988e-13	3.77092e-11
	PA4946	-1.195	0.000951728	0.0233702
	PA5036	-1.166	0.0014859	0.0329703
	PA5170	-1.092	6.01983e-17	7.07651e-15
	PA5181	1.433	0.000523928	0.014118
	PA5182	-5.521	0.00020569	0.00598979
	PA5183	-3.735	0.00225361	0.0459453
	PA5192	-1.696	1.44595e-05	0.000591768
	PA5212	2.005	3.78653e-12	2.98865e-10
	PA5215	-1.585	0.000338937	0.00941018
	PA5231	-1.342	3.75447e-11	2.69396e-09
	PA5232	-1.75	1.01744e-25	1.87378e-23
	PA5261	-5.16	6.04435e-16	6.679e-14
	PA5262	2.008	2.48808e-13	2.2172e-11
	PA5267	1.859	3.14422e-05	0.00117006
	PA5355	1.219	0.00193831	0.0415084
	PA5372	-1.26	4.00516e-06	0.000179906
	PA5427	-3.639	1.28929e-82	8.90414e-80
	PA5446	1.824	3.44043e-08	1.95963e-06
	PA5474	-2.166	4.95831e-12	3.8584e-10
	PA5475	-3.634	1.15317e-68	6.37127e-66
	PA5527	-2.059	0.00102315	0.0245777
	PA5531	3.057	2.17035e-19	2.92468e-17
CdpR	PA0018	-1.211	2.10374e-05	0.000991431
	PA0130	1.642	2.67434e-19	9.295e-17
	PA0132	1.634	3.28106e-14	6.75777e-12
	PA0202	-1.277	1.7292e-06	0.000108046
	PA0206	-1.816	5.52104e-05	0.00232595
	PA0515	1.528	0.00204918	0.0468792
	PA0523	1.291	4.05276e-06	0.00023976
	PA0524	1.455	2.37101e-23	1.31852e-20
	PA0525	1.35	1.26007e-14	2.80289e-12
	PA0547	1.008	3.14541e-07	2.33614e-05
	PA0613	-1.267	0.000560433	0.0166661
	PA0624	-1.043	7.1661e-11	9.96267e-09
	PA0626	-1.01	8.06442e-15	1.86859e-12
	PA0635	-1.153	1.72644e-08	1.71442e-06
	PA0637	-1.086	7.89863e-06	0.000434894
	PA0807	-1.256	1.35321e-05	0.000696775
	PA0872	-1.04	1.09627e-21	5.54216e-19
	PA0907	-1.205	0.000339389	0.0109095
	PA2284	-1.767	0.000487182	0.0148045
	PA2300	1.283	3.03374e-14	6.4887e-12
	PA2381	-1.125	0.00130384	0.0325141
	PA2512	-1.365	2.58218e-15	6.24326e-13
	PA2513	-1.481	1.352e-05	0.000696775
	PA2514	-1.322	9.70746e-09	9.99688e-07
	PA2515	-1.469	0.000148313	0.00542609
	PA2570	1.474	1.20523e-12	2.09446e-10
	PA2588	-5.673	2.07992e-24	1.28516e-21
	PA2589	3.546	3.4754e-30	3.22112e-27
	PA2840	-1.184	7.75163e-05	0.00310121
	PA3032	1.446	7.45614e-12	1.18467e-09
	PA3126	-1.086	7.36614e-11	9.991e-09
	PA3186	1.302	0.000120119	0.00451223
	PA3187	1.233	0.000252517	0.0085625
	PA3392	1.117	4.48763e-09	4.79918e-07
	PA3393	1.237	0.00034726	0.0110152
	PA3574	-1.127	2.07796e-05	0.000987654
	PA3574.1	-1.232	5.62663e-05	0.00235261
	PA3730	-1.569	0.00222203	0.0496254
	PA3841	1.021	0.000138478	0.00509982
	PA4206	1.175	0.00133278	0.0330874
	PA4207	1.185	1.15715e-06	7.66064e-05
	PA4223	1.102	5.94583e-05	0.00246752
	PA4224	1.227	3.75061e-05	0.00165533
	PA4583	-1.072	0.00100869	0.0263348
	PA4918	-1.428	7.4023e-05	0.00299007
	PA5446	-1.108	1.20284e-05	0.000631036
	PA5569	-1.271	0.000576515	0.016963
ExsA	PA0002	1.122	7.39729e-07	7.73709e-06
	PA0003	-1.337	0.00255779	0.0130918
	PA0009	-1.098	0.00262465	0.0133599
	PA0023	1.51	0.000268685	0.00176142
	PA0026	3.037	6.66012e-12	1.10662e-10
	PA0027	2.892	6.17281e-07	6.49318e-06
	PA0028	2.744	0.00126495	0.00705539
	PA0039	2.182	4.97053e-15	9.82213e-14
	PA0044	-2.343	3.31541e-06	3.07788e-05
	PA0048	3.467	0.00445571	0.0211618
	PA0049	4.846	2.00121e-40	1.10727e-38
	PA0051	2.18	0.00471661	0.0222291
	PA0052	2.739	0.00203441	0.0107102
	PA0056	-2.007	0.00975415	0.0406705
	PA0059	2.381	2.90385e-09	3.95739e-08
	PA0070	1.774	3.04745e-12	5.17226e-11
	PA0074	1.682	0.00024061	0.00158677
	PA0077	1.526	0.00177266	0.0095317
	PA0084	1.62	4.17192e-07	4.47349e-06
	PA0085	1.213	0.00814165	0.0351112
	PA0095	1.469	0.0022665	0.011768
	PA0105	2.817	4.87099e-06	4.38944e-05
	PA0106	4.551	6.08331e-12	1.01382e-10
	PA0107	6.353	0.00014124	0.00098672
	PA0108	2.904	3.6682e-06	3.36586e-05
	PA0113	2.551	0.00159699	0.00870262
	PA0122	3.758	6.64203e-23	1.98651e-21
	PA0124	-4.691	0.0107785	0.0438832
	PA0125	-5.477	0.00125551	0.00701901
	PA0127	-2.252	0.010623	0.0434101
	PA0129	2.202	1.3948e-05	0.00011907
	PA0130	2.56	8.13911e-19	2.04698e-17
	PA0131	2.593	0.00115893	0.00652989
	PA0132	3.665	5.28807e-21	1.47029e-19
	PA0139	1.901	2.88353e-36	1.41191e-34
	PA0141	2.543	0.000610607	0.00369234
	PA0143	1.593	7.99509e-05	0.000585143
	PA0158	2.252	2.7324e-10	4.05318e-09
	PA0169	-2.253	0.00431793	0.0205958
	PA0171	-2.963	0.00180127	0.00962939
	PA0172	-2.712	0.000163915	0.00113226
	PA0173	3.177	0.00791398	0.0343167
	PA0175	4.973	4.33787e-05	0.000335216
	PA0176	5.264	6.51502e-61	6.80144e-59
	PA0177	4.536	4.81977e-07	5.12842e-06
	PA0178	4.089	3.56525e-22	1.03824e-20
	PA0179	4.871	3.906e-07	4.21285e-06
	PA0180	2.63	2.37395e-06	2.28436e-05
	PA0192	-1.659	0.00873205	0.0372222
	PA0195	2.582	2.7176e-08	3.34888e-07
	PA0196	3.751	5.29698e-12	8.90827e-11
	PA0200	4.179	6.50853e-11	1.02306e-09
	PA0201	-2.619	2.39329e-18	5.85932e-17
	PA0202	-3.502	5.61248e-19	1.42449e-17
	PA0203	-2.365	0.000793716	0.00468691
	PA0204	-2.818	0.000527696	0.00325864
	PA0205	-2.264	0.00494911	0.023226
	PA0206	-4.091	0.00435347	0.0207296
	PA0208	2.781	2.70945e-14	5.06465e-13
	PA0209	2.464	0.00372006	0.0181349
	PA0211	2.941	0.000235123	0.00155801
	PA0212	3.178	0.00031763	0.0020507
	PA0226	1.923	0.00064936	0.0039011
	PA0227	2.401	1.00153e-05	8.68567e-05
	PA0228	2.48	1.38342e-07	1.57824e-06
	PA0231	2.25	0.000586569	0.00358221
	PA0232	4.005	0.00145274	0.00799007
	PA0266	1.29	1.8947e-16	4.06332e-15
	PA0269	2.257	0.00518214	0.0241557
	PA0282	-3.053	6.53705e-06	5.76866e-05
	PA0283	-3.012	1.95857e-14	3.72398e-13
	PA0284	-4.714	0.00918415	0.0387612
	PA0291	1.184	6.27612e-08	7.45189e-07
	PA0299	1.694	3.81677e-16	7.96912e-15
	PA0300	2.43	2.07371e-37	1.06239e-35
	PA0302	1.603	3.16073e-08	3.86909e-07
	PA0303	1.258	0.00389956	0.018907
	PA0304	1.841	1.97121e-05	0.00016373
	PA0305	1.229	0.000380553	0.00241587
	PA0306.1	2.707	8.71261e-14	1.59099e-12
	PA0310	-2.355	0.000943048	0.00543529
	PA0315	1.765	8.37642e-20	2.21755e-18
	PA0328	1.464	0.00134797	0.00747325
	PA0329	2.104	7.64834e-09	1.0028e-07
	PA0336	-1.452	0.00113604	0.00642053
	PA0354	-1.145	0.0108986	0.0442747
	PA0355	1.243	0.00605762	0.0275405
	PA0357	-1.436	0.00653128	0.0293989
	PA0361	-1.326	0.000285825	0.00186494
	PA0371	1.168	0.000120669	0.000852697
	PA0373	-1.507	2.73358e-06	2.58104e-05
	PA0376	-1.436	1.97616e-23	6.0745e-22
	PA0387	1.233	0.00178716	0.00958175
	PA0391	2.363	7.98887e-16	1.63109e-14
	PA0396	1.347	0.000207371	0.00139077
	PA0399	2.285	7.8649e-21	2.14367e-19
	PA0400	2.31	2.1696e-18	5.3353e-17
	PA0401	1.246	2.99807e-05	0.00024146
	PA0411	1.319	3.12638e-10	4.61287e-09
	PA0412	1.791	0.00407555	0.0196087
	PA0413	1.853	3.37257e-29	1.32343e-27
	PA0414	1.834	0.00085551	0.00499846
	PA0415	1.709	0.00935941	0.0393807
	PA0422	-2.301	2.45669e-06	2.35987e-05
	PA0424	-2.749	1.43808e-10	2.20412e-09
	PA0425	-1.053	3.96636e-08	4.80216e-07
	PA0431	1.269	4.67374e-05	0.000360164
	PA0432	1.455	1.59928e-29	6.459e-28
	PA0433	-4.979	0.00503166	0.0235734
	PA0434	-1.663	0.00869224	0.0370811
	PA0437	1.319	0.00336705	0.0165894
	PA0449	1.066	9.62014e-07	9.89141e-06
	PA0450	-1.969	0.000292396	0.00190333
	PA0456	-2.758	7.24019e-13	1.27987e-11
	PA0459	4.347	8.99579e-69	1.13122e-66
	PA0464	-1.797	0.00683116	0.0305059
	PA0472	-4.887	5.4108e-06	4.80545e-05
	PA0473	2.401	9.51275e-06	8.28883e-05
	PA0482	2.308	6.55666e-49	4.90243e-47
	PA0484	2.103	0.000279461	0.00182557
	PA0491	-2.501	0.000396609	0.00249936
	PA0500	-1.054	0.00308674	0.0154003
	PA0519	1.909	5.76374e-05	0.000434479
	PA0534	3.254	5.62717e-26	1.89848e-24
	PA0535	2.107	0.010464	0.0429185
	PA0545	1.908	0.00553115	0.0255032
	PA0546	2.157	1.11564e-34	5.32143e-33
	PA0548	1.061	2.89221e-11	4.65192e-10
	PA0572	3.539	5.62229e-42	3.38132e-40
	PA0575	1.592	0.0122112	0.0487833
	PA0577	-1.263	0.000161346	0.00111942
	PA0578	-3.432	3.08454e-07	3.37955e-06
	PA0579	-3.51	7.65583e-11	1.1966e-09
	PA0580	-1.867	0.00122523	0.00686847
	PA0581	-1.803	0.00726111	0.0320892
	PA0586	3.603	1.44334e-43	9.50713e-42
	PA0587	3.38	1.60418e-50	1.34484e-48
	PA0588	3.176	1.67762e-138	5.15683e-136
	PA0608	-1.889	0.00459935	0.0217135
	PA0609	-1.929	5.54726e-09	7.41376e-08
	PA0610	-2.117	2.52395e-09	3.46526e-08
	PA0611	-1.551	0.000128135	0.000900849
	PA0612	-4.758	0.00913307	0.038575
	PA0613	-3.529	6.79497e-09	8.97664e-08
	PA0618	1.695	0.00740487	0.0325426
	PA0619	3.066	0.000298249	0.00193687
	PA0620	2.447	7.45073e-15	1.44649e-13
	PA0621	2.927	2.38835e-07	2.63242e-06
	PA0622	3.214	3.27064e-29	1.2926e-27
	PA0623	3.657	2.79775e-06	2.62817e-05
	PA0624	2.349	0.00059085	0.00360041
	PA0625	2.423	1.5754e-13	2.83931e-12
	PA0626	2.07	0.000425623	0.00266399
	PA0628	2.441	5.8465e-05	0.000440118
	PA0629	2.767	0.00105399	0.00601034
	PA0633	2.581	3.99371e-06	3.65029e-05
	PA0636	1.81	9.56785e-06	8.32373e-05
	PA0638	1.959	0.00374176	0.0182246
	PA0639	2.112	0.00172352	0.00930366
	PA0640	2.781	0.000963227	0.00554582
	PA0641	2.411	1.09531e-17	2.62353e-16
	PA0643	1.948	0.00301703	0.0151207
	PA0649	-1.594	0.00106548	0.00605268
	PA0665	-3.222	8.83486e-07	9.15417e-06
	PA0672	-2.788	0.000692319	0.00413226
	PA0704	1.499	0.00911903	0.0385672
	PA0705	-2.193	0.000325417	0.00209364
	PA0717	-7.468	4.06896e-07	4.37157e-06
	PA0718	-5.746	1.54939e-14	2.96636e-13
	PA0719	-5.469	5.85459e-15	1.14465e-13
	PA0720	-5.17	2.58605e-29	1.0294e-27
	PA0722	-4.102	7.98274e-08	9.33795e-07
	PA0723	-3.54	4.38446e-26	1.50678e-24
	PA0724	-3.257	2.66057e-06	2.52071e-05
	PA0729	-2.601	2.71713e-05	0.000220438
	PA0730	-2.972	4.15083e-08	5.0036e-07
	PA0731	-2.325	0.000898699	0.00519593
	PA0732	1.136	0.0111063	0.0449205
	PA0737	-1.66	0.0104938	0.043009
	PA0743	4.482	3.30977e-11	5.27751e-10
	PA0744	4.002	6.88222e-41	3.88565e-39
	PA0745	3.827	7.17215e-26	2.39057e-24
	PA0746	4.814	4.59938e-26	1.57089e-24
	PA0747	2.802	6.0195e-15	1.17274e-13
	PA0750	2.593	0.000187605	0.00128755
	PA0752	2.835	3.8087e-05	0.000299766
	PA0754	3.174	7.82196e-09	1.02314e-07
	PA0757	-1.337	0.00554262	0.0255348
	PA0762	-1.015	3.23192e-05	0.000258041
	PA0767	-1.07	0.000330825	0.00212596
	PA0777	-2.035	0.0099646	0.0413299
	PA0780	-2.23	0.00843961	0.0362268
	PA0781	-1.906	0.000863778	0.00504144
	PA0782	-1.796	5.41311e-17	1.23763e-15
	PA0784	1.438	0.00459028	0.0216892
	PA0788	2.081	1.38954e-05	0.00011883
	PA0792	2.875	1.07982e-15	2.18053e-14
	PA0793	2.255	2.84456e-09	3.88616e-08
	PA0794	2.152	4.35231e-28	1.63818e-26
	PA0795	2.557	1.25459e-32	5.46587e-31
	PA0796	1.206	5.21694e-06	4.66322e-05
	PA0797	-2.038	0.00274629	0.0138896
	PA0805	-1.805	0.000188261	0.00128917
	PA0807	2.376	0.00712259	0.0316287
	PA0835	2.611	2.29018e-28	8.67916e-27
	PA0836	2.588	1.40216e-17	3.31545e-16
	PA0837	-1.415	1.05291e-06	1.07288e-05
	PA0852	4.767	9.197e-70	1.21159e-67
	PA0852.1	3.752	1.01234e-05	8.752e-05
	PA0854	1.585	8.64364e-10	1.22315e-08
	PA0862	1.783	0.000604367	0.0036586
	PA0865	3.253	1.63416e-198	1.00465e-195
	PA0866	2.214	6.63226e-08	7.82437e-07
	PA0867	1.074	0.00623416	0.0282041
	PA0870	2.269	1.91033e-43	1.22905e-41
	PA0871	2.188	1.21068e-12	2.1065e-11
	PA0872	2.869	1.89036e-46	1.32397e-44
	PA0887	1.293	3.40261e-07	3.70604e-06
	PA0888	1.81	2.08153e-21	5.84625e-20
	PA0891	1.68	2.38903e-05	0.00019554
	PA0893	1.344	0.00854774	0.0365775
	PA0895	2.395	1.96761e-43	1.25135e-41
	PA0896	1.588	6.80737e-09	8.97664e-08
	PA0897	2.55	2.83864e-19	7.33936e-18
	PA0898	2.869	3.52211e-38	1.87383e-36
	PA0899	3.133	1.31658e-54	1.21411e-52
	PA0900	2.83	8.54821e-10	1.21275e-08
	PA0901	1.911	1.57313e-16	3.41339e-15
	PA0906	-2.962	2.24941e-14	4.21897e-13
	PA0907	-2.425	6.32956e-08	7.49924e-07
	PA0913	-1.68	5.76008e-05	0.000434479
	PA0918	2.513	8.39926e-05	0.000613101
	PA0922	-4.261	3.20401e-05	0.000256553
	PA0923	-2.406	0.0073876	0.0325113
	PA0927	1.939	0.00527423	0.0245024
	PA0932	-1.466	4.32259e-05	0.000334502
	PA0933	-1.121	0.00408386	0.0196316
	PA0947	-1.961	0.00820758	0.035368
	PA0950	-1.886	0.0103712	0.042633
	PA0958	3.135	5.97239e-174	3.00411e-171
	PA0959	1.702	0.000239988	0.00158455
	PA0962	1.918	3.01677e-16	6.3709e-15
	PA0985	2.467	0.00418159	0.0200318
	PA0996	1.212	1.17963e-07	1.35412e-06
	PA0997	1.704	7.60556e-22	2.18039e-20
	PA0998	2.039	1.2761e-27	4.61479e-26
	PA0999	2.084	9.58071e-32	4.10931e-30
	PA1000	1.164	1.24735e-06	1.24803e-05
	PA1001	1.351	4.13933e-12	7.00394e-11
	PA1002	1.879	1.16252e-06	1.17591e-05
	PA1007	-3.009	0.000385375	0.00243665
	PA1010	-1.042	4.15848e-06	3.79059e-05
	PA1022	2.056	0.0113632	0.0458588
	PA1023	2.664	0.00301339	0.0151161
	PA1029	-2.653	1.08243e-08	1.38958e-07
	PA1030	-1.819	8.82202e-10	1.24521e-08
	PA1031	-1.623	0.000601567	0.00364964
	PA1041	4.744	1.82728e-43	1.18945e-41
	PA1045	-1.381	0.00246365	0.0126333
	PA1054	-1.695	1.7303e-08	2.18579e-07
	PA1070	3.076	1.87898e-07	2.10454e-06
	PA1071	3.143	2.1189e-12	3.61847e-11
	PA1072	2.564	3.72955e-10	5.43042e-09
	PA1073	3.463	1.11813e-08	1.42878e-07
	PA1074	3.278	1.13733e-96	2.51714e-94
	PA1076	2.244	7.03779e-09	9.24943e-08
	PA1079	1.515	0.00330287	0.016346
	PA1080	2.188	7.53451e-23	2.24132e-21
	PA1082	1.278	0.00182175	0.00972947
	PA1083	1.395	0.00664815	0.0298331
	PA1084	1.735	0.000226833	0.00150849
	PA1085	2.321	1.56631e-05	0.000132109
	PA1086	2.198	3.63243e-14	6.72181e-13
	PA1087	2.462	7.58193e-13	1.33601e-11
	PA1091	2.161	1.14183e-18	2.84583e-17
	PA1092	2.92	1.38454e-225	2.55356e-222
	PA1093	2.443	2.45204e-10	3.65691e-09
	PA1094	2.866	7.51728e-78	1.15536e-75
	PA1116	-2.559	0.00262361	0.0133599
	PA1130	2.605	3.8767e-09	5.27022e-08
	PA1135	2.339	0.00189127	0.0100716
	PA1137	1.952	0.000126438	0.000891188
	PA1139	-1.862	0.00962935	0.0402715
	PA1151	2.44	3.61717e-05	0.00028632
	PA1162	-1.586	0.00156251	0.00854288
	PA1166	2.424	0.00942968	0.0396161
	PA1172	3.305	2.21397e-05	0.000181749
	PA1173	3.026	0.000737142	0.00438089
	PA1174	4.322	2.93751e-30	1.21293e-28
	PA1176	2.629	0.00725955	0.0320892
	PA1196	3.246	1.76374e-05	0.000147637
	PA1197	1.932	0.000348012	0.00222607
	PA1202	4.086	1.64251e-12	2.83115e-11
	PA1212	3.537	0.00743668	0.0326306
	PA1213	4.251	7.97528e-05	0.000584467
	PA1214	3.906	2.19239e-06	2.11702e-05
	PA1215	3.769	5.82948e-09	7.75348e-08
	PA1216	5.408	2.28987e-16	4.87302e-15
	PA1217	4.811	4.68465e-17	1.07552e-15
	PA1218	4.275	1.43229e-06	1.41769e-05
	PA1220	2.819	0.000190332	0.00129375
	PA1221	2.314	0.00166984	0.00904921
	PA1222	-1.359	0.00450723	0.0213697
	PA1241	-4.6	2.44005e-05	0.000199421
	PA1244	4.718	2.44e-19	6.33827e-18
	PA1247	3.262	0.00010245	0.000735218
	PA1248	2.334	0.00190918	0.0101377
	PA1249	6.774	3.41343e-49	2.62313e-47
	PA1252	2.128	0.00716201	0.0317527
	PA1293	1.177	0.00730223	0.0322452
	PA1296	-1.885	0.00570963	0.0262605
	PA1299	-3.795	0.0108242	0.0440369
	PA1300	-4.838	0.00653545	0.0293989
	PA1301	-3.048	0.0065959	0.0296467
	PA1309	-1.793	0.000306133	0.00198341
	PA1318	1.338	0.00677358	0.0302732
	PA1324	1.613	7.68943e-15	1.48761e-13
	PA1326	-1.173	0.0124316	0.0495919
	PA1330	-1.984	0.000530114	0.00326992
	PA1331	-2.863	3.9868e-22	1.15492e-20
	PA1335	1.555	0.00374591	0.0182288
	PA1336	1.124	0.00214405	0.0112127
	PA1337	3.561	6.42413e-69	8.26622e-67
	PA1338	2.166	5.44883e-26	1.84959e-24
	PA1339	2.203	2.82953e-17	6.60582e-16
	PA1340	2.382	5.59599e-09	7.46087e-08
	PA1341	1.866	3.92211e-07	4.222e-06
	PA1342	3.145	1.97015e-94	4.19262e-92
	PA1344	1.38	0.00233637	0.0120814
	PA1360	-2.03	0.00591247	0.0270138
	PA1361	-2.993	1.64066e-06	1.60668e-05
	PA1372	1.113	0.000604141	0.0036586
	PA1413	-2.878	1.91316e-07	2.13417e-06
	PA1414	2.681	3.02014e-08	3.7052e-07
	PA1425	-2.726	1.15551e-06	1.17096e-05
	PA1429	2.891	3.74091e-37	1.86473e-35
	PA1441	1.112	0.00268176	0.0136255
	PA1444	1.57	0.00782467	0.0340093
	PA1455	2.152	0.0110541	0.0448075
	PA1458	1.143	1.9439e-08	2.43892e-07
	PA1459	1.843	1.99466e-08	2.4913e-07
	PA1464	1.798	1.74346e-10	2.62849e-09
	PA1474	1.266	0.00518992	0.0241716
	PA1523	1.858	0.000615168	0.00371181
	PA1524	2.554	7.05631e-05	0.000524061
	PA1539	-3.242	4.4297e-07	4.72245e-06
	PA1541	-3.794	2.13597e-05	0.000175607
	PA1546	2.168	3.30034e-22	9.66178e-21
	PA1550	1.321	0.00753668	0.0329909
	PA1551	2.055	3.18328e-14	5.93032e-13
	PA1552	2.409	1.92283e-36	9.49912e-35
	PA1552.1	2.975	0.00426221	0.0203651
	PA1553	1.847	8.97995e-11	1.38788e-09
	PA1554	2.285	3.74471e-31	1.55786e-29
	PA1555	3.3	3.82236e-19	9.79125e-18
	PA1556	3.791	2.40421e-15	4.80235e-14
	PA1557	2.671	6.10162e-28	2.23578e-26
	PA1561	3.496	2.63797e-54	2.39276e-52
	PA1562	1.65	2.74673e-57	2.62028e-55
	PA1570	-1.741	0.0017429	0.00938079
	PA1580	2.098	6.40832e-43	3.93969e-41
	PA1583	1.301	1.78127e-29	7.14185e-28
	PA1584	1.775	4.23168e-29	1.64886e-27
	PA1587	1.159	7.93374e-22	2.26275e-20
	PA1588	1.114	1.54162e-22	4.56138e-21
	PA1589	1.552	3.53133e-37	1.77626e-35
	PA1592	1.32	2.7657e-16	5.86308e-15
	PA1604	2.418	1.41091e-05	0.000119917
	PA1614	-1.078	0.00330638	0.0163487
	PA1617	1.09	0.000795015	0.00468957
	PA1623	-1.269	0.000426582	0.00266698
	PA1630	-1.973	0.00429401	0.0204994
	PA1647	1.694	0.00762674	0.0333201
	PA1654	-2.299	2.76004e-06	2.60065e-05
	PA1657	2.716	0.000100659	0.000724246
	PA1658	3.65	5.33288e-14	9.80293e-13
	PA1662	3.011	6.26696e-07	6.57971e-06
	PA1665	3.425	0.000539522	0.00332425
	PA1666	4.221	0.0102955	0.0424162
	PA1667	2.989	0.000803595	0.00473009
	PA1669	1.426	0.00874797	0.0372614
	PA1673	3.26	2.93661e-17	6.827e-16
	PA1678	-1.606	0.00270497	0.0137182
	PA1708	-2.321	0.00458942	0.0216892
	PA1709	-3.078	0.0019535	0.0103532
	PA1733	1.871	0.00102779	0.0058869
	PA1737	1.245	0.00895231	0.0379274
	PA1746	3.731	8.21094e-16	1.66414e-14
	PA1759	1.497	1.94551e-05	0.000162116
	PA1760	2.337	1.61419e-10	2.46042e-09
	PA1761	3.043	1.3048e-05	0.000111756
	PA1771	-2.522	0.0104297	0.0428096
	PA1777	1.506	8.21916e-102	1.89486e-99
	PA1784	2.855	0.00177875	0.00955215
	PA1787	1.436	1.18296e-41	6.96309e-40
	PA1789	4.484	5.26066e-63	5.94025e-61
	PA1796	-1.451	0.000598572	0.00363895
	PA1797	-2.076	0.00516009	0.0240732
	PA1806	2.214	0.000187791	0.00128755
	PA1807	2.372	1.25616e-06	1.25457e-05
	PA1810	1.338	0.000338028	0.00216973
	PA1814	-1.469	0.00635362	0.0286675
	PA1815	-1.769	0.0103231	0.0424984
	PA1818	2.669	2.05996e-32	8.90448e-31
	PA1819	1.751	0.000202086	0.00135862
	PA1828	2.122	5.01353e-05	0.000382619
	PA1830	2.195	5.74263e-10	8.21033e-09
	PA1833	1.132	0.000237627	0.00157272
	PA1847	-1.141	3.43943e-06	3.17173e-05
	PA1848	-2.468	0.00246855	0.0126467
	PA1865	-1.651	0.00265214	0.0134874
	PA1871	5.262	1.36222e-49	1.07674e-47
	PA1872	2.535	5.27633e-06	4.70063e-05
	PA1874	4.419	1.42995e-138	4.65407e-136
	PA1875	3.508	0.0118326	0.0475108
	PA1876	2.846	2.41952e-08	3.00162e-07
	PA1877	4.34	8.49619e-08	9.89671e-07
	PA1880	2.845	9.03211e-17	2.00701e-15
	PA1888	2.467	0.00823169	0.0354443
	PA1894	4.16	7.00885e-05	0.000521236
	PA1895	3.176	6.16137e-07	6.49318e-06
	PA1896	2.651	0.00576776	0.0264838
	PA1897	3.723	6.76013e-05	0.000504094
	PA1900	6.903	1.88695e-15	3.79655e-14
	PA1901	6.848	2.03066e-05	0.000167696
	PA1906	2.585	0.00454951	0.0215517
	PA1914	3.038	3.97068e-05	0.000310308
	PA1922	-4.6	1.21508e-06	1.22015e-05
	PA1926	-1.668	0.00404354	0.0194716
	PA1930	1.549	0.0107182	0.043702
	PA1939	1.709	9.63577e-07	9.89141e-06
	PA1941	1.52	0.00526694	0.0244891
	PA1944	1.427	0.00634398	0.0286541
	PA1950	1.635	3.81817e-05	0.000300084
	PA1964	-1.88	3.1989e-07	3.49792e-06
	PA1969	-1.393	0.00671878	0.0300981
	PA1984	5.017	0.0109956	0.0446033
	PA1989	2.066	0.00322722	0.0160002
	PA1992	1.867	0.00397425	0.019188
	PA1997	1.472	0.000408034	0.00256535
	PA1999	2.228	5.57185e-23	1.68465e-21
	PA2000	3.292	4.48433e-61	4.7715e-59
	PA2001	2.783	1.05311e-70	1.45672e-68
	PA2003	4.265	1.51835e-17	3.55977e-16
	PA2004	3.324	1.98285e-08	2.48215e-07
	PA2006	2.337	0.000194678	0.00131682
	PA2007	2.121	8.31423e-17	1.85494e-15
	PA2008	2.267	6.92993e-42	4.12294e-40
	PA2009	2.639	5.58032e-58	5.51356e-56
	PA2011	3.296	3.14423e-25	1.01737e-23
	PA2012	3.61	6.80175e-114	1.71064e-111
	PA2013	3.726	1.59952e-47	1.14937e-45
	PA2014	3.073	1.60245e-79	2.68678e-77
	PA2015	2.753	2.10417e-74	3.06378e-72
	PA2018	-3.235	1.58195e-53	1.38936e-51
	PA2019	-4.617	1.10195e-50	9.3801e-49
	PA2020	-1.958	7.48766e-05	0.000553867
	PA2033	-1.972	0.0103865	0.0426639
	PA2054	-2.028	0.00732539	0.0322959
	PA2055	-2.227	0.00994647	0.0412857
	PA2066	5.52	0.00018924	0.00129108
	PA2067	6.329	7.03481e-06	6.19802e-05
	PA2068	3.515	9.9159e-08	1.1454e-06
	PA2069	6.162	2.23358e-48	1.64779e-46
	PA2071	2.541	2.89267e-19	7.44425e-18
	PA2072	2.458	0.000230174	0.00152887
	PA2080	1.249	0.000197246	0.00133256
	PA2109	3.442	0.00045404	0.00282587
	PA2110	4.224	1.35743e-13	2.45446e-12
	PA2111	6.047	1.57558e-21	4.44779e-20
	PA2112	5.725	1.80659e-24	5.67946e-23
	PA2113	6.021	7.55512e-21	2.06943e-19
	PA2114	5.537	4.19893e-35	2.02024e-33
	PA2116	3.591	1.28132e-13	2.32444e-12
	PA2117	3.092	3.82637e-05	0.000300302
	PA2119	2.914	1.02444e-20	2.77855e-19
	PA2121	1.656	0.00360427	0.0176326
	PA2127	1.286	0.00243723	0.0125211
	PA2144	1.635	0.0018346	0.00978867
	PA2147	2.637	0.00010688	0.000766019
	PA2152	1.781	0.000164414	0.00113425
	PA2153	2.756	0.000176387	0.00121387
	PA2160	2.608	9.10053e-05	0.000659074
	PA2162	2.129	0.00998048	0.0413648
	PA2163	3.165	0.000872504	0.00508676
	PA2164	2.463	0.00785208	0.0341017
	PA2166	3.321	3.09376e-05	0.000248443
	PA2171	2.21	0.00700167	0.0311918
	PA2177	1.939	0.0053361	0.0247275
	PA2193	5.956	2.98312e-05	0.000240606
	PA2194	4.757	6.03558e-25	1.93034e-23
	PA2195	4.497	8.88168e-34	4.06135e-32
	PA2222	2.836	0.00234309	0.0121049
	PA2223	1.759	0.00975086	0.0406705
	PA2232	1.912	1.86155e-11	3.03833e-10
	PA2234	1.821	6.49297e-05	0.000484826
	PA2235	2.056	3.50452e-17	8.07937e-16
	PA2236	1.41	0.0013163	0.00731967
	PA2243	-2.075	0.00595277	0.0271531
	PA2247	4.29	2.55007e-176	1.41095e-173
	PA2248	4.525	6.5099e-209	5.14561e-206
	PA2249	4.072	2.38479e-131	6.59752e-129
	PA2250	3.755	2.32309e-134	6.7651e-132
	PA2251	-1.437	0.00590023	0.0269802
	PA2273	-1.84	0.00390053	0.018907
	PA2274	-4.827	0.00696522	0.0310545
	PA2275	-2.135	0.00177991	0.00955215
	PA2277	-2.754	0.00964414	0.0403029
	PA2278	-3.231	4.93687e-05	0.000377289
	PA2283	-5.345	0.00146971	0.00807539
	PA2286	-3.491	1.89143e-09	2.60979e-08
	PA2287	-2.329	3.18409e-05	0.000255327
	PA2288	-2.777	1.45829e-05	0.000123662
	PA2290	1.495	2.12122e-11	3.44185e-10
	PA2299	-2.48	0.000420675	0.00263899
	PA2300	5.018	4.99522e-28	1.84257e-26
	PA2302	3.476	6.35631e-70	8.57792e-68
	PA2303	4.01	5.28897e-13	9.43996e-12
	PA2304	3.808	2.16982e-14	4.08355e-13
	PA2305	2.411	3.84975e-18	9.30159e-17
	PA2320	-2.355	0.000408472	0.00256535
	PA2321	-4.986	9.36225e-05	0.000676258
	PA2323	-2.388	4.0698e-09	5.50567e-08
	PA2345	1.664	0.000368009	0.00234315
	PA2359	-2.554	0.000596334	0.00362983
	PA2360	2.711	0.000362432	0.0023103
	PA2361	2.236	0.00219603	0.011452
	PA2363	2.913	0.000381195	0.00241598
	PA2366	3.32	0.000164613	0.00113425
	PA2367	4.21	5.52213e-05	0.000417974
	PA2369	3.972	5.87383e-05	0.000440976
	PA2371	1.528	0.00322165	0.0159869
	PA2373	2.336	1.65218e-05	0.000139141
	PA2375	5.646	0.00171658	0.00927524
	PA2381	3.179	3.59206e-06	3.30148e-05
	PA2389	-1.916	0.00867022	0.0370157
	PA2414	1.749	0.00618871	0.0280214
	PA2433	2.195	0.00735874	0.0324171
	PA2441	1.863	0.00351753	0.0172387
	PA2442	4.257	1.77408e-27	6.33288e-26
	PA2443	4.072	2.26033e-28	8.62513e-27
	PA2444	6.419	5.05376e-24	1.57092e-22
	PA2445	5.543	1.33711e-244	3.69913e-241
	PA2446	3.713	2.57064e-06	2.44388e-05
	PA2448	2.552	1.41584e-06	1.40391e-05
	PA2467	-2.037	0.00134245	0.00745763
	PA2468	-2.791	0.0037705	0.0183323
	PA2469	-1.885	0.0101724	0.0420253
	PA2482	-1.641	5.26239e-06	4.69626e-05
	PA2483	-1.384	8.22782e-07	8.54118e-06
	PA2488	-2.719	0.00129175	0.00719041
	PA2489	-2.238	0.00807637	0.0349114
	PA2501	2.781	0.00204513	0.0107564
	PA2504	3.576	1.76622e-06	1.72355e-05
	PA2507	4.106	3.5607e-31	1.49253e-29
	PA2508	3.384	4.98757e-06	4.47265e-05
	PA2509	3.483	0.00494747	0.023226
	PA2511	2.184	0.000541757	0.00333431
	PA2512	5.301	8.74887e-92	1.79287e-89
	PA2513	4.977	4.65264e-28	1.72772e-26
	PA2514	5.128	1.67149e-35	8.11259e-34
	PA2515	4.871	4.4915e-12	7.57667e-11
	PA2516	3.601	3.53585e-05	0.000280839
	PA2518	2.887	0.00587329	0.0268792
	PA2531	-3.102	0.0041597	0.0199442
	PA2533	1.361	0.00710003	0.0315538
	PA2541	-3.3	0.00526053	0.0244798
	PA2552	4.122	1.3185e-61	1.45905e-59
	PA2553	3.762	1.26093e-81	2.18022e-79
	PA2554	2.386	1.19622e-09	1.67138e-08
	PA2555	2.884	6.17934e-27	2.17772e-25
	PA2556	1.649	0.0077904	0.033887
	PA2557	3.218	1.25284e-16	2.73991e-15
	PA2564	2.918	4.91827e-05	0.000376387
	PA2566	3.124	1.88507e-06	1.82984e-05
	PA2567	1.635	5.28428e-06	4.70063e-05
	PA2572	2.269	2.32925e-07	2.5724e-06
	PA2573	3.488	2.18145e-15	4.37317e-14
	PA2582	-1.582	0.000392058	0.00247349
	PA2583	-1.09	0.0119853	0.0480194
	PA2587	1.971	1.09383e-08	1.40097e-07
	PA2588	2.543	4.02062e-05	0.000313767
	PA2594	-1.5	0.00763131	0.0333201
	PA2595	-2.444	0.00596119	0.0271691
	PA2605	-2.167	0.00601323	0.0273837
	PA2618	1.595	0.00672351	0.0300981
	PA2620	1.826	2.09334e-41	1.2065e-39
	PA2622	2.734	6.0778e-08	7.23193e-07
	PA2623	2.125	2.36224e-105	5.68273e-103
	PA2626	-1.042	0.00393988	0.0190554
	PA2627	-1.638	0.00876856	0.0373203
	PA2633	1.728	1.79194e-05	0.00014977
	PA2634	3.69	7.55947e-90	1.4423e-87
	PA2640	1.012	0.00924172	0.0389447
	PA2641	1.54	7.98791e-12	1.31932e-10
	PA2642	1.484	5.60604e-23	1.68577e-21
	PA2643	1.697	9.38876e-07	9.6918e-06
	PA2644	1.612	0.000315482	0.00203921
	PA2645	2.2	0.00210262	0.0110273
	PA2647	1.166	3.94454e-06	3.61343e-05
	PA2648	1.613	2.59218e-08	3.20146e-07
	PA2649	1.26	8.35085e-06	7.31096e-05
	PA2653	-1.982	0.00153311	0.00839042
	PA2656	-1.415	0.00285586	0.014378
	PA2682	2.558	1.70291e-10	2.57437e-09
	PA2686	-1.908	1.45945e-05	0.000123662
	PA2687	-1.945	0.00351492	0.0172387
	PA2691	-1.766	0.00585446	0.0268152
	PA2692	-2.515	0.000188534	0.00128944
	PA2698	3.057	0.00940647	0.0395486
	PA2699	2.37	0.000566279	0.00346979
	PA2712	-2.623	0.00226186	0.0117621
	PA2717	2.049	0.004387	0.0208606
	PA2727	1.198	0.00806705	0.0348984
	PA2728	1.857	0.00158895	0.00867028
	PA2729	2.902	0.000844782	0.00495146
	PA2731	1.459	0.0122797	0.0490214
	PA2732	1.338	4.08625e-08	4.93651e-07
	PA2743	-1.557	1.4157e-17	3.33323e-16
	PA2745	-2.354	0.00297065	0.0149288
	PA2748	-2.503	1.48895e-05	0.000125969
	PA2753	2.651	1.26753e-06	1.26364e-05
	PA2759	3.995	0.00194294	0.0103071
	PA2760	1.617	2.55427e-18	6.22588e-17
	PA2779	2.416	0.000321933	0.00207605
	PA2788	4.189	1.68346e-34	7.89373e-33
	PA2793	-3.172	0.00109637	0.00622176
	PA2795	-2.374	0.00145147	0.00799007
	PA2805	1.691	0.00390237	0.018907
	PA2815	1.461	8.07991e-16	1.64361e-14
	PA2830	-1.439	8.65709e-11	1.3455e-09
	PA2840	-3.197	1.24894e-16	2.73991e-15
	PA2853	1.89	1.49556e-59	1.53239e-57
	PA2865	-2.081	0.00114676	0.00647452
	PA2867	1.468	5.01776e-07	5.31864e-06
	PA2884	-1.817	0.00238861	0.0122941
	PA2887	2.033	0.00775988	0.0337997
	PA2888	2.611	1.19767e-06	1.20705e-05
	PA2889	3.432	1.99684e-10	2.99418e-09
	PA2891	2.359	8.30922e-06	7.28604e-05
	PA2892	2.091	0.0121027	0.0483847
	PA2914	-1.942	4.57405e-05	0.000352973
	PA2920	1.595	0.000838926	0.00492235
	PA2937	5.1	0.000892531	0.00517107
	PA2939	5.551	7.35982e-87	1.3574e-84
	PA2943	-1.675	0.000114427	0.000814832
	PA2951	1.137	7.87387e-17	1.76381e-15
	PA2953	1.229	1.23026e-07	1.40932e-06
	PA2958	-1.675	0.00893334	0.037905
	PA2962	-1.754	0.00232455	0.0120316
	PA2968	-1.176	0.00043165	0.00269258
	PA2969	-3.293	2.95898e-11	4.74551e-10
	PA2970	-1.442	0.00861069	0.0367899
	PA2971	-2.176	4.38642e-07	4.6944e-06
	PA2974	-2.12	0.000756627	0.00449187
	PA2975	-2.514	7.04153e-13	1.25276e-11
	PA2979	-1.237	0.00949784	0.0398118
	PA2985	-3.532	0.00730881	0.0322485
	PA2988	-1.464	0.0101778	0.0420253
	PA3001	1.063	7.11721e-13	1.26216e-11
	PA3005	-1.57	0.000685339	0.00409944
	PA3006	-1.877	4.04066e-05	0.000314887
	PA3007	-2.7	2.43531e-26	8.47456e-25
	PA3008	-1.822	3.84199e-05	0.000301101
	PA3009	-3.194	0.00844745	0.0362324
	PA3013	1.751	1.12132e-12	1.95718e-11
	PA3014	1.239	7.20107e-08	8.47735e-07
	PA3019	-1.386	0.00302966	0.0151702
	PA3032	3.637	2.74062e-09	3.75342e-08
	PA3038	2.606	5.56817e-10	8.00225e-09
	PA3040	1.043	0.00148096	0.00812912
	PA3048	-1.552	5.83097e-06	5.15379e-05
	PA3049	3.494	5.72417e-17	1.29803e-15
	PA3068	3.218	1.10398e-299	6.10832e-296
	PA3075	2.618	0.000471511	0.00292802
	PA3079	2.449	7.63675e-08	8.95215e-07
	PA3081	1.418	0.00213232	0.0111619
	PA3089	2.964	8.71434e-05	0.000634427
	PA3093	-1.808	0.000286729	0.00186863
	PA3095	2.287	0.0115232	0.0464033
	PA3096	1.501	0.00584119	0.0267766
	PA3101	2.816	1.39318e-07	1.5861e-06
	PA3103	1.257	0.00018901	0.00129108
	PA3105	2.008	8.56203e-13	1.50393e-11
	PA3113	-1.681	0.00163392	0.00886324
	PA3115	1.342	3.08892e-17	7.15105e-16
	PA3148	1.023	0.000123587	0.000872203
	PA3155	1.147	5.17414e-06	4.63244e-05
	PA3160	-1.611	7.49874e-05	0.000553945
	PA3161	-1.797	0.00190159	0.0101071
	PA3181	-2.976	5.10329e-16	1.0536e-14
	PA3182	-3.055	1.10123e-16	2.42754e-15
	PA3183	-3.773	9.91194e-59	9.97142e-57
	PA3184	-2.714	2.49111e-05	0.000202994
	PA3185	-1.105	0.00985772	0.0410405
	PA3187	-2.365	0.000793716	0.00468691
	PA3190	-2.015	1.7346e-05	0.000145417
	PA3192	-1.537	0.00342204	0.0168154
	PA3193	-2.252	5.32497e-08	6.36351e-07
	PA3194	-2.632	5.08751e-38	2.65559e-36
	PA3195	-1.81	1.64899e-10	2.50656e-09
	PA3197	-2.302	0.000547957	0.00336498
	PA3201	-2.174	0.000179083	0.00123089
	PA3204	-1.535	0.000876133	0.00509206
	PA3206	-1.982	0.00488689	0.0229925
	PA3227	1.296	0.00112437	0.0063676
	PA3234	2.569	2.68093e-05	0.000217821
	PA3236	3.741	3.21326e-05	0.000256922
	PA3250	3.679	1.41785e-09	1.96616e-08
	PA3263	-1.146	0.00895232	0.0379274
	PA3299	1.367	1.28672e-06	1.28047e-05
	PA3300	2.348	1.63109e-06	1.60015e-05
	PA3302	2.287	7.96182e-06	6.9925e-05
	PA3306	-1.714	0.00229875	0.0119203
	PA3309	4.941	1.05719e-210	9.74909e-208
	PA3310	1.93	8.92941e-05	0.000648378
	PA3313	1.727	0.000131589	0.00092162
	PA3326	3.321	8.40831e-38	4.34796e-36
	PA3327	4.48	3.45335e-61	3.74655e-59
	PA3328	5.869	1.39374e-16	3.03605e-15
	PA3329	5.127	8.6771e-25	2.75922e-23
	PA3330	5.38	1.3208e-25	4.34998e-24
	PA3331	6.66	1.42313e-34	6.73008e-33
	PA3332	6.096	4.20074e-08	5.05276e-07
	PA3333	5.408	1.80565e-16	3.88742e-15
	PA3334	5.553	0.00226726	0.011768
	PA3335	4.035	9.07911e-07	9.38967e-06
	PA3336	3.863	3.0786e-16	6.47677e-15
	PA3337	5.046	7.70911e-58	7.48325e-56
	PA3344	-1.181	0.000211001	0.0014134
	PA3349	1.066	5.52068e-06	4.89518e-05
	PA3353	-1.02	0.0110705	0.0448411
	PA3354	-1.699	0.000138705	0.000970231
	PA3355	-1.717	4.84139e-05	0.000371017
	PA3361	2.165	0.00743473	0.0326306
	PA3362	2.274	0.0107377	0.0437492
	PA3363	3.416	4.70368e-05	0.000361967
	PA3364	2.619	4.9198e-06	4.41903e-05
	PA3365	2.907	3.20054e-08	3.90918e-07
	PA3366	2.918	1.53273e-12	2.65018e-11
	PA3387	-4.411	0.0012208	0.0068506
	PA3413	-2.719	0.000162357	0.0011229
	PA3416	1.758	0.00505485	0.023662
	PA3417	2.746	3.00801e-06	2.81613e-05
	PA3418	3.888	6.23154e-19	1.57439e-17
	PA3430	2.143	0.00157122	0.00858198
	PA3442	-2.489	0.00414706	0.0199009
	PA3443	-5.3	0.00169324	0.00915807
	PA3444	-3.279	2.04708e-07	2.27897e-06
	PA3445	-4.092	5.31449e-12	8.91063e-11
	PA3446	-3.644	2.77026e-15	5.51361e-14
	PA3448	-5.517	0.00811983	0.0350718
	PA3449	-4.753	0.00889917	0.037789
	PA3450	-2.039	8.79127e-08	1.02189e-06
	PA3452	-2.042	8.91889e-09	1.1557e-07
	PA3458	2.017	0.000997013	0.00572842
	PA3460	1.664	9.89037e-12	1.62867e-10
	PA3461	2.344	1.60974e-11	2.63511e-10
	PA3465	2.156	7.61582e-11	1.19372e-09
	PA3466	-1.101	0.0118933	0.0477199
	PA3468	-1.889	5.43149e-05	0.000412242
	PA3477	2.262	6.23437e-11	9.82756e-10
	PA3478	3.428	3.0985e-16	6.49395e-15
	PA3479	3.813	3.69546e-18	8.96798e-17
	PA3483	-1.606	0.00270497	0.0137182
	PA3529	1.349	1.07513e-21	3.05063e-20
	PA3530	-3.165	1.24758e-05	0.000107187
	PA3532	-2.254	0.00013006	0.000913229
	PA3535	3.151	1.66869e-22	4.91111e-21
	PA3537	-2.972	1.07327e-07	1.23717e-06
	PA3560	-2.253	0.000525626	0.00325312
	PA3562	-1.852	3.69452e-05	0.000291609
	PA3568	3.947	1.71613e-27	6.16582e-26
	PA3569	4.937	1.6252e-31	6.9171e-30
	PA3570	5.624	3.75931e-91	7.42867e-89
	PA3572	2.319	0.005415	0.0250302
	PA3575	-2.535	8.88855e-05	0.000646259
	PA3578	1.57	4.15883e-05	0.000322732
	PA3579	-1.686	0.000795869	0.00468961
	PA3581	-2.068	0.00235099	0.0121344
	PA3582	-1.347	7.86695e-06	6.92017e-05
	PA3583	-1.986	0.00462732	0.0218269
	PA3584	-4.059	1.34925e-41	7.85832e-40
	PA3598	-1.76	0.0031682	0.0157764
	PA3601	-1.743	0.00991105	0.0412007
	PA3603	-4.266	0.00216641	0.0113189
	PA3613	3.352	2.46524e-47	1.74874e-45
	PA3614	3.256	7.7798e-50	6.2385e-48
	PA3615	1.932	1.95334e-10	2.9369e-09
	PA3616	-2.005	0.0020955	0.0110004
	PA3617	-1.088	1.33598e-09	1.85728e-08
	PA3622	3.215	1.28537e-65	1.51318e-63
	PA3623	1.861	8.68918e-11	1.3467e-09
	PA3629	1.226	3.03757e-06	2.839e-05
	PA3641	-1.476	0.00258743	0.0132069
	PA3643	-1.324	0.00394404	0.0190588
	PA3662	1.266	0.00912424	0.0385672
	PA3664	-2.218	0.000660609	0.00395579
	PA3665	-2.427	0.000469401	0.00291819
	PA3674	2.051	0.00014174	0.000988964
	PA3683	-2.354	0.000619396	0.00372918
	PA3685	-2.481	5.93929e-05	0.000445285
	PA3687	1.199	9.34188e-08	1.08362e-06
	PA3688	2.356	2.54691e-05	0.000207236
	PA3690	1.309	0.000342164	0.00219374
	PA3692	1.307	4.60624e-28	1.72205e-26
	PA3702	1.487	0.00305535	0.0152712
	PA3704	1.498	0.00103209	0.00589935
	PA3709	3.074	1.13853e-08	1.45149e-07
	PA3710	2.506	4.80533e-09	6.45337e-08
	PA3718	-2.442	0.00850947	0.0364419
	PA3720	-3.619	0.000308536	0.00199665
	PA3723	4.959	4.22229e-40	2.29039e-38
	PA3724	6.943	2.97544e-212	3.29262e-209
	PA3730	-2.716	0.000120301	0.000851185
	PA3731	-2.268	2.0664e-28	7.93984e-27
	PA3732	-2.58	5.3128e-33	2.37062e-31
	PA3737	-1.781	9.30701e-09	1.20317e-07
	PA3739	1.422	0.00530414	0.0246
	PA3743	-2.241	3.85973e-14	7.11862e-13
	PA3744	-1.46	3.84983e-07	4.16037e-06
	PA3745	-1.887	0.000225457	0.00150114
	PA3746	-1.021	0.000198789	0.00134134
	PA3749	-2.845	0.00763598	0.0333201
	PA3781	-2.393	0.00994087	0.0412857
	PA3790	1.479	1.24758e-13	2.27067e-12
	PA3795	1.697	1.87481e-06	1.82629e-05
	PA3806	-1.05	0.000203974	0.00136965
	PA3810	-1.685	4.34339e-13	7.77733e-12
	PA3811	-1.518	2.76374e-06	2.60065e-05
	PA3814	-1.591	6.90097e-26	2.31412e-24
	PA3815	-4.187	5.35239e-25	1.72179e-23
	PA3817	-2.625	4.42677e-06	4.00873e-05
	PA3818	-2.375	9.79932e-07	1.00221e-05
	PA3822	-1.948	0.000261439	0.00171594
	PA3823	-1.21	0.0119476	0.0479031
	PA3824	-1.601	0.0097972	0.0408192
	PA3828	-1.803	7.95628e-05	0.000583848
	PA3836	2.124	1.87361e-12	3.2095e-11
	PA3838	2.04	0.000422304	0.00264621
	PA3839	2.677	1.35837e-08	1.72778e-07
	PA3846	1.461	0.0116779	0.0469577
	PA3848	1.51	0.000301361	0.00195479
	PA3858	2.017	2.06095e-05	0.000169691
	PA3874	2.839	0.000239628	0.00158406
	PA3875	4.766	1.21738e-24	3.84901e-23
	PA3876	3.719	4.69498e-08	5.6228e-07
	PA3877	3.786	2.41868e-10	3.61691e-09
	PA3879	3.078	3.83867e-11	6.10326e-10
	PA3891	1.039	0.00200451	0.0105931
	PA3900	-2.876	0.00115443	0.00651115
	PA3915	2.287	0.0115232	0.0464033
	PA3919	3.243	2.82048e-26	9.75359e-25
	PA3920	2.96	4.35427e-16	9.05722e-15
	PA3921	2.203	2.50926e-08	3.10598e-07
	PA3922	5.518	1.40538e-68	1.72799e-66
	PA3923	5.568	5.44307e-54	4.8575e-52
	PA3924	2.807	4.64559e-08	5.57571e-07
	PA3925	1.382	0.00260346	0.0132765
	PA3931	-3.101	1.72429e-23	5.32989e-22
	PA3932	-2.435	5.81577e-08	6.93505e-07
	PA3934	2.127	2.19105e-07	2.42948e-06
	PA3938	-3.183	0.00101536	0.00582177
	PA3945	1.617	0.00412566	0.0198153
	PA3950	-1.263	0.00357211	0.0174907
	PA3967	-3.418	0.00099515	0.00572366
	PA3972	2.066	1.49812e-10	2.28981e-09
	PA3975	-1.844	0.000700392	0.00417594
	PA3980	-1.188	0.00314205	0.0156621
	PA3986	3.315	0.00237937	0.0122694
	PA3999	1.044	9.42903e-07	9.71524e-06
	PA4003	-1.2	0.00159991	0.00870433
	PA4007	-1.508	2.93289e-08	3.60615e-07
	PA4015	3.354	2.47444e-06	2.3728e-05
	PA4017	1.771	2.48355e-06	2.37742e-05
	PA4021	1.166	0.00776423	0.0337997
	PA4022	4.411	1.59688e-49	1.24444e-47
	PA4024	2.897	3.99797e-06	3.65029e-05
	PA4030	-2.141	0.010003	0.0414271
	PA4045	-2.887	7.73279e-05	0.000569714
	PA4047	-2.221	5.68421e-06	5.03212e-05
	PA4051	-1.7	0.00201797	0.0106338
	PA4054	1.107	0.000687439	0.00410756
	PA4063	-3.156	3.46845e-06	3.19317e-05
	PA4064	-3.424	0.00024863	0.00163575
	PA4067	3.987	3.44266e-162	1.46525e-159
	PA4078	3.451	0.000371702	0.00236394
	PA4108	2.182	0.00270865	0.0137243
	PA4112	1.799	1.20708e-09	1.68232e-08
	PA4113	-2.387	0.00105586	0.00601034
	PA4114	-1.641	0.00856786	0.0366352
	PA4117	1.056	0.00149993	0.00821697
	PA4119	-2.923	0.00901125	0.0381479
	PA4128	2.814	0.000656038	0.00393267
	PA4129	4.588	8.59627e-11	1.33981e-09
	PA4130	4.418	7.61916e-68	9.16453e-66
	PA4131	5.418	1.70413e-53	1.47327e-51
	PA4132	4.519	3.57141e-41	2.03718e-39
	PA4133	4.732	4.10775e-50	3.39227e-48
	PA4138	-1.9	0.00947323	0.0397442
	PA4141	5.875	9.14253e-46	6.16898e-44
	PA4156	-3.877	2.53418e-06	2.41336e-05
	PA4158	-2.591	0.00118898	0.00668558
	PA4159	-4.226	2.06168e-06	1.99428e-05
	PA4170	-2.721	1.84473e-12	3.16984e-11
	PA4175	2.912	7.29266e-22	2.10158e-20
	PA4190	2.236	2.81993e-12	4.80083e-11
	PA4195	-4.053	0.000612794	0.00370152
	PA4197	-2.232	2.0087e-11	3.26887e-10
	PA4199	1.205	5.25223e-05	0.000399733
	PA4202	-1.224	5.6918e-05	0.000430229
	PA4203	-2.466	4.80236e-05	0.000368537
	PA4207	1.074	0.0033642	0.0165894
	PA4208	3.437	3.72537e-13	6.69237e-12
	PA4209	5.078	4.8611e-38	2.56157e-36
	PA4211	6.462	1.12021e-32	4.91916e-31
	PA4212	6.516	3.36519e-06	3.11364e-05
	PA4217	5.995	2.10295e-40	1.15204e-38
	PA4218	3.838	1.57533e-19	4.15062e-18
	PA4221	2.679	7.29231e-40	3.91731e-38
	PA4222	3.191	9.47976e-17	2.09806e-15
	PA4223	2.791	3.34823e-06	3.10314e-05
	PA4224	3.53	4.39931e-18	1.05832e-16
	PA4225	3.627	7.62328e-173	3.51497e-170
	PA4226	2.916	5.27549e-86	9.41589e-84
	PA4228	3.941	5.37645e-50	4.37469e-48
	PA4229	3.71	1.18775e-14	2.28188e-13
	PA4230	5.203	2.88886e-10	4.27381e-09
	PA4231	3.829	1.9977e-55	1.87344e-53
	PA4236	4.454	5.83915e-158	2.15387e-155
	PA4249	-1.41	2.5208e-06	2.40475e-05
	PA4264	-1.39	3.90267e-09	5.29252e-08
	PA4269	1.073	1.55095e-42	9.43013e-41
	PA4275	-1.609	2.75367e-07	3.02303e-06
	PA4283	1.637	0.000115543	0.000821723
	PA4284	1.629	5.23628e-07	5.53965e-06
	PA4288	-1.812	0.00556839	0.0256322
	PA4293	1.851	0.00143125	0.00789544
	PA4294	2.883	0.00692076	0.0308811
	PA4296	3.84	3.66636e-20	9.84755e-19
	PA4297	2.23	0.000189912	0.00129375
	PA4299	4.173	9.72149e-06	8.44412e-05
	PA4302	5.091	1.97151e-05	0.00016373
	PA4303	4.783	1.1296e-06	1.1468e-05
	PA4304	2.739	9.86208e-05	0.000710507
	PA4305	2.621	0.000701809	0.00417988
	PA4306	4.747	5.12438e-05	0.00039054
	PA4307	1.53	0.00136835	0.00757107
	PA4309	2.755	4.56819e-15	9.05943e-14
	PA4310	2.258	2.99099e-11	4.78299e-10
	PA4311	1.602	3.30148e-06	3.07526e-05
	PA4328	1.603	0.00123255	0.00690256
	PA4339	-2.424	0.00217561	0.0113563
	PA4348	2.139	3.38548e-06	3.12718e-05
	PA4350	1.934	0.0110804	0.0448483
	PA4351	3.669	1.92681e-19	5.05262e-18
	PA4352	4.413	1.15358e-78	1.87729e-76
	PA4358	1.833	3.73515e-05	0.000294396
	PA4362	2.144	0.000246377	0.00162286
	PA4366	1.718	1.24889e-29	5.08096e-28
	PA4370	1.393	1.15939e-14	2.23515e-13
	PA4378	-2.052	0.000201504	0.00135635
	PA4379	-2.961	2.29435e-07	2.53893e-06
	PA4389	-1.184	0.000349591	0.00223359
	PA4399	2.597	0.00275225	0.013907
	PA4402	1.236	5.95566e-05	0.000445909
	PA4407	1.95	4.7343e-43	2.97669e-41
	PA4408	1.338	9.75267e-07	9.99287e-06
	PA4410	1.234	0.000157709	0.00109624
	PA4413	1.646	0.000936179	0.00540133
	PA4414	1.632	1.56018e-05	0.000131794
	PA4416	1.687	1.23421e-06	1.23711e-05
	PA4420	-1.072	0.00125715	0.00701901
	PA4421	-1.52	0.000542361	0.00333431
	PA4422	-2.328	0.00238814	0.0122941
	PA4429	1.955	5.39294e-20	1.44151e-18
	PA4430	1.614	2.31721e-19	6.0477e-18
	PA4433	-1.556	1.05458e-12	1.84652e-11
	PA4438	-2.303	0.000190237	0.00129375
	PA4447	1.326	0.00105492	0.00601034
	PA4449	-1.064	0.00257174	0.0131389
	PA4451	-3.215	1.68354e-05	0.000141566
	PA4456	-2.083	9.21648e-06	8.04334e-05
	PA4457	-1.25	3.86015e-05	0.000302096
	PA4462	-1.111	0.000127094	0.000894669
	PA4463	1.85	7.01169e-17	1.57706e-15
	PA4470	-2.622	2.58861e-10	3.85021e-09
	PA4471	-4.826	4.36672e-06	3.96083e-05
	PA4480	-1.483	0.00321836	0.0159849
	PA4482	-1.954	0.0125293	0.0498943
	PA4487	2.276	0.000347681	0.00222607
	PA4489	1.094	0.000192941	0.00130826
	PA4493	1.303	6.83899e-05	0.000509288
	PA4495	2.175	4.60878e-16	9.5507e-15
	PA4496	4.738	1.62257e-64	1.87035e-62
	PA4497	4.071	1.96375e-16	4.19515e-15
	PA4500	1.576	0.000111137	0.000794469
	PA4501	2.443	5.85826e-05	0.000440405
	PA4502	2.633	1.08495e-09	1.52361e-08
	PA4503	1.386	0.00603918	0.0274792
	PA4504	2.497	6.15655e-05	0.000460327
	PA4505	2.935	5.60575e-10	8.03539e-09
	PA4506	1.98	1.20937e-05	0.000104066
	PA4515	-1.872	0.00771389	0.0336335
	PA4517	-2.681	4.42298e-07	4.72245e-06
	PA4520	1.503	0.00180095	0.00962939
	PA4523	1.93	6.23569e-16	1.2826e-14
	PA4525	1.581	3.25515e-14	6.04387e-13
	PA4542	1.037	7.89246e-20	2.09947e-18
	PA4544	-1.612	0.000273723	0.00179232
	PA4547	2.111	3.26644e-05	0.000260421
	PA4551	1.49	1.53356e-07	1.73167e-06
	PA4552	1.56	1.19942e-10	1.84858e-09
	PA4553	2.02	5.96839e-12	9.97677e-11
	PA4554	2.735	2.78059e-118	7.32619e-116
	PA4555	2.548	1.26924e-12	2.20148e-11
	PA4556	3.232	7.86498e-26	2.6058e-24
	PA4561	-1.667	0.00232111	0.012025
	PA4563	-2.791	2.11274e-08	2.63283e-07
	PA4566	-1.873	2.04908e-14	3.86947e-13
	PA4567	-1.337	1.68482e-07	1.89474e-06
	PA4568	-2.248	4.84089e-24	1.51326e-22
	PA4571	2.564	8.30886e-19	2.08022e-17
	PA4574	-3.084	0.0105465	0.0431609
	PA4577	2.834	0.00305039	0.0152602
	PA4578	2.356	5.16995e-43	3.21408e-41
	PA4587	4.062	5.53399e-33	2.44956e-31
	PA4590	4.019	1.39664e-05	0.00011907
	PA4599	-3.462	1.46244e-07	1.65474e-06
	PA4600	-2.225	0.00339298	0.0166874
	PA4606	2.092	4.44557e-27	1.57675e-25
	PA4607	4.502	4.20124e-160	1.66039e-157
	PA4608	1.851	0.00172946	0.00932661
	PA4610	3.595	7.22353e-05	0.000535761
	PA4611	4.575	5.45616e-15	1.07053e-13
	PA4613	3.04	3.50568e-07	3.80332e-06
	PA4614	2.069	1.01682e-08	1.30839e-07
	PA4617	-1.832	0.00143779	0.00792358
	PA4625	-1.174	0.00280551	0.0141632
	PA4627	-1.899	0.000724729	0.00431175
	PA4632	1.338	0.0075628	0.033079
	PA4633	1.925	1.96614e-14	3.72557e-13
	PA4638	5.713	3.38013e-07	3.6888e-06
	PA4648	3.815	0.00616486	0.0279363
	PA4651	6.461	9.33912e-05	0.000675469
	PA4656	-1.13	0.00828049	0.035599
	PA4670	-1.48	1.58952e-06	1.56491e-05
	PA4674.1	-2.214	3.09005e-06	2.88318e-05
	PA4677	1.439	0.0112057	0.0452892
	PA4687	1.2	0.000891669	0.00517107
	PA4689	1.428	0.00201031	0.0106117
	PA4708	-1.675	0.00328882	0.016291
	PA4709	-2.438	3.67009e-05	0.000290094
	PA4715	1.812	4.10025e-05	0.000318633
	PA4733	3.471	1.97375e-05	0.00016373
	PA4735	1.708	2.44494e-11	3.95552e-10
	PA4738	1.15	0.00256754	0.0131296
	PA4742	-1.574	3.53777e-05	0.000280839
	PA4746	-2.715	4.06888e-05	0.00031664
	PA4748	-2.061	2.56187e-11	4.13261e-10
	PA4750	-1.577	0.00401493	0.0193676
	PA4763	-1.216	0.000152344	0.00106161
	PA4765	-1.524	0.00134732	0.00747325
	PA4770	-1.484	0.00826685	0.035568
	PA4781	5.012	1.01755e-26	3.56337e-25
	PA4787	2.046	1.00686e-06	1.02786e-05
	PA4816	-2.171	0.0079489	0.0344411
	PA4832	-2.818	0.000527696	0.00325864
	PA4837	-2.606	1.60751e-07	1.81148e-06
	PA4838	-2.257	0.00425241	0.0203358
	PA4843	1.474	3.59997e-10	5.26948e-09
	PA4846	-1.934	0.0105235	0.0430988
	PA4852	-1.344	0.0020659	0.0108553
	PA4868	1.59	3.55928e-05	0.000282142
	PA4874	2.483	1.40018e-10	2.15201e-09
	PA4876	1.289	0.000385777	0.00243665
	PA4880	1.373	7.6088e-05	0.000561327
	PA4889	-1.818	4.79497e-05	0.00036848
	PA4895	-3.458	0.001407	0.0077694
	PA4896	-2.507	0.0108977	0.0442747
	PA4910	2.655	0.0113773	0.0458823
	PA4913	2.659	2.31274e-06	2.22933e-05
	PA4915	1.897	1.0058e-05	8.70904e-05
	PA4922	1.959	4.09679e-46	2.83344e-44
	PA4939	-1.738	1.90145e-07	2.1254e-06
	PA4943	-1.444	5.07712e-19	1.29455e-17
	PA4958	1.152	0.000555666	0.00340854
	PA4960	-1.097	0.00365692	0.0178428
	PA4961	-1.39	0.000478449	0.00296778
	PA4977	1.804	0.00947454	0.0397442
	PA4991	-1.208	0.00812763	0.0350782
	PA4998	-1.938	0.00319362	0.0158763
	PA5025	1.713	0.000218738	0.00146043
	PA5027	3.182	1.21926e-17	2.89536e-16
	PA5029	-2.39	0.000324305	0.00208892
	PA5035	1.551	0.001883	0.0100372
	PA5038	-1.035	0.000764949	0.0045364
	PA5040	2.345	3.67322e-34	1.69366e-32
	PA5041	1.702	0.00241428	0.0124147
	PA5042	2.171	0.000190996	0.00129667
	PA5043	1.543	0.00042904	0.00267932
	PA5049	-1.663	0.000201184	0.00135585
	PA5056	2.023	1.89048e-08	2.38269e-07
	PA5057	2.069	0.000449468	0.00280057
	PA5058	1.82	7.23348e-05	0.000535781
	PA5060	1.496	8.17132e-28	2.97447e-26
	PA5061	1.486	0.000234812	0.00155781
	PA5091	5.48	2.05182e-28	7.93898e-27
	PA5092	4.037	6.26985e-09	8.31921e-08
	PA5093	4.149	5.19652e-15	1.02321e-13
	PA5094	4.517	5.24818e-10	7.56203e-09
	PA5095	3.784	1.70739e-08	2.16178e-07
	PA5096	4.145	1.60773e-08	2.04027e-07
	PA5097	5.301	1.921e-08	2.41566e-07
	PA5098	5.759	1.18325e-18	2.93583e-17
	PA5099	3.251	1.0915e-07	1.25556e-06
	PA5100	6.366	1.2853e-77	1.92205e-75
	PA5101	2.996	0.00550377	0.0253982
	PA5106	2.02	9.71448e-09	1.25292e-07
	PA5112	3.389	5.71966e-49	4.33519e-47
	PA5117	-1.163	2.47631e-07	2.72394e-06
	PA5118	-2.622	1.44511e-07	1.63848e-06
	PA5119	1.778	6.90592e-21	1.90102e-19
	PA5125	1.575	0.000897564	0.00519479
	PA5130	-2.463	0.00714279	0.0316929
	PA5137	3.53	1.06687e-06	1.08511e-05
	PA5152	1.534	0.00222808	0.0115973
	PA5153	3.246	3.21882e-33	1.44795e-31
	PA5154	1.995	0.00113272	0.00640832
	PA5155	3.582	2.5783e-06	2.44695e-05
	PA5163	1.848	2.07342e-09	2.8538e-08
	PA5164	2.05	9.60019e-08	1.11125e-06
	PA5167	1.892	8.11542e-05	0.000593165
	PA5169	2.704	0.00160777	0.00873849
	PA5170	5.506	6.14699e-202	4.25141e-199
	PA5171	5.686	8.2459e-214	1.14061e-210
	PA5172	5.468	2.29217e-157	7.92662e-155
	PA5173	5.377	3.6544e-78	5.77708e-76
	PA5178	2.016	1.56367e-25	5.11941e-24
	PA5181	2.835	6.74441e-16	1.3821e-14
	PA5182	-1.5	0.0125344	0.0498943
	PA5193	-1.486	0.00438854	0.0208606
	PA5199	-2.308	1.74149e-16	3.76394e-15
	PA5200	-2.165	3.99813e-23	1.21548e-21
	PA5208	2.117	0.000294762	0.00191647
	PA5210	1.037	0.00335869	0.0165777
	PA5216	-1.542	0.00962165	0.0402715
	PA5220	5.097	4.17398e-46	2.85119e-44
	PA5221	1.147	0.000157092	0.00109332
	PA5228	-1.573	0.00929723	0.0391488
	PA5230	1.695	0.00271423	0.01374
	PA5231	2.604	1.42706e-20	3.85168e-19
	PA5232	3.465	1.532e-47	1.11534e-45
	PA5238	-2.499	0.00962529	0.0402715
	PA5239	-1.629	5.87405e-17	1.32658e-15
	PA5240	-1.12	5.33076e-05	0.000405153
	PA5241	-1.24	9.39958e-05	0.000678069
	PA5242	1.085	3.87398e-10	5.61118e-09
	PA5244	-3.208	0.00753494	0.0329909
	PA5252	-1.766	1.42147e-07	1.61499e-06
	PA5253	1.129	1.19554e-17	2.85127e-16
	PA5257	1.361	3.31244e-06	3.07788e-05
	PA5260	-1.045	0.0001309	0.00091796
	PA5261	1.383	7.91359e-09	1.03115e-07
	PA5277	-1.225	1.21301e-06	1.22015e-05
	PA5288	1.097	0.00362717	0.0177133
	PA5290	-1.734	0.00528574	0.0245352
	PA5316	-2.089	6.81401e-09	8.97664e-08
	PA5323	1.095	8.58563e-05	0.00062588
	PA5331	-2.421	5.15268e-09	6.90309e-08
	PA5332	-1.812	7.92045e-09	1.03115e-07
	PA5334	-1.32	0.000850597	0.00498027
	PA5335	-2.232	4.34856e-06	3.95083e-05
	PA5337	-1.287	0.00487138	0.022939
	PA5338	-1.494	3.41667e-10	5.01444e-09
	PA5346	1.331	3.6949e-08	4.49316e-07
	PA5348	3.352	1.29249e-18	3.19257e-17
	PA5353	4.832	7.85218e-05	0.000577396
	PA5355	3.3	7.54964e-08	8.86883e-07
	PA5358	1.383	0.00308611	0.0154003
	PA5362	-1.4	0.0019646	0.0104021
	PA5369	1.444	0.0120621	0.048257
	PA5372	-1.849	8.50448e-06	7.4337e-05
	PA5373	-1.694	3.26418e-08	3.97813e-07
	PA5376	3.085	1.60771e-14	3.0674e-13
	PA5377	2.049	0.000573703	0.00351139
	PA5378	1.768	0.000260607	0.00171252
	PA5380	2.286	3.81966e-10	5.54702e-09
	PA5389	3.372	0.00282247	0.0142359
	PA5396	2.871	2.71826e-06	2.57096e-05
	PA5397	4.178	0.00100827	0.00578709
	PA5398	3.837	3.41938e-23	1.04527e-21
	PA5399	2.637	2.02676e-06	1.96393e-05
	PA5410	3.391	1.5039e-11	2.46916e-10
	PA5411	2.523	0.00361725	0.0176804
	PA5413	1.521	8.00025e-07	8.32056e-06
	PA5415	3.571	3.48693e-07	3.79041e-06
	PA5416	3.617	6.25567e-10	8.92078e-09
	PA5417	4.243	0.0116057	0.0467013
	PA5418	4.472	3.34352e-37	1.69722e-35
	PA5419	2.815	0.00027811	0.00181889
	PA5420	3.155	1.10995e-05	9.56596e-05
	PA5421	5.584	2.03737e-25	6.63103e-24
	PA5427	3.251	7.20891e-41	4.02898e-39
	PA5437	-2.952	0.000854742	0.00499846
	PA5438	-1.116	0.00159802	0.00870262
	PA5443	-1.174	2.46068e-05	0.00020081
	PA5449	2.072	0.0008194	0.00481289
	PA5452	1.569	0.000816622	0.00480167
	PA5453	2.413	2.31099e-08	2.87342e-07
	PA5456	1.635	0.00245414	0.0125962
	PA5457	4.409	0.00752255	0.0329812
	PA5459	1.999	0.00222332	0.0115835
	PA5462	-3.944	0.00120172	0.00675036
	PA5463	-1.508	0.0120308	0.0481668
	PA5464	-2.156	6.94719e-10	9.88145e-09
	PA5468	-2.655	4.61669e-06	4.17388e-05
	PA5469	-3.867	7.27157e-12	1.2046e-10
	PA5470	-3.265	6.67677e-14	1.22326e-12
	PA5471	-3.405	4.85898e-44	3.23912e-42
	PA5475	3.751	4.05948e-30	1.66378e-28
	PA5495	1.094	1.88197e-06	1.82984e-05
	PA5496	1.875	4.9022e-06	4.41038e-05
	PA5497	1.633	4.01915e-10	5.80625e-09
	PA5499	-1.139	0.00317069	0.0157764
	PA5500	-1.261	0.00673775	0.0301374
	PA5502	-1.66	0.00739187	0.0325113
	PA5503	-2.633	2.05216e-07	2.28004e-06
	PA5504	-1.571	0.00797087	0.0345093
	PA5505	1.141	3.00926e-05	0.00024201
	PA5508	-1.544	0.0102682	0.0423558
	PA5518	-1.634	0.00016202	0.00112198
	PA5524	-1.988	1.77706e-07	1.99442e-06
	PA5528	-1.619	5.95653e-21	1.64787e-19
	PA5531	-1.856	3.2244e-10	4.74483e-09
	PA5534	-3.361	0.0103556	0.0426003
	PA5535	-2.078	0.00174271	0.00938079
	PA5536	-6.179	0.00104887	0.00598908
	PA5538	-2.312	0.00058787	0.0035862
	PA5539	-5.459	0.00110142	0.006244
	PA5542	2.543	1.44323e-06	1.42597e-05
	PA5544	2.33	1.39956e-05	0.000119135
	PA5545	3.167	5.54088e-17	1.26163e-15
	PA5546	2.934	2.55418e-34	1.18759e-32
	PA5553	1.298	1.36589e-06	1.35681e-05
	PA5554	1.852	1.06096e-73	1.50521e-71
	PA5556	1.176	9.69134e-34	4.39526e-32
	PA5559	1.033	0.000111516	0.000796154
	PA5569	-1.391	0.00050228	0.00311211
FleQ	PA0007	-1.313	5.82125e-08	1.3099e-06
	PA0024	1.521	3.62592e-05	0.000549124
	PA0025	1.079	0.00229959	0.0231962
	PA0049	-1.367	2.32066e-09	5.91653e-08
	PA0070	1.313	3.60449e-13	1.18543e-11
	PA0074	1.252	2.06609e-11	6.01222e-10
	PA0083	1.479	0.000851684	0.00966053
	PA0084	1.038	3.14332e-07	6.56789e-06
	PA0085	1.671	5.35159e-13	1.73942e-11
	PA0090	1.019	1.41927e-07	3.04567e-06
	PA0091	1.215	2.71163e-05	0.000420865
	PA0102	1.013	1.5417e-06	2.89485e-05
	PA0105	-1.728	2.00465e-08	4.72113e-07
	PA0106	-1.59	1.06781e-07	2.32741e-06
	PA0107	-2.246	0.0011036	0.0122187
	PA0122	-2.564	9.0726e-70	1.68085e-67
	PA0123	-2.097	1.54033e-09	4.00054e-08
	PA0173	-1.155	0.00124411	0.0135795
	PA0174	-1.821	0.00013472	0.00187193
	PA0175	-1.779	8.30044e-15	3.03512e-13
	PA0176	-1.794	3.53945e-102	1.03538e-99
	PA0177	-1.679	1.38793e-10	3.93579e-09
	PA0178	-1.992	8.21999e-55	1.20228e-52
	PA0179	-2.165	5.31055e-20	2.50136e-18
	PA0180	-1.642	4.49551e-10	1.22481e-08
	PA0201	-1.071	1.57649e-06	2.95021e-05
	PA0202	-1.019	0.000194674	0.00259472
	PA0206	-1.365	0.00279565	0.027356
	PA0505	-1.123	0.000726948	0.00848819
	PA0509	1.792	1.34192e-15	5.07373e-14
	PA0510	2.035	7.09107e-17	2.91942e-15
	PA0511	2.322	4.58799e-29	3.26923e-27
	PA0512	2.147	2.66618e-09	6.73574e-08
	PA0513	3.034	2.7943e-08	6.4982e-07
	PA0514	2.427	1.28121e-09	3.37486e-08
	PA0515	3.007	5.01228e-13	1.63872e-11
	PA0516	2.524	8.24897e-48	1.06623e-45
	PA0517	2.2	1.7538e-08	4.16564e-07
	PA0518	2.869	2.87404e-14	1.00465e-12
	PA0519	3.163	6.37778e-214	4.43096e-211
	PA0520	3.798	8.04417e-80	1.8629e-77
	PA0521	4.238	8.67916e-17	3.52108e-15
	PA0523	4.668	4.48769e-149	2.26751e-146
	PA0524	4.85	0	0
	PA0525	4.259	1.17898e-265	1.31055e-262
	PA0526	1.669	1.49963e-06	2.84468e-05
	PA0527	1.16	0.000634242	0.0075323
	PA0530	-1.326	1.15913e-07	2.51657e-06
	PA0545	-1.555	3.17691e-33	2.52246e-31
	PA0635	-1.358	1.37314e-09	3.58305e-08
	PA0645	-1.596	0.00550034	0.0480675
	PA0646	-1.041	3.22154e-10	8.82036e-09
	PA0665	2.127	0.000186213	0.00249989
	PA0807	-1.689	1.77515e-07	3.78019e-06
	PA0836	-1.241	2.06831e-38	2.25405e-36
	PA0852	-1.36	1.15049e-20	5.51243e-19
	PA0852.1	-1.673	0.000123799	0.00173319
	PA0872	-1.022	1.85702e-19	8.32366e-18
	PA0929	2.224	0.00323788	0.0307627
	PA0962	-1.407	8.99841e-19	3.93804e-17
	PA0985	-1.131	1.228e-06	2.36987e-05
	PA1068	1.188	2.58576e-05	0.000405979
	PA1077	-2.288	0.00018666	0.00249989
	PA1078	-2.738	1.67947e-06	3.1219e-05
	PA1079	-1.406	9.45822e-05	0.00134792
	PA1080	-2.001	7.56777e-26	4.72603e-24
	PA1081	-2.43	2.40899e-10	6.66129e-09
	PA1082	-2.681	3.25324e-16	1.27335e-14
	PA1083	-1.811	5.79686e-06	0.000100371
	PA1084	-2.026	4.94491e-10	1.33417e-08
	PA1085	-1.997	1.25069e-09	3.31016e-08
	PA1086	-2.093	2.33333e-23	1.29687e-21
	PA1087	-2.441	8.71511e-26	5.38206e-24
	PA1088	-1.581	4.10446e-07	8.35626e-06
	PA1091	-1.238	2.21245e-25	1.3513e-23
	PA1092	-7.17	0	0
	PA1093	-6.057	2.05461e-33	1.67934e-31
	PA1094	-4.519	1.73813e-234	1.38008e-231
	PA1095	-5.059	4.61669e-54	6.41489e-52
	PA1096	-4.838	8.17504e-25	4.83371e-23
	PA1097	-7.865	2.89222e-32	2.23264e-30
	PA1098	3.133	1.93597e-71	3.84291e-69
	PA1100	-3.333	0.00293158	0.0284358
	PA1101	-2.597	4.90252e-16	1.90547e-14
	PA1102	-2.117	4.11557e-12	1.23645e-10
	PA1103	-1.505	0.000159561	0.00217897
	PA1104	-1.785	9.66815e-07	1.8921e-05
	PA1107	-1.447	0.00376509	0.0350526
	PA1178	-1.578	2.60908e-19	1.1601e-17
	PA1179	-1.368	3.69775e-11	1.07042e-09
	PA1196	-1.801	2.08306e-48	2.75658e-46
	PA1197	-1.726	1.85054e-15	6.90289e-14
	PA1282	-1.105	0.00288946	0.0281255
	PA1283	-1.725	1.59921e-18	6.94408e-17
	PA1414	-1.019	1.45265e-21	7.40719e-20
	PA1429	-1.397	2.04387e-116	7.09988e-114
	PA1431	-1.187	0.000141467	0.00194824
	PA1441	-2.344	3.39284e-23	1.83082e-21
	PA1452	-2.294	1.81965e-10	5.08222e-09
	PA1453	-2.711	2.11131e-21	1.06679e-19
	PA1454	-1.41	4.69058e-10	1.27172e-08
	PA1463	-2.361	6.47294e-29	4.49707e-27
	PA1464	-1.676	1.21328e-19	5.57308e-18
	PA1465	-1.353	0.000299095	0.00379537
	PA1474	-1.247	8.47987e-08	1.87773e-06
	PA1515	-1.253	0.00188519	0.0195119
	PA1545	-3.757	1.12902e-27	7.47036e-26
	PA1556	-1.016	7.28851e-07	1.44162e-05
	PA1557	-1.192	1.74152e-16	6.91382e-15
	PA1560	-2.555	7.26434e-05	0.00106251
	PA1561	-4.377	0	0
	PA1604	-1.471	1.33103e-17	5.56232e-16
	PA1608	-1.864	0.00060293	0.00717577
	PA1656	-1.409	8.92779e-17	3.5957e-15
	PA1657	-1.296	1.01879e-07	2.23812e-06
	PA1658	-1.095	1.17603e-12	3.67211e-11
	PA1660	-1.182	7.54274e-06	0.000127813
	PA1662	-1.023	1.03129e-07	2.25665e-06
	PA1663	-1.288	0.000207011	0.0027299
	PA1666	-1.823	0.00128277	0.013925
	PA1667	-1.018	0.000137022	0.00189444
	PA1673	-1.058	2.2458e-24	1.28682e-22
	PA1679	-1.6	0.000393579	0.00489377
	PA1747	-1.368	0.000196138	0.00260175
	PA1789	-1.279	1.22802e-72	2.52791e-70
	PA1847	1.305	2.62183e-13	8.67388e-12
	PA1871	-1.617	1.34455e-12	4.17488e-11
	PA1874	-3.845	0	0
	PA1875	-3.298	7.64219e-100	2.12376e-97
	PA1876	-2.714	8.48389e-103	2.61964e-100
	PA1877	-3.283	4.34861e-69	7.79664e-67
	PA1878	-2.544	1.0217e-14	3.71151e-13
	PA1879	-2.619	1.91292e-06	3.52053e-05
	PA1888	-1.392	0.000920142	0.0103946
	PA1913	-3.545	1.66271e-06	3.10113e-05
	PA1914	-4.259	2.08677e-75	4.46088e-73
	PA1951	-1.021	0.00253877	0.025063
	PA2068	-1.086	0.00302121	0.0291526
	PA2069	-1.157	1.67976e-10	4.7152e-09
	PA2136	-1.737	0.000101698	0.00144563
	PA2147	1.479	3.56928e-06	6.33805e-05
	PA2164	1.075	0.000348866	0.0043573
	PA2166	1.314	5.34188e-05	0.000798123
	PA2234	1.049	2.64275e-14	9.29645e-13
	PA2287	-1.127	0.00511585	0.0454943
	PA2288	-1.767	0.00125632	0.0136646
	PA2300	-1.577	3.43731e-09	8.64461e-08
	PA2331	-1.406	0.000456951	0.00561888
	PA2440	2.001	1.42886e-05	0.000235656
	PA2507	-1.636	0.00109958	0.0121986
	PA2509	-2.115	0.00235658	0.0235997
	PA2511	-1.571	9.02795e-05	0.00129323
	PA2512	-2.171	1.41462e-24	8.27625e-23
	PA2513	-2.336	9.30195e-09	2.26756e-07
	PA2514	-1.826	3.64854e-12	1.10812e-10
	PA2515	-2.811	1.82861e-08	4.32485e-07
	PA2516	-2.07	0.000552764	0.00663332
	PA2544	-1.362	0.00145509	0.0155852
	PA2563	-1.688	6.06766e-07	1.20875e-05
	PA2564	-1.795	1.58537e-08	3.78175e-07
	PA2565	-1.995	0.00135848	0.014661
	PA2566	-2.128	4.89748e-15	1.80266e-13
	PA2570	-2.193	2.33127e-09	5.91653e-08
	PA2588	-1.23	1.91593e-05	0.000309432
	PA2630	-1.388	1.60727e-10	4.53462e-09
	PA2645	-1.089	0.00336041	0.0316562
	PA2652	-2.399	8.77564e-10	2.34495e-08
	PA2654	-2.996	1.43136e-22	7.43504e-21
	PA2661	2.038	3.46433e-06	6.19123e-05
	PA2662	2.707	2.52967e-67	4.39372e-65
	PA2663	3.755	1.91658e-13	6.41708e-12
	PA2664	4.891	4.04922e-64	6.61929e-62
	PA2753	-1.143	1.16733e-14	4.21299e-13
	PA2754	-1.28	1.63047e-19	7.36758e-18
	PA2788	-4.086	3.75286e-116	1.22696e-113
	PA2867	-3.626	6.80591e-70	1.30439e-67
	PA3032	-1.247	0.000154089	0.00210942
	PA3058	2.227	5.59486e-07	1.11857e-05
	PA3059	3.752	7.82584e-24	4.43837e-22
	PA3060	3.405	6.06533e-13	1.93742e-11
	PA3061	4.546	1.02203e-28	7.01291e-27
	PA3062	4.578	1.58931e-15	5.96851e-14
	PA3063	4.239	4.12266e-41	4.67627e-39
	PA3064	3.865	3.41921e-37	3.39357e-35
	PA3126	-1.331	2.53964e-13	8.4523e-12
	PA3306	-1.325	6.02807e-05	0.000895829
	PA3307	-3.9	3.74921e-21	1.82791e-19
	PA3310	-1.287	2.21222e-33	1.78196e-31
	PA3341	-2.053	2.51969e-14	8.92002e-13
	PA3348	-1.025	1.07177e-12	3.36547e-11
	PA3349	-1.556	2.92596e-47	3.69602e-45
	PA3351	-2.794	4.79211e-28	3.24811e-26
	PA3352	-1.761	1.88066e-14	6.7437e-13
	PA3353	-2.632	8.92036e-30	6.5236e-28
	PA3361	-2.226	3.4525e-05	0.000525726
	PA3385	-2.189	2.48795e-17	1.03194e-15
	PA3391	1.925	1.2691e-20	6.02877e-19
	PA3392	3.512	1.68348e-139	6.68341e-137
	PA3393	3.3	2.30526e-35	2.06655e-33
	PA3394	2.518	4.20239e-11	1.20396e-09
	PA3396	2.913	1.55769e-07	3.32986e-06
	PA3416	-1.011	4.65051e-32	3.54076e-30
	PA3417	-1.146	1.1972e-46	1.44653e-44
	PA3478	-1.266	5.04486e-09	1.25176e-07
	PA3479	-1.678	9.30588e-22	4.78908e-20
	PA3520	-1.994	4.75688e-08	1.07913e-06
	PA3526	-2.895	1.23975e-15	4.75208e-14
	PA3572	-1.078	0.000330674	0.00415527
	PA3574	-1.082	0.000111085	0.00156306
	PA3574.1	-1.486	8.58807e-06	0.000144644
	PA3581	1.021	0.00182415	0.0189862
	PA3613	-1.567	1.41558e-184	8.74197e-182
	PA3614	-1.351	7.37006e-90	1.95061e-87
	PA3615	-1.119	1.70652e-34	1.4592e-32
	PA3655	1.015	8.5477e-09	2.09907e-07
	PA3662	-1.952	3.53821e-06	6.303e-05
	PA3721	-1.016	0.000277665	0.00355492
	PA3724	-2.227	6.2433e-254	5.78337e-251
	PA3730	-1.603	0.00352702	0.0330576
	PA3731	-1.282	1.3961e-06	2.65737e-05
	PA3732	-1.393	1.28953e-06	2.48001e-05
	PA3740	-1.33	9.20292e-05	0.00131491
	PA3810	1.575	5.39994e-18	2.30868e-16
	PA3811	1.605	1.38079e-08	3.30794e-07
	PA3812	1.778	9.12868e-07	1.79919e-05
	PA3813	1.724	8.8631e-10	2.35699e-08
	PA3814	1.787	1.39679e-33	1.15871e-31
	PA3815	1.186	0.00282402	0.0275366
	PA3821	1.157	2.49293e-10	6.85927e-09
	PA3876	-1.059	1.48445e-46	1.75544e-44
	PA3877	-1.161	6.26733e-38	6.57242e-36
	PA3879	-1.145	1.64258e-23	9.22167e-22
	PA3920	-1.168	1.48868e-89	3.76095e-87
	PA4139	-1.561	0.00568635	0.0493053
	PA4141	-1.503	5.51723e-65	9.29236e-63
	PA4182	1.802	0.000806114	0.00925699
	PA4221	-1.181	0.000103825	0.00147209
	PA4222	-1.33	0.00044841	0.00552942
	PA4223	-1.457	0.000649616	0.00768206
	PA4224	-2.252	1.85273e-05	0.000301095
	PA4225	-1.724	4.99722e-21	2.41518e-19
	PA4226	-1.277	3.90417e-07	7.99051e-06
	PA4293	-3.08	8.9249e-136	3.30697e-133
	PA4294	-2.903	5.39558e-37	5.26117e-35
	PA4296	-3.023	1.70527e-52	2.31168e-50
	PA4297	-2.843	9.1857e-34	7.73547e-32
	PA4298	-3.924	4.2708e-14	1.48357e-12
	PA4299	-3.764	9.51928e-42	1.10225e-39
	PA4300	-3.585	2.95767e-23	1.6276e-21
	PA4301	-3.135	1.23573e-19	5.62968e-18
	PA4302	-3.31	4.02538e-29	2.90559e-27
	PA4303	-3.246	2.16336e-37	2.18618e-35
	PA4304	-3.053	1.04463e-34	9.07194e-33
	PA4305	-3.681	8.29072e-38	8.5333e-36
	PA4306	-6.674	2.26739e-26	1.44852e-24
	PA4307	-1.043	0.00210744	0.0212966
	PA4309	-3.703	1.82187e-57	2.89313e-55
	PA4310	-2.55	8.36624e-17	3.41908e-15
	PA4323	-1.14	0.000195666	0.00260171
	PA4324	-3.575	3.38448e-23	1.83082e-21
	PA4326	-2.33	0.00123978	0.0135644
	PA4350	-1.259	2.53844e-21	1.27105e-19
	PA4351	-1.185	1.01763e-79	2.26239e-77
	PA4352	-1.259	1.03822e-174	5.77045e-172
	PA4372	1.125	0.00542699	0.0476512
	PA4464	-1.064	1.29691e-15	4.93715e-14
	PA4499	-1.382	0.00371682	0.0347195
	PA4520	-1.191	0.000448681	0.00552942
	PA4571	-1.263	2.43877e-36	2.29741e-34
	PA4583	-1.166	0.000961202	0.0107492
	PA4601	-1.376	1.5768e-09	4.07621e-08
	PA4624	1.826	6.14045e-29	4.32008e-27
	PA4625	2.839	7.20969e-144	3.33929e-141
	PA4626	1.796	0.000153992	0.00210942
	PA4633	-3.166	6.77473e-57	1.04594e-54
	PA4634	-1.27	0.00447943	0.0406145
	PA4638	-1.678	5.50774e-13	1.77977e-11
	PA4648	-2.562	3.84305e-11	1.10672e-09
	PA4649	-2.654	2.71843e-05	0.000420865
	PA4650	-2.299	0.00137719	0.0148054
	PA4651	-3.026	1.20818e-19	5.57308e-18
	PA4652	-1.895	6.67146e-11	1.90154e-09
	PA4653	-1.825	4.40601e-06	7.77416e-05
	PA4665	1.554	6.96886e-05	0.0010274
	PA4683	-2.286	0.00410388	0.0377639
	PA4843	-4.535	1.6223e-82	3.92033e-80
	PA4889	1.129	3.05636e-05	0.000467969
	PA4917	-1.14	4.63358e-12	1.38459e-10
	PA4929	-2.084	7.2096e-13	2.28977e-11
	PA4930	-1.171	0.00314087	0.0300197
	PA5017	-1.075	5.66225e-06	9.83463e-05
	PA5023	1.187	0.00104764	0.011669
	PA5027	-1.45	7.614e-33	5.96037e-31
	PA5217	1.304	1.21882e-06	2.36781e-05
	PA5267	-3.435	2.86888e-05	0.000441696
	PA5275	1.525	0.000657492	0.00775868
	PA5326	1.522	1.47562e-05	0.000242648
	PA5410	1.11	5.63283e-05	0.000839336
	PA5446	-1.468	2.08755e-07	4.39492e-06
	PA5469	-1.851	0.00168663	0.0177207
	PA5481	-1.107	8.95626e-05	0.00128961
GacA	PA0007	-1.731	2.58713e-12	3.70467e-11
	PA0008	1.06	1.65195e-11	2.21696e-10
	PA0009	1.271	2.097e-05	0.000152101
	PA0024	2.359	3.53476e-13	5.35127e-12
	PA0025	1.649	3.34773e-07	3.10517e-06
	PA0044	1.759	2.11492e-08	2.23572e-07
	PA0047	-2.059	0.00222547	0.0109326
	PA0048	-1.814	0.00237558	0.0115428
	PA0049	-1.718	1.65846e-13	2.59561e-12
	PA0070	-2.486	3.20299e-16	6.26614e-15
	PA0073	-2.981	1.38314e-07	1.34598e-06
	PA0074	-2.08	2.79052e-12	3.97542e-11
	PA0077	-1.691	6.25366e-08	6.24916e-07
	PA0078	-1.755	0.000211567	0.00130173
	PA0079	-1.29	0.00730727	0.030827
	PA0084	-2.764	4.74805e-16	9.21962e-15
	PA0085	-2.554	1.15368e-09	1.34944e-08
	PA0088	-1.494	0.0028349	0.0134621
	PA0090	-1.993	6.89459e-11	8.86721e-10
	PA0091	-1.538	0.000574384	0.00321377
	PA0096	-2.361	0.0034119	0.0158292
	PA0097	-1.781	0.00290522	0.0137491
	PA0100	-1.54	1.25103e-05	9.4311e-05
	PA0101	-1.908	1.46045e-07	1.41363e-06
	PA0105	-1.738	2.07108e-09	2.39727e-08
	PA0106	-2.304	8.64718e-13	1.27776e-11
	PA0107	-2.81	0.000156649	0.000985664
	PA0108	-1.065	0.000319846	0.00189049
	PA0110	-1.87	0.00224852	0.0110166
	PA0111	-2.201	0.00160116	0.00813909
	PA0113	-1.259	0.00690408	0.029349
	PA0123	-1.142	0.000111432	0.000714092
	PA0149	2.381	0.00280132	0.0133369
	PA0167	1.206	0.00857433	0.035472
	PA0173	-1.288	0.000535395	0.00302302
	PA0174	-1.174	0.00610488	0.0263754
	PA0175	-1.637	7.53996e-14	1.2285e-12
	PA0176	-1.48	2.12934e-77	2.03976e-75
	PA0177	-1.658	8.08424e-11	1.02082e-09
	PA0178	-1.421	3.44095e-34	1.35588e-32
	PA0179	-1.005	3.8385e-07	3.52508e-06
	PA0182	2.388	0.00919356	0.037586
	PA0198	-1.37	0.0125461	0.0496481
	PA0200	-1.923	7.6197e-15	1.31885e-13
	PA0201	-1.89	6.08575e-15	1.07341e-13
	PA0202	-1.847	9.30121e-10	1.09255e-08
	PA0203	-1.684	0.00238086	0.0115428
	PA0204	-1.422	0.00974447	0.0395473
	PA0206	-1.518	0.000901639	0.00487306
	PA0226	-1.868	0.00862217	0.0356434
	PA0227	-2.093	0.00312126	0.0146344
	PA0228	-1.262	0.00485136	0.0215461
	PA0283	1.279	0.0078621	0.0328435
	PA0306	-1.402	4.39319e-05	0.000302836
	PA0316	1.054	7.4211e-11	9.42878e-10
	PA0317	1.036	5.96166e-06	4.73185e-05
	PA0333	-1.313	0.000827786	0.004509
	PA0354	1.53	2.07371e-07	1.97287e-06
	PA0371	1.042	9.75975e-06	7.48966e-05
	PA0381	1.38	8.68515e-05	0.000570386
	PA0382	1.648	0.0023177	0.0113057
	PA0430	1.079	0.000614975	0.00342022
	PA0451	-1.122	4.00099e-11	5.23047e-10
	PA0452	-1.014	0.00041729	0.00241255
	PA0453	-1.232	0.00421476	0.0190384
	PA0456	1.11	1.76114e-05	0.000128411
	PA0471	4.54	1.76267e-20	4.16739e-19
	PA0472	4.1	2.44256e-13	3.73854e-12
	PA0474	-5.967	0.00168189	0.00850197
	PA0509	1.516	7.15445e-11	9.18017e-10
	PA0510	1.755	4.25125e-12	5.94961e-11
	PA0511	2.374	2.20318e-30	7.94861e-29
	PA0512	2.185	7.73892e-10	9.18749e-09
	PA0513	3.251	7.47766e-10	8.89633e-09
	PA0514	2.706	2.85582e-12	4.05805e-11
	PA0515	3.273	6.09504e-17	1.22253e-15
	PA0516	2.902	2.53171e-70	2.09943e-68
	PA0517	2.623	6.96453e-13	1.0374e-11
	PA0518	3.419	1.64572e-22	4.46032e-21
	PA0519	3.719	0	0
	PA0520	4.977	5.11006e-163	9.15854e-161
	PA0521	5.402	6.41231e-31	2.37512e-29
	PA0522	4.787	2.26027e-05	0.000162669
	PA0523	5.493	5.8524e-226	1.30064e-223
	PA0524	5.69	0	0
	PA0525	5.033	0	0
	PA0526	1.686	9.01874e-07	7.979e-06
	PA0527	1.448	6.92482e-06	5.38856e-05
	PA0535	-1.029	4.87775e-13	7.34438e-12
	PA0545	-3.214	7.04638e-93	7.82994e-91
	PA0551	1.03	0.00121959	0.00637446
	PA0575	-1.033	1.8027e-06	1.53664e-05
	PA0579	1.502	4.12948e-07	3.77358e-06
	PA0580	1.505	3.61576e-06	2.96738e-05
	PA0585	-1.097	0.0104987	0.0422992
	PA0603	1.405	0.00174054	0.00872786
	PA0607	1.449	0.00123905	0.00645792
	PA0612	-2.2	0.00312742	0.0146509
	PA0613	-1.771	1.5009e-05	0.000111186
	PA0614	-1.213	0.000204443	0.00126631
	PA0617	-1.069	0.00024508	0.00149142
	PA0618	-1.085	2.28934e-13	3.51369e-12
	PA0619	-1.3	7.35297e-12	1.01372e-10
	PA0620	-1.101	7.16972e-38	3.11211e-36
	PA0621	-1.083	2.62421e-09	3.00002e-08
	PA0622	-1.168	3.43193e-52	2.09536e-50
	PA0623	-1.065	1.37223e-11	1.85051e-10
	PA0624	-1.642	1.19543e-22	3.27183e-21
	PA0625	-1.558	1.50916e-78	1.47103e-76
	PA0626	-1.509	2.94954e-26	9.25855e-25
	PA0627	-2.086	0.000639685	0.00355054
	PA0628	-1.489	8.15722e-20	1.88056e-18
	PA0629	-1.418	8.68251e-12	1.19406e-10
	PA0630	-1.223	0.000242585	0.00147785
	PA0632	-3.614	0.000459721	0.0026332
	PA0633	-1.259	4.61422e-21	1.12937e-19
	PA0634	-1.296	2.67551e-14	4.46401e-13
	PA0635	-1.514	1.31446e-11	1.78125e-10
	PA0636	-1.213	2.94896e-32	1.12222e-30
	PA0637	-1.453	2.62943e-08	2.73579e-07
	PA0638	-1.336	1.13259e-13	1.79791e-12
	PA0639	-1.34	7.40635e-16	1.41408e-14
	PA0640	-1.089	1.38329e-07	1.34598e-06
	PA0641	-1.179	1.43653e-46	7.74887e-45
	PA0642	-1.161	2.9027e-05	0.000204922
	PA0645	-1.787	0.00217702	0.010723
	PA0646	-1.154	2.11053e-12	3.05367e-11
	PA0648	-1.609	0.00252386	0.0121936
	PA0665	2.533	1.6679e-06	1.42786e-05
	PA0672	3.997	9.78903e-14	1.56287e-12
	PA0688	-1.432	0.00646489	0.027801
	PA0744	-1.131	9.27862e-09	1.0148e-07
	PA0745	-1.268	4.18351e-10	5.05296e-09
	PA0746	-1.408	7.31122e-12	1.01048e-10
	PA0747	-1.36	4.71937e-11	6.11209e-10
	PA0751	-2.131	0.000207562	0.00127993
	PA0752	-1.331	0.00754706	0.0317663
	PA0754	-1.279	0.0078324	0.032744
	PA0788	-1.184	8.12885e-23	2.23584e-21
	PA0793	-1.171	3.33778e-05	0.000233855
	PA0801	1.352	0.00237679	0.0115428
	PA0807	-1.262	3.34633e-05	0.000234159
	PA0835	-1.838	3.29844e-166	6.10872e-164
	PA0836	-2.269	1.9135e-120	2.36253e-118
	PA0840	-1.426	0.00225632	0.0110386
	PA0845	-1.695	6.97829e-05	0.000466563
	PA0865	1.048	3.58741e-30	1.2615e-28
	PA0872	-1.108	1.42588e-23	4.0836e-22
	PA0895	-1.013	1.66463e-10	2.04617e-09
	PA0896	-1.182	2.11651e-05	0.000153116
	PA0897	-1.518	2.26052e-09	2.6057e-08
	PA0898	-1.674	7.29833e-22	1.89484e-20
	PA0899	-1.413	3.79097e-21	9.31975e-20
	PA0900	-1.566	0.000505081	0.00287229
	PA0901	-1.418	3.48527e-15	6.28706e-14
	PA0903	1.047	1.97839e-12	2.86995e-11
	PA0907	-1.476	5.53749e-05	0.000376116
	PA0910	-1.111	0.00252647	0.0121956
	PA0911	-1.153	0.00855517	0.0354192
	PA0929	4.195	1.10333e-12	1.62172e-11
	PA0930	2.36	1.59431e-07	1.53784e-06
	PA0932	1.281	9.28954e-07	8.20552e-06
	PA0945	1.424	6.67785e-08	6.64913e-07
	PA0956	1.211	5.81011e-12	8.05011e-11
	PA0962	-1.182	2.2448e-13	3.45488e-12
	PA0963	1.314	4.46842e-16	8.71107e-15
	PA0968	1.158	0.00173289	0.00870519
	PA0969	1.097	5.75032e-07	5.18649e-06
	PA0970	1.062	0.0122112	0.0484611
	PA0985	-1.143	4.8275e-07	4.37546e-06
	PA0996	1.065	9.84485e-11	1.23194e-09
	PA1010	1.091	3.22806e-11	4.27026e-10
	PA1011	1.028	3.41469e-11	4.50642e-10
	PA1035	1.103	0.0109625	0.0439133
	PA1071	-1.047	0.0038783	0.0177203
	PA1076	-2.648	1.10211e-32	4.223e-31
	PA1107	-1.336	0.00545418	0.0239076
	PA1119	-1.199	0.00723587	0.0306188
	PA1127	1.204	1.5189e-05	0.00011215
	PA1136	1.157	2.24973e-07	2.13302e-06
	PA1137	1.241	2.18787e-51	1.30708e-49
	PA1156	1.071	1.80457e-13	2.80062e-12
	PA1172	-1.057	0.000621384	0.00345241
	PA1173	-1.411	7.0272e-05	0.000469268
	PA1174	-1.077	2.65452e-27	8.47616e-26
	PA1183	1.784	8.29882e-15	1.42309e-13
	PA1192	1.662	0.00100008	0.00530699
	PA1196	-4.075	1.28895e-129	1.79036e-127
	PA1197	-2.651	5.47808e-30	1.90226e-28
	PA1198	1.047	1.56161e-08	1.67173e-07
	PA1300	4.538	2.22971e-08	2.33741e-07
	PA1301	3.49	3.3915e-12	4.79471e-11
	PA1313	3.452	1.21524e-18	2.6272e-17
	PA1314	5.712	9.42091e-11	1.18155e-09
	PA1315	2.42	2.39611e-07	2.26023e-06
	PA1363	2.559	0.000120836	0.000771682
	PA1364	2.504	8.46661e-05	0.000558013
	PA1414	-1.295	2.58896e-33	1.00589e-31
	PA1415	-2.108	1.98176e-26	6.25605e-25
	PA1416	-1.399	0.000249628	0.00151102
[truncated: 8,658 more rows]

## Sheet: Figure 4
Figure 4	PAGnet
TF locus	TF name	Target locus	Target name
PA5261	AlgR	PA0510	nirE
PA5261	AlgR	PA1048	PA1048
PA5261	AlgR	PA1590	braB
PA5261	AlgR	PA3117	asd
PA5261	AlgR	PA3637	pyrG
PA5261	AlgR	PA3724	lasB
PA5261	AlgR	PA4377	PA4377
PA5261	AlgR	PA4601	morA
PA5261	AlgR	PA4602	glyA3
PA5261	AlgR	PA5261	AlgR
PA5261	AlgR	PA5527	PA5527
PA5261	AlgR	PA5531	tonB1
PA5261	AlgR	PA2523	czcR
PA5261	AlgR	PA2522	czcC
PA5261	AlgR	PA1727	mucR
PA5261	AlgR	PA4396	PA4396
PA5261	AlgR	PA2189	PA2189
PA5261	AlgR	PA1736	PA1736
PA5261	AlgR	PA3763	purL
PA5261	AlgR	PA2867	PA2867
PA5261	AlgR	PA4550	fimU
PA5261	AlgR	PA3479	rhlA
PA5261	AlgR	PA1156	nrdA
PA5261	AlgR	PA5497	nrdJa
PA5261	AlgR	PA0905	rsmA
PA3385	AmrZ	PA3385	AmrZ
PA3385	AmrZ	PA1784	PA1784
PA3385	AmrZ	PA3063	pelB
PA3385	AmrZ	PA0102	PA0102
PA3385	AmrZ	PA3540	algD
PA3385	AmrZ	PA1069	PA1069
PA3385	AmrZ	PA0674	vreA
PA3385	AmrZ	PA4154	PA4154
PA3385	AmrZ	PA1782	PA1782
PA3385	AmrZ	PA0807	ampDh3
PA3385	AmrZ	PA0250	PA0250
PA3385	AmrZ	PA2774	tse4
PA3385	AmrZ	PA4748	tpiA
PA3385	AmrZ	PA2286	PA2286
PA3385	AmrZ	PA2072	PA2072
PA3385	AmrZ	PA0329	PA0329
PA3385	AmrZ	PA1688	PA1688
PA3385	AmrZ	PA3818	PA3818
PA3385	AmrZ	PA0070	tagQ1
PA3385	AmrZ	PA0947	PA0947
PA3385	AmrZ	PA3177	PA3177
PA3385	AmrZ	PA4915	PA4915
PA3385	AmrZ	PA0195	pntAA
PA3385	AmrZ	PA1159	PA1159
PA3385	AmrZ	PA1509	tplEi
PA3385	AmrZ	PA3032	snr1
PA3385	AmrZ	PA1736	PA1736
PA3385	AmrZ	PA3276	PA3276
PA3385	AmrZ	PA3674	PA3674
PA3385	AmrZ	PA3854	PA3854
PA3385	AmrZ	PA1973	pqqF
PA3385	AmrZ	PA2968	fabD
PA3385	AmrZ	PA1272	cobO
PA3385	AmrZ	PA3767	PA3767
PA3385	AmrZ	PA3648	opr86
PA3385	AmrZ	PA0594	surA
PA3385	AmrZ	PA4488	magE
PA3385	AmrZ	PA4418	ftsI
PA3385	AmrZ	PA1528	zipA
PA3385	AmrZ	PA5447	wbpZ
PA3385	AmrZ	PA2249	bkdB
PA3385	AmrZ	PA2461	PA2461
PA3385	AmrZ	PA0661	PA0661
PA3385	AmrZ	PA4314	purU1
PA3385	AmrZ	PA2992	PA2992
PA3385	AmrZ	PA4349	PA4349
PA3385	AmrZ	PA1473	PA1473
PA3385	AmrZ	PA1873	PA1873
PA3385	AmrZ	PA0252	PA0252
PA3385	AmrZ	PA0783	putP
PA3385	AmrZ	PA4392	PA4392
PA3385	AmrZ	PA0347	glpQ
PA3385	AmrZ	PA4300	tadC
PA3385	AmrZ	PA4367	bifA
PA3385	AmrZ	PA0247	pobA
PA3385	AmrZ	PA3117	asd
PA3385	AmrZ	PA3280	oprO
PA3385	AmrZ	PA4559	lspA
PA3385	AmrZ	PA4493	roxR
PA3385	AmrZ	PA0795	prpC
PA3385	AmrZ	PA1107	roeA
PA3385	AmrZ	PA0691	phdA
PA3385	AmrZ	PA3435	PA3435
PA3385	AmrZ	PA2894	PA2894
PA3385	AmrZ	PA2282	PA2282
PA3385	AmrZ	PA3921	PA3921
PA3385	AmrZ	PA4639	PA4639
PA3385	AmrZ	PA1738	PA1738
PA3385	AmrZ	PA1668	dotU2
PA3385	AmrZ	PA1939	PA1939
PA3385	AmrZ	PA3627	ygbB
PA3385	AmrZ	PA2567	PA2567
PA3385	AmrZ	PA1088	PA1088
PA3385	AmrZ	PA4520	PA4520
PA3385	AmrZ	PA3353	PA3353
PA3385	AmrZ	PA4033	mucE
PA3385	AmrZ	PA1664	orfX
PA3385	AmrZ	PA1331	PA1331
PA3385	AmrZ	PA3413	PA3413
PA3385	AmrZ	PA3951	PA3951
PA3385	AmrZ	PA3367	PA3367
PA3385	AmrZ	PA4844	ctpL
PA3385	AmrZ	PA1080	flgE
PA3385	AmrZ	PA4306	flp
PA3385	AmrZ	PA4683	PA4683
PA3385	AmrZ	PA4307	pctC
PA3385	AmrZ	PA1199	PA1199
PA3385	AmrZ	PA1082	flgG
PA3385	AmrZ	PA0938	wzz2
PA3385	AmrZ	PA1680	PA1680
PA3385	AmrZ	PA4324	PA4324
PA3385	AmrZ	PA1941	PA1941
PA3385	AmrZ	PA3722	PA3722
PA3385	AmrZ	PA0038	PA0038
PA3385	AmrZ	PA5167	dctP
PA3385	AmrZ	PA0172	siaA
PA3385	AmrZ	PA4224	pchG
PA3385	AmrZ	PA1097	FleQ
PA3385	AmrZ	PA4677	PA4677
PA3385	AmrZ	PA4222	PA4222
PA3385	AmrZ	PA5138	PA5138
PA3385	AmrZ	PA3691	PA3691
PA3385	AmrZ	PA1913	PA1913
PA3385	AmrZ	PA2867	PA2867
PA3385	AmrZ	PA4843	gcbA
PA3385	AmrZ	PA0082	tssA1
PA3385	AmrZ	PA5380	GbdR
PA4101	BfmR	PA4101	BfmR
PA4101	BfmR	PA3477	RhlR
PA4101	BfmR	PA4103-PA4104	PA4103-PA4104
PA4101	BfmR	PA4107-PA4106-PA4105	PA4107-PA4106-PA4105
PA4101	BfmR	PA0691	phdA
PA2588	CdpR	PA2588	CdpR
PA2588	CdpR	PA2587	pqsH
PA2588	CdpR	PA4210-PA4216	phzA1-G1_PA4210-PA4216
PA1713	ExsA	PA0456	PA0456
PA1713	ExsA	PA0996-PA1000	pqsA-E_PA0996-PA1000
PA1713	ExsA	PA1441	PA1441
PA1713	ExsA	PA1557	ccoN2
PA1713	ExsA	PA2004	PA2004
PA1713	ExsA	PA5239	rho
PA1713	ExsA	PA1714	exsD
PA1713	ExsA	PA1703	pcrD
PA1713	ExsA	PA0044	exoT
PA1713	ExsA	PA1698	popN
PA1713	ExsA	PA1705	pcrG
PA1713	ExsA	PA1707	pcrH
PA1713	ExsA	PA1710	exsC
PA1713	ExsA	PA2191	exoY
PA1713	ExsA	PA3840	PA3840
PA1713	ExsA	PA3841	exoS
PA1097	FleQ	PA0517	nirC
PA1097	FleQ	PA0519	nirS
PA1097	FleQ	PA0523	norC
PA1097	FleQ	PA1104	fliI
PA1097	FleQ	PA3064	pelA
PA1097	FleQ	PA3126	ibpA
PA1097	FleQ	PA4139	PA4139
PA1097	FleQ	PA4625	cdrA
PA1097	FleQ	PA5446	PA5446
PA1097	FleQ	PA2231	pslA
PA1097	FleQ	PA2440	PA2440
PA2586	GacA	PA0048	PA0048
PA2586	GacA	PA0073	tagT1
PA2586	GacA	PA0091	vgrG1
PA2586	GacA	PA0354	PA0354
PA2586	GacA	PA0509	nirN
PA2586	GacA	PA0630	PA0630
PA2586	GacA	PA0688	lapA
PA2586	GacA	PA0746	PA0746
PA2586	GacA	PA0751	PA0751
PA2586	GacA	PA0835	pta
PA2586	GacA	PA0898	aruD
PA2586	GacA	PA0899	aruB
PA2586	GacA	PA0903	alaS
PA2586	GacA	PA1107	roeA
PA2586	GacA	PA1197	PA1197
PA2586	GacA	PA1663	sfa2
PA2586	GacA	PA1712	exsB
PA2586	GacA	PA1906	PA1906
PA2586	GacA	PA2586	GacA
PA2586	GacA	PA2683	PA2683
PA2586	GacA	PA2727	PA2727
PA2586	GacA	PA2729	PA2729
PA2586	GacA	PA3309	PA3309
PA2586	GacA	PA3328	PA3328
PA2586	GacA	PA3329	PA3329
PA2586	GacA	PA3330	PA3330
PA2586	GacA	PA3416	PA3416
PA2586	GacA	PA3417	PA3417
PA2586	GacA	PA3457	PA3457
PA2586	GacA	PA3533	grxD
PA2586	GacA	PA3560	fruA
PA2586	GacA	PA3568	PA3568
PA2586	GacA	PA3569	mmsB
PA2586	GacA	PA3572	PA3572
PA2586	GacA	PA3637	pyrG
PA2586	GacA	PA3727	PA3727
PA2586	GacA	PA3728	PA3728
PA2586	GacA	PA3873	narJ
PA2586	GacA	PA4112	PA4112
PA2586	GacA	PA4218	ampP
PA2586	GacA	PA4219	ampO
PA2586	GacA	PA4221	fptA
PA2586	GacA	PA4224	pchG
PA2586	GacA	PA4225	pchF
PA2586	GacA	PA4438	PA4438
PA2586	GacA	PA4488	magE
PA2586	GacA	PA4587	ccpR
PA2586	GacA	PA4611	PA4611
PA2586	GacA	PA4676	PA4676
PA2586	GacA	PA4705	phuW
PA2586	GacA	PA4925	PA4925
PA2586	GacA	PA5113	PA5113
PA2586	GacA	PA5475	PA5475
PA2586	GacA	PA5531	tonB1
PA2586	GacA	PA0527.1	rsmY
PA2586	GacA	PA3621.1	rsmZ
PA5380	GbdR	PA4210-PA4216	phzA1-G1_PA4210-PA4216
PA5380	GbdR	PA2853	oprI
PA5380	GbdR	PA3044	rocsS2
PA5380	GbdR	PA3115	fimV
PA5380	GbdR	PA3290	tle1
PA5380	GbdR	PA3531	bfrB
PA5380	GbdR	PA3552	arnB
PA5380	GbdR	PA4087	PA4087
PA5380	GbdR	PA4139	PA4139
PA5380	GbdR	PA5380	GbdR
PA5380	GbdR	PA5419	soxG
PA5380	GbdR	PA5421	fdhA
PA5380	GbdR	PA0844	plcH
PA5380	GbdR	PA5292	pchP
PA5380	GbdR	PA4921	choE
PA5380	GbdR	PA5410	gbcA
PA5380	GbdR	PA5411	gbcB
PA5380	GbdR	PA5396	PA5396
PA5380	GbdR	PA5415	glyA1
PA5380	GbdR	PA3236	betX
PA5380	GbdR	PA5378	cbcX
PA5380	GbdR	PA5379	sdaB
PA5380	GbdR	PA2761	PA2761
PA1430	LasR	PA0996-PA1000	pqsA-E_PA0996-PA1000
PA1430	LasR	PA0122	rahU
PA1430	LasR	PA0143	nuh
PA1430	LasR	PA0144	PA0144
PA1430	LasR	PA0805	PA0805
PA1430	LasR	PA0806	PA0806
PA1430	LasR	PA0855	PA0855
PA1430	LasR	PA1159	PA1159
PA1430	LasR	PA1246	aprD
PA1430	LasR	PA1247	aprE
PA1430	LasR	PA1248	aprF
PA1430	LasR	PA1432	lasI
PA1430	LasR	PA1656	hsiA2
PA1430	LasR	PA1657	hsiB2
PA1430	LasR	PA1658	hsiC2
PA1430	LasR	PA1659	hsiF2
PA1430	LasR	PA1914	PA1914
PA1430	LasR	PA2080	kynU
PA1430	LasR	PA2081	kynB
PA1430	LasR	PA2231	pslA
PA1430	LasR	PA2232	pslB
PA1430	LasR	PA2234	pslD
PA1430	LasR	PA2235	pslE
PA1430	LasR	PA2302	ambE
PA1430	LasR	PA2303	ambD
PA1430	LasR	PA2304	ambC
PA1430	LasR	PA2305	ambB
PA1430	LasR	PA2426	pvdS
PA1430	LasR	PA2587	pqsH
PA1430	LasR	PA2588	CdpR
PA1430	LasR	PA2591	VqsR
PA1430	LasR	PA2939	PA2939
PA1430	LasR	PA3326	clpP2
PA1430	LasR	PA3384	phnC
PA1430	LasR	PA3385	AmrZ
PA1430	LasR	PA3478	rhlB
PA1430	LasR	PA3479	rhlA
PA1430	LasR	PA3535	PA3535
PA1430	LasR	PA3724	lasB
PA1430	LasR	PA3904	PA3904
PA1430	LasR	PA3905	PA3905
PA1430	LasR	PA3906	PA3906
PA1430	LasR	PA3907	PA3907
PA1430	LasR	PA3908	PA3908
PA1430	LasR	PA4677	PA4677
PA1430	LasR	PA5232	PA5232
PA1430	LasR	PA1431	RsaL
PA1430	LasR	PA2193-PA2195	hcnA-C_PA2193-PA2195
PA1430	LasR	PA0572	PA0572
PA2492	MexT	PA1970	PA1970
PA2492	MexT	PA2492	MexT
PA2492	MexT	PA2493	mexE
PA2492	MexT	PA2813	PA2813
PA2492	MexT	PA3229	PA3229
PA2492	MexT	PA4354	PA4354
PA2492	MexT	PA4881	PA4881
PA1003	MvfR	PA0996-PA1000	pqsA-E_PA0996-PA1000
PA1003	MvfR	PA3477	RhlR
PA1003	MvfR	PA1430	LasR
PA1003	MvfR	PA1432	lasI
PA1003	MvfR	PA1431	RsaL
PA1003	MvfR	PA3305.1	phrS
PA1003	MvfR	PA1656	hsiA2
PA1003	MvfR	PA3103	xcpR
PA1003	MvfR	PA3102	xcpS
PA1003	MvfR	PA2743	infC
PA1003	MvfR	PA2742	rpmI
PA1003	MvfR	PA0139	ahpC
PA1003	MvfR	PA0140	ahpF
PA1003	MvfR	PA0849	trxB2
PA1003	MvfR	PA0848	ahpB
PA1003	MvfR	PA0962	dps
PA1003	MvfR	PA1001-PA1002	phnAB_PA1001-PA1002
PA4227	PchR	PA0051	phzH
PA4227	PchR	PA0763	mucA
PA4227	PchR	PA1372	PA1372
PA4227	PchR	PA2975	rluC
PA4227	PchR	PA3148	wbpI
PA4227	PchR	PA3149	wbpH
PA4227	PchR	PA3150	wbpG
PA4227	PchR	PA3151	hisF2
PA4227	PchR	PA3190	PA3190
PA4227	PchR	PA3327	PA3327
PA4227	PchR	PA3391	nosR
PA4227	PchR	PA3520	PA3520
PA4227	PchR	PA3531	bfrB
PA4227	PchR	PA3552	arnB
PA4227	PchR	PA3691	PA3691
PA4227	PchR	PA3836	PA3836
PA4227	PchR	PA4210-PA4216	phzA1-G1_PA4210-PA4216
PA4227	PchR	PA4269	rpoC
PA4227	PchR	PA5171	arcA
PA4227	PchR	PA5173	arcC
PA4227	PchR	PA4221	fptA
PA4227	PchR	PA4226	pchE
PA4227	PchR	PA4227	PchR
PA4227	PchR	PA4228	pchD
PA5360	PhoB	PA0165	PA0165
PA5360	PhoB	PA0424	mexR
PA5360	PhoB	PA0691	phdA
PA5360	PhoB	PA0842	PA0842
PA5360	PhoB	PA0959	PA0959
PA5360	PhoB	PA3044	rocsS2
PA5360	PhoB	PA3045	rocA2
PA5360	PhoB	PA3149	wbpH
PA5360	PhoB	PA3150	wbpG
PA5360	PhoB	PA3257	algO
PA5360	PhoB	PA3279	oprP
PA5360	PhoB	PA3384	phnC
PA5360	PhoB	PA3385	AmrZ
PA5360	PhoB	PA3477	RhlR
PA5360	PhoB	PA3520	PA3520
PA5360	PhoB	PA3552	arnB
PA5360	PhoB	PA3586	PA3586
PA5360	PhoB	PA3919	PA3919
PA5360	PhoB	PA4087	PA4087
PA5360	PhoB	PA4139	PA4139
PA5360	PhoB	PA4210-PA4216	phzA1-G1_PA4210-PA4216
PA5360	PhoB	PA4305	rcpC
PA5360	PhoB	PA4844	ctpL
PA5360	PhoB	PA5359	PA5359
PA5360	PhoB	PA5360	PhoB
PA5360	PhoB	PA0690	pdtA
PA1898	QscR	PA1897	PA1897
PA1898	QscR	PA5351	rubA1
PA1898	QscR	PA3724	lasB
PA1898	QscR	PA1899-PA1905	phzA2-G2_PA1899-PA1905
PA1898	QscR	PA4210-PA4216	phzA1-G1_PA4210-PA4216
PA1898	QscR	PA2193-PA2195	hcnA-C_PA2193-PA2195
PA3477	RhlR	PA3479	rhlA
PA3477	RhlR	PA3478	rhlB
PA3477	RhlR	PA2193-PA2195	hcnA-C_PA2193-PA2195
PA3477	RhlR	PA2570	lecA
PA3477	RhlR	PA4210-PA4216	phzA1-G1_PA4210-PA4216
PA1431	RsaL	PA2226	qsrO
PA1431	RsaL	PA4602	glyA3
PA1431	RsaL	PA4702	PA4702
PA1431	RsaL	PA2587	pqsH
PA1431	RsaL	PA2588	CdpR
PA1431	RsaL	PA1432	lasI
PA1431	RsaL	PA4209	phzM
PA1431	RsaL	PA2193-PA2195	hcnA-C_PA2193-PA2195
PA1431	RsaL	PA2228	PA2228
PA1431	RsaL	PA4210-PA4216	phzA1-G1_PA4210-PA4216
PA1431	RsaL	PA1899-PA1905	phzA2-G2_PA1899-PA1905
PA2273	SoxR	PA4205-PA4208	mexGHI-OmpD_PA4205-PA4208
PA2273	SoxR	PA2274	PA2274
PA2273	SoxR	PA3718	PA3718
PA5324	SphR	PA3877	narK1
PA5324	SphR	PA4249	rpsH
PA5324	SphR	PA4267	rpsG
PA5324	SphR	PA4315	mvaT
PA5324	SphR	PA5324	SphR
PA5324	SphR	PA5446	PA5446
PA5324	SphR	PA5325	NA
PA5324	SphR	PA5328	sphB
PA5324	SphR	PA0845	cerN
PA2227	VqsM	PA0845	CerN
PA2227	VqsM	PA2588	CdpR
PA2227	VqsM	PA1432	lasI
PA2227	VqsM	PA1713	ExsA
PA2227	VqsM	PA4600	nfxB
PA2591	VqsR	PA1898	QscR

## Sheet: Figure 5
Figure 5 Functional characterization of the PAGnet
Function category	AlgR	AmrZ	BfmR	CdpR	ExsA	FleQ	GacA	GbdR	LasR	MexT	MvfR	PchR	PhoB	QscR	RhlR	RsaL	SoxR	SphR	VqsM	VqsR
Biofilm formation	0.011	0.052	0.091	0.056	1	0.017	0.287	1	0	1	0.004	1	0.392	1	0	0.017	1	1	0.003	1
Transcription regulatory region DNA binding	1	0.029	1	1	1	1	1	1	0.268	0.001	1	1	0.011	1	1	1	1	0.001	0	0.006
Single-species biofilm formation	0.024	0.019	0.047	1	1	0	0.42	1	0	1	1	1	0.223	0.057	1	1	1	1	1	1
Protein secretion by the type II secretion system	0.011	1	1	1	1	1	0.307	0.139	0.004	1	0.005	1	1	0.038	1	1	1	1	1	1
Interaction with host via protein secreted by type II secretion system	0.022	1	1	1	1	1	1	0.02	0.001	1	1	1	1	0.005	1	1	1	1	1	1
Positive regulation of proteolysis	0.026	1	0.005	1	1	1	1	1	1	1	0.018	1	0.027	1	1	1	1	1	1	1
Positive regulation of single-species biofilm formation on inanimate substrate	0.043	0.014	0.009	1	1	1	0.094	1	0.083	1	1	1	0.045	1	1	1	1	1	1	1
Negative regulation of secondary metabolite biosynthetic process	0.051	1	1	1	1	1	1	1	0.098	0.015	0.035	1	1	1	1	1	1	0.019	1	0.002
Positive regulation of secondary metabolite biosynthetic process	1	1	0.01	1	1	1	1	1	0.004	1	0.032	1	0.049	1	1	1	1	1	1	1
Elastin biosynthetic process	0.004	1	1	1	1	1	1	1	0.009	1	1	1	1	0.001	1	1	1	1	1	1
Elastin catabolic process	0.004	1	1	1	1	1	1	1	0.009	1	1	1	1	0.001	1	1	1	1	1	1
Tetrahydrofolate interconversion	0.013	1	1	1	1	1	1	0.012	1	1	1	1	1	1	1	0.006	1	1	1	1
Methane metabolic process	0.013	1	1	1	1	1	1	0.012	1	1	1	1	1	1	1	0.006	1	1	1	1
Glycine hydroxymethyltransferase activity	0.013	1	1	1	1	1	1	0.012	1	1	1	1	1	1	1	0.006	1	1	1	1
Glycine biosynthetic process	0.017	1	1	1	1	1	1	0.016	1	1	1	1	1	1	1	0.008	1	1	1	1
Pathogenesis	0.032	0.71	1	1	0	1	0.133	0.232	0.431	1	0.177	1	0.035	1	1	1	1	1	1	1
Regulation of transcription, DNA-templated	0.857	0.821	0.048	0.208	0.712	1	0.8	0.833	0.156	0.091	0.129	0.845	0.04	1	1	0.575	1	0.141	0.004	0.075
Positive regulation of lipid biosynthetic process	1	1	0.002	1	1	1	1	1	1	1	0.006	1	0.009	1	1	1	1	1	1	1
Obsolete negative regulation of flagellum assembly	1	0.019	1	1	1	1	1	1	0.009	1	1	1	0.005	1	1	1	1	1	1	1
Biofilm formation (KEGG)	1	0.035	1	1	1	0.03	1	1	0	1	1	1	1	1	1	1	1	1	1	1
Beta-L-Ara4N-lipid A biosynthetic process	1	1	1	1	1	1	1	0.028	1	1	1	0.029	0.031	1	1	1	1	1	1	1
Gram-negative-bacterium-type cell outer membrane assembly	1	0.009	1	1	1	1	1	1	1	1	1	0.033	0.036	1	1	1	1	1	1	1
Ferric iron binding	1	1	1	1	1	1	1	0.04	1	1	0.029	0.041	1	1	1	1	1	1	1	1
Negative regulation of cyclic nucleotide biosynthetic process	1	0.019	1	1	1	1	1	1	0.009	1	1	1	0.005	1	1	1	1	1	1	1
Positive regulation of transcription, DNA-templated	1	1	1	1	0.049	1	1	1	1	0.022	1	0.073	1	1	1	1	1	0.028	1	1
Negative regulation of protein secretion	1	1	1	1	0	1	1	1	1	0.015	1	1	0.053	1	1	1	1	1	0.01	1
Cellular iron ion homeostasis	1	1	1	1	1	1	1	0.016	1	1	0.012	0.017	1	1	1	1	1	1	1	1
Cell death	1	0.019	0.001	1	1	1	1	1	1	1	1	1	0.005	1	1	1	1	1	1	1
Bacterial-type RNA polymerase enhancer sequence-specific DNA binding	1	0.019	1	1	1	1	1	1	0.009	1	1	1	0.005	1	1	1	1	1	1	1
Bacterial-type RNA polymerase core promoter proximal region sequence-specific DNA binding	1	0.019	1	1	1	1	1	1	0.009	1	1	1	0.005	1	1	1	1	1	1	1
Negative regulation of bacterial-type flagellum-dependent cell motility	1	0.003	1	1	1	1	1	1	0.042	1	1	1	0.023	1	1	1	1	1	1	1
Cyanoamino acid metabolism	0.047	1	1	1	1	1	1	0.044	1	1	1	1	1	1	1	0.021	1	1	1	1
Bacterial-type flagellum-dependent swarming motility	0	1	1	1	1	1	0.249	1	0.222	1	1	1	0.124	0.03	1	1	1	1	1	1
Threonine metabolic process	0.001	0.188	1	1	1	1	1	1	1	1	1	1	1	1	1	0.021	1	1	1	1
L-serine metabolic process	0.001	0.188	1	1	1	1	1	1	1	1	1	1	1	1	1	0.021	1	1	1	1
Glycine metabolic process	0.001	0.188	1	1	1	1	1	1	1	1	1	1	1	1	1	0.021	1	1	1	1
Phosphorelay signal transduction system	0.002	0.706	0.109	1	1	1	0.366	0.412	1	1	1	1	0.021	1	1	1	1	1	1	1
Aspartate-semialdehyde dehydrogenase activity	0.004	0.019	1	1	1	1	1	1	1	1	1	1	1	1	1	1	1	1	1	1
Iron assimilation	0.004	1	1	1	1	1	0.01	1	1	1	1	1	1	1	1	1	1	1	1	1
High-affinity ferric iron transmembrane transport	0.004	1	1	1	1	1	0.01	1	1	1	1	1	1	1	1	1	1	1	1	1

## Sheet: Figure 6
								Ct		ΔCt		ΔΔCt		2^(-ΔΔCt)		Mean	STD	p-value (<0.05)
							Fig 6A	16s rRNA	PA4139	16s rRNA	PA4139	16s rRNA	PA4139	16s rRNA	PA4139
							PAO1 WT-1	7.12466	27.3652	0	20.2405	0	0	1	1	0.933905	0.0604406	1.6314e-05
							PAO1 WT-2	7.00805	27.3684	0	20.3604	0	0.119877	1	0.920266
							PAO1 WT-3	7.16274	27.5853	0	20.4226	0	0.18205	1	0.88145
							PAO1 ΔphoB-1	6.57073	30.7229	0	24.1522	0	3.91169	1	0.0664453	0.0497038	0.0153553
							PAO1 ΔphoB-2	6.55484	31.5802	0	25.0254	0	4.78485	1	0.0362758
							PAO1 ΔphoB-3	6.86398	31.5345	0	24.6705	0	4.43003	1	0.0463904
								Ct		ΔCt		ΔΔCt		2^(-ΔΔCt)		Mean	STD	p-value (<0.05)
							Fig 6B	16s rRNA	xcpR	16s rRNA	xcpR	16s rRNA	xcpR	16s rRNA	xcpR
							PAO1 WT-1	7.12466	25.6257	0	18.5011	0	0	1	1	0.942277	0.0683238	0.00805554
							PAO1 WT-2	7.00805	25.7153	0	18.7072	0	0.20616	1	0.866841
							PAO1 WT-3	7.16274	25.7227	0	18.56	0	0.0589083	1	0.95999
							PAO1 ΔphoB-1	6.57073	25.6984	0	19.1277	0	0.626574	1	0.647713	0.48723	0.14569
							PAO1 ΔphoB-2	6.55484	26.5167	0	19.9619	0	1.46081	1	0.363289
							PAO1 ΔphoB-3	6.86398	26.5149	0	19.6509	0	1.1498	1	0.450687
								Ct		ΔCt		ΔΔCt		2^(-ΔΔCt)		Mean	STD	p-value (<0.05)
							Fig 6C	16s rRNA	nosR	16s rRNA	nosR	16s rRNA	nosR	16s rRNA	nosR
							PAO1 WT-1	7.12466	28.5594	0	21.4348	0	0	1	1	0.923002	0.0999875	1.9102e-05
							PAO1 WT-2	7.00805	28.5032	0	21.4952	0	0.0603852	1	0.959008
							PAO1 WT-3	7.16274	28.9015	0	21.7388	0	0.304009	1	0.809998
							PAO1 ΔphoB-1	6.57073	24.8134	0	18.2427	0	-3.19209	1	9.13937	8.50844	0.547578
							PAO1 ΔphoB-2	6.55484	24.9616	0	18.4067	0	-3.02806	1	8.1571
							PAO1 ΔphoB-3	6.86398	25.2581	0	18.3941	0	-3.04069	1	8.22885
								Ct		ΔCt		ΔΔCt		2^(-ΔΔCt)		Mean	STD	p-value (<0.05)
							Fig 6D	16s rRNA	PA0123	16s rRNA	PA0123	16s rRNA	PA0123	16s rRNA	PA0123
							PAO1 WT-1	7.12466	27.8982	0	20.7735	0	0	1	1	0.945854	0.0574738	9.61455e-05
							PAO1 WT-2	7.00805	27.9569	0	20.9489	0	0.175356	1	0.885549
							PAO1 WT-3	7.16274	28.0072	0	20.8445	0	0.0709448	1	0.952014
							PAO1 ΔphoB-1	6.57073	29.0189	0	22.4482	0	1.67461	1	0.31325	0.321528	0.0379598
							PAO1 ΔphoB-2	6.55484	29.1223	0	22.5674	0	1.7939	1	0.288391
							PAO1 ΔphoB-3	6.86398	29.0997	0	22.2357	0	1.46218	1	0.362944
								Ct		ΔCt		ΔΔCt		2^(-ΔΔCt)		Mean	STD	p-value (<0.05)
							Fig 6E	16s rRNA	PA4108	16s rRNA	PA4108	16s rRNA	PA4108	16s rRNA	PA4108
							PAO1 WT-1	7.12466	29.4283	0	22.3036	0	0	1	1	1.15099	0.231845	0.0018661
							PAO1 WT-2	7.00805	28.8079	0	21.7998	0	-0.503789	1	1.41793
							PAO1 WT-3	7.16274	29.4167	0	22.254	0	-0.0496645	1	1.03502
							PAO1 ΔphoB-1	6.57073	31.4609	0	24.8902	0	2.58657	1	0.166482	0.142251	0.0585608
							PAO1 ΔphoB-2	6.55484	32.5865	0	26.0317	0	3.72808	1	0.0754634
							PAO1 ΔphoB-3	6.86398	31.6035	0	24.7395	0	2.43591	1	0.184807
								Ct		ΔCt		ΔΔCt		2^(-ΔΔCt)		Mean	STD	p-value (<0.05)
							Fig 6F	16s rRNA	PA4139	16s rRNA	PA4139	16s rRNA	PA4139	16s rRNA	PA4139
							PAO1 WT-1	7.12466	27.3652	0	20.2405	0	0	1	1	0.987864	0.0624214	8.20614e-05
							PAO1 WT-2	7.00805	27.3684	0	20.3604	0	0.119877	1	0.920266
							PAO1 WT-3	7.16274	27.342	0	20.1793	0	-0.0611906	1	1.04333
							PAO1 ΔfleQ-1	6.95486	29.5128	0	22.558	0	2.31746	1	0.20062	0.234932	0.0497157
							PAO1 ΔfleQ-2	6.93868	29.4155	0	22.4768	0	2.2363	1	0.21223
							PAO1 ΔfleQ-3	6.99414	29.0109	0	22.0167	0	1.77623	1	0.291946
								Ct		ΔCt		ΔΔCt		2^(-ΔΔCt)		Mean	STD	p-value (<0.05)
							Fig 6G	16s rRNA	PA3520	16s rRNA	PA3520	16s rRNA	PA3520	16s rRNA	PA3520
							PAO1 WT-1	7.12466	22.9306	0	15.806	0	0	1	1	0.930875	0.0609394	0.000113193
							PAO1 WT-2	7.00805	22.9537	0	15.9457	0	0.139699	1	0.907709
							PAO1 WT-3	7.16274	23.1451	0	15.9824	0	0.176389	1	0.884915
							PAO1 ΔfleQ-1	6.95486	24.6893	0	17.7344	0	1.92844	1	0.262713	0.263725	0.0465955
							PAO1 ΔfleQ-2	6.93868	24.4305	0	17.4918	0	1.68585	1	0.310819
							PAO1 ΔfleQ-3	6.99414	25.0001	0	18.0059	0	2.19996	1	0.217644
								Ct		ΔCt		ΔΔCt		2^(-ΔΔCt)		Mean	STD	p-value (<0.05)
							Fig 6H	16s rRNA	PA3662	16s rRNA	PA3662	16s rRNA	PA3662	16s rRNA	PA3662
							PAO1 WT-1	7.12466	23.4024	0	16.2777	0	0	1	1	0.910056	0.0811118	0.000150404
							PAO1 WT-2	7.00805	23.4576	0	16.4496	0	0.171847	1	0.887706
							PAO1 WT-3	7.16274	23.6878	0	16.525	0	0.247314	1	0.842463
							PAO1 ΔfleQ-1	6.95486	25.3672	0	18.4123	0	2.13458	1	0.227734	0.223392	0.0249614
							PAO1 ΔfleQ-2	6.93868	25.2403	0	18.3016	0	2.02387	1	0.245898
							PAO1 ΔfleQ-3	6.99414	25.6189	0	18.6248	0	2.34707	1	0.196545
								Ct		ΔCt		ΔΔCt		2^(-ΔΔCt)		Mean	STD	p-value (<0.05)
							Fig 6I	16s rRNA	arnB	16s rRNA	arnB	16s rRNA	arnB	16s rRNA	arnB
							PAO1 WT-1	7.12466	31.7937	0	24.669	0	0	1	1	1.16686	0.269391	0.0349014
							PAO1 WT-2	7.00805	31.6443	0	24.6363	0	-0.0327239	1	1.02294
							PAO1 WT-3	7.16274	31.2684	0	24.1057	0	-0.563302	1	1.47765
							PAO1 ΔfleQ-1	6.95486	32.841	0	25.8861	0	1.21712	1	0.43014	0.605521	0.152982
							PAO1 ΔfleQ-2	6.93868	32.1749	0	25.2362	0	0.567204	1	0.674923
							PAO1 ΔfleQ-3	6.99414	32.1542	0	25.1601	0	0.491064	1	0.7115
								Ct		ΔCt		ΔΔCt		2^(-ΔΔCt)		Mean	STD	p-value (<0.05)
							Fig 6J	16s rRNA	phdA	16s rRNA	phdA	16s rRNA	phdA	16s rRNA	phdA
							PAO1 WT-1	7.12466	31.8888	0	24.7641	0	0	1	1	0.916708	0.157027	0.0014932
							PAO1 WT-2	7.00805	31.7514	0	24.7433	0	-0.0208266	1	1.01454
							PAO1 WT-3	7.16274	32.3699	0	25.2072	0	0.44304	1	0.735583
							PAO1 ΔalgR-1	7.36416	35.3796	0	28.0154	0	3.25127	1	0.105019	0.142795	0.0724907
							PAO1 ΔalgR-2	7.37798	35.5081	0	28.1301	0	3.36597	1	0.0969931
							PAO1 ΔalgR-3	7.88442	34.7918	0	26.9074	0	2.14324	1	0.226371
								Ct		ΔCt		ΔΔCt		2^(-ΔΔCt)		Mean	STD	p-value (<0.05)
							Fig 6K	16s rRNA	popN	16s rRNA	popN	16s rRNA	popN	16s rRNA	popN
							PAO1 WT-1	4.51	24.95	0	20.44	0	0	1	1	0.997424	0.113455	0.000289445
							PAO1 WT-2	4.56	24.85	0	20.29	0	-0.15	1	1.10957
							PAO1 WT-3	4.61	25.23	0	20.62	0	0.18	1	0.882703
							PAO1 ΔexsA-1	4.39	27.18	0	22.79	0	2.35	1	0.196146	0.137131	0.0539823
							PAO1 ΔexsA-2	4.33	28.24	0	23.91	0	3.47	1	0.0902456
							PAO1 ΔexsA-3	4.31	27.75	0	23.44	0	3	1	0.125
								Ct		ΔCt		ΔΔCt		2^(-ΔΔCt)		Mean	STD	p-value (<0.05)
							Fig 6L	16s rRNA	PA3842	16s rRNA	PA3842	16s rRNA	PA3842	16s rRNA	PA3842
							PAO1 WT-1	4.51	19.95	0	15.44	0	0	1	1	0.951593	0.0569499	2.40257e-05
							PAO1 WT-2	4.56	20.17	0	15.61	0	0.17	1	0.888843
							PAO1 WT-3	4.61	20.1	0	15.49	0	0.05	1	0.965936
							PAO1 ΔexsA-1	4.39	22.01	0	17.62	0	2.18	1	0.220676	0.216667	0.00457271
							PAO1 ΔexsA-2	4.33	21.97	0	17.64	0	2.2	1	0.217638
							PAO1 ΔexsA-3	4.31	21.99	0	17.68	0	2.24	1	0.211686
								Ct		ΔCt		ΔΔCt		2^(-ΔΔCt)		Mean	STD	p-value (<0.05)
							Fig 6M	16s rRNA	ccoN2	16s rRNA	ccoN2	16s rRNA	ccoN2	16s rRNA	ccoN2
							PAO1 WT-1	4.51	20.19	0	15.68	0	0	1	1	1.04542	0.0408686	2.73565e-06
							PAO1 WT-2	4.56	20.16	0	15.6	0	-0.08	1	1.05702
							PAO1 WT-3	4.61	20.18	0	15.57	0	-0.11	1	1.07923
							PAO1 ΔexsA-1	4.39	18.97	0	14.58	0	-1.1	1	2.14355	2.11414	0.025469
							PAO1 ΔexsA-2	4.33	18.94	0	14.61	0	-1.07	1	2.09943
							PAO1 ΔexsA-3	4.31	18.92	0	14.61	0	-1.07	1	2.09943
								Ct		ΔCt		ΔΔCt		2^(-ΔΔCt)		Mean	STD	p-value (<0.05)
							Fig 6N	16s rRNA	cdpR	16s rRNA	cdpR	16s rRNA	cdpR	16s rRNA	cdpR
							PAO1 WT-1	5.74169	26.2325	0	20.4909	0	0	1	1	1.22731	0.196855	0.000997024
							PAO1 WT-2	5.81075	25.8793	0	20.0686	0	-0.422289	1	1.34005
							PAO1 WT-3	5.72219	25.7888	0	20.0666	0	-0.42424	1	1.34187
							PAO1 ΔgacA-1	4.8699	27.8359	0	22.966	0	2.47513	1	0.17985	0.211589	0.0541362
							PAO1 ΔgacA-2	4.62359	26.9817	0	22.3581	0	1.86724	1	0.274098
							PAO1 ΔgacA-3	4.78077	27.739	0	22.9582	0	2.46738	1	0.180819
								Ct		ΔCt		ΔΔCt		2^(-ΔΔCt)		Mean	STD	p-value (<0.05)
							Fig 6O	16s rRNA	glnD	16s rRNA	glnD	16s rRNA	glnD	16s rRNA	glnD
							PAO1 WT-1	5.74169	29.9108	0	24.1691	0	0	1	1	0.944635	0.0714661	0.00510856
							PAO1 WT-2	5.81075	30.0239	0	24.2132	0	0.0440205	1	0.969948
							PAO1 WT-3	5.72219	30.1023	0	24.3801	0	0.210967	1	0.863958
							PAO1 ΔgacA-1	4.8699	30.2005	0	25.3306	0	1.16142	1	0.447071	0.496849	0.119667
							PAO1 ΔgacA-2	4.62359	30.0787	0	25.4551	0	1.28594	1	0.410105
							PAO1 ΔgacA-3	4.78077	29.6088	0	24.828	0	0.658879	1	0.63337
								Ct		ΔCt		ΔΔCt		2^(-ΔΔCt)		Mean	STD	p-value (<0.05)
							Fig 6P	16s rRNA	nasA	16s rRNA	nasA	16s rRNA	nasA	16s rRNA	nasA
							PAO1 WT-1	5.74169	31.6797	0	25.938	0	0	1	1	0.984628	0.215825	0.0096192
							PAO1 WT-2	5.81075	32.1418	0	26.331	0	0.39303	1	0.761528
							PAO1 WT-3	5.72219	31.4064	0	25.6842	0	-0.253815	1	1.19236
							PAO1 ΔgacA-1	4.8699	31.9721	0	27.1022	0	1.16416	1	0.446223	0.355752	0.0902934
							PAO1 ΔgacA-2	4.62359	32.4741	0	27.8505	0	1.91247	1	0.265637
							PAO1 ΔgacA-3	4.78077	32.2113	0	27.4305	0	1.4925	1	0.355396
								Ct		ΔCt		ΔΔCt		2^(-ΔΔCt)		Mean	STD	p-value (<0.05)
							Fig 6Q	16s rRNA	cbpD	16s rRNA	cbpD	16s rRNA	cbpD	16s rRNA	cbpD
							PAO1 WT-1	5.74169	29.648	0	23.9063	0	0	1	1	0.957764	0.143735	0.000446434
							PAO1 WT-2	5.81075	29.6119	0	23.8011	0	-0.105207	1	1.07565
							PAO1 WT-3	5.72219	29.9547	0	24.2325	0	0.326185	1	0.797643
							PAO1 ΔgacA-1	4.8699	32.7894	0	27.9195	0	4.01313	1	0.0619336	0.0745547	0.0110689
							PAO1 ΔgacA-2	4.62359	32.1274	0	27.5038	0	3.5975	1	0.082612
							PAO1 ΔgacA-3	4.78077	32.3469	0	27.5662	0	3.65984	1	0.0791185
								Ct		ΔCt		ΔΔCt		2^(-ΔΔCt)		Mean	STD	p-value (<0.05)
							Fig 6R	16s rRNA	magD	16s rRNA	magD	16s rRNA	magD	16s rRNA	magD
							PAO1 WT-1	5.74169	32.7891	0	27.0474	0	0	1	1	1.14776	0.128063	0.000548998
							PAO1 WT-2	5.81075	32.5634	0	26.7526	0	-0.294764	1	1.22668
							PAO1 WT-3	5.72219	32.4867	0	26.7645	0	-0.28285	1	1.2166
							PAO1 ΔgacA-1	4.8699	33.2319	0	28.362	0	1.31466	1	0.402021	0.368825	0.0397894
							PAO1 ΔgacA-2	4.62359	33.0679	0	28.4443	0	1.39693	1	0.379735
							PAO1 ΔgacA-3	4.78077	33.4509	0	28.6701	0	1.62274	1	0.324719

## Sheet: Supplementary Figure 1
Supplementary Figure 1	The vsvG and FLAG-tag have no effect on the bioactivity of RsaL
		repeat 1	repeat 2	repeat 3	OD520	SD		P-value
	PAO1/EV	0.205	0.202	0.223	0.21	0.0113578
	△rsaL/EV	0.59	0.612	0.589	0.597	0.013		2.62772e-06
	△mvfR/EV	0.041	0.048	0.05	0.0463333	0.00472582		2.10138e-05
	△rsaL/p-rsaL-vsvG	0.17	0.168	0.114	0.150667	0.03177		2.30208e-05
	△mvfR/p-mvfR-vsvG	0.15	0.162	0.148	0.153333	0.00757188		3.17864e-05

## Sheet: Supplementary Figure 2
Supplementary Figure 2	The overlap of 20 TFs occupied genes based on the ChIP-seq data
AlgR	AmrZ	CdpR	ExsA	FleQ	GacA	GbdR	MexT	MvfR	PchR	PhoB	QscR	RhlR	RsaL	SoxR	SphR	VqsM
PA0001	PA2162	PA0845	PA0456	PA0041a	PA0016	PA0958	PA2493	PA0138	PA0041a	PA0165	PA1898	PA0165	PA0158	PA0049	PA0001	PA0229
PA0025	PA4224	PA1228	PA0594	PA0042	PA0034	PA1971	PA3229	PA0157	PA0042	PA0690		PA0883	PA0322	PA0344	PA0041a	PA0265
PA0212	PA0172	PA1333	PA1000	PA0172	PA0041a	PA2795	PA1333	PA0294	PA0051	PA0691		PA1473	PA0845	PA0458	PA0042	PA0845
PA0263.1	PA4392	PA2250	PA1441	PA0499	PA0048	PA2853	PA1942	PA0422	PA0499	PA0842		PA4225	PA1333	PA0570	PA0051	PA1333
PA0267	PA4590	PA2836	PA1557	PA0643	PA0071	PA3045	PA1970	PA0540	PA0643	PA0959		PA4462	PA1804	PA0588	PA0103a	PA2004
PA0277	PA4605	PA3302	PA1707	PA0668	PA0073	PA3115	PA2485	PA0557	PA0763	PA2667		PA4888	PA2226	PA0706	PA0162	PA2228
PA0290	PA4860	PA3363	PA1711	PA0718	PA0076	PA3153	PA2492	PA0570	PA0981	PA2793		PA3564	PA2228	PA0731	PA0185	PA3070
PA0324	PA4307	PA3638	PA2004	PA0876	PA0087	PA3159	PA2813	PA0643	PA0986	PA3044			PA2966	PA0832	PA0263	PA3396
PA0402	PA3276	PA3854	PA5239	PA0959	PA0091	PA3291	PA4354	PA0802	PA2667	PA3045			PA3168	PA0874	PA0497	PA3430
PA0427	PA1675	PA4088	PA0043	PA0979	PA0102	PA3552		PA0851	PA2795	PA3149			PA3513	PA0887.1	PA0643	PA3457
PA0433	PA2471	PA4340	PA1698	PA0986	PA0138	PA3836		PA0874	PA2966	PA3150			PA3638	PA0904	PA0668	PA3510
PA0456	PA2132	PA4565	PA1705	PA0992	PA0157	PA4084		PA0883	PA2975	PA3190			PA3669	PA1001	PA0692	PA3513
PA0467	PA2894	PA4630	PA1710	PA0994	PA0158	PA4087		PA0904	PA3045	PA3249			PA3722	PA1012	PA0718	PA3638
PA0496	PA2734	PA4676	PA1712	PA1104	PA0165	PA4139		PA1003	PA3115	PA3279			PA3774	PA1197	PA0845	PA3676
PA0510	PA4178	PA5147	PA2191	PA1150	PA0172	PA4210		PA1028	PA3141	PA3327			PA4602	PA1200	PA0874	PA3899
PA0586	PA3387	PA1717	PA3305.1	PA1249	PA0183	PA4212		PA1200	PA3149	PA3384			PA4702	PA1605	PA0959	PA3917
PA0626	PA3694	PA2588	PA3842	PA1442	PA0188	PA4914		PA1295	PA3190	PA3477			PA4767	PA1888	PA0985	PA4098
PA0658	PA3592			PA2226	PA0214	PA4921		PA1477	PA3290	PA3519			PA4856	PA2004	PA1221	PA4298
PA0666	PA0592			PA2231	PA0277	PA5397		PA1506	PA3327	PA3520			PA5517	PA2250	PA1370	PA4767
PA0691	PA3177			PA2373	PA0284	PA5411		PA2004	PA3520	PA3540			PA2587	PA2502	PA1371	PA4844
PA0701	PA0783			PA2457	PA0288	PA5419		PA2250	PA3540	PA3768			PA3342	PA2966	PA1383	PA4856
PA0703	PA3959			PA2461	PA0289	PA2459		PA2589	PA3552	PA3835			PA5324	PA3065	PA1656	PA4876
PA0758	PA0195			PA2569	PA0294	PA2698		PA2864	PA3691	PA3865				PA3076	PA2225	PA4925
PA0783	PA3533			PA2637	PA0321	PA2741		PA2871	PA3836	PA3919				PA3241	PA2229	PA5010
PA0807	PA5273			PA2793	PA0338	PA3044		PA3003	PA4080	PA3940				PA3328	PA2373	PA5092
PA0902	PA2382			PA2795	PA0343	PA3150		PA3062	PA4087	PA4080				PA3363	PA2461	PA5135
PA0905	PA4488			PA2966	PA0344	PA3151		PA3063	PA4210	PA4084				PA3364	PA2569	PA5149.1
PA0909	PA4349			PA3045	PA0386	PA3154		PA3067	PA4269	PA4087				PA3365	PA2570	PA5215
PA0925	PA1126			PA3047	PA0414	PA3290		PA3077	PA4751	PA4139				PA3477	PA2621	PA5459
PA0947	PA1131			PA3064	PA0422	PA3531		PA3101	PA5087	PA4210				PA3592	PA2637	PA5517
PA0970	PA1973			PA3147	PA0428	PA3634		PA3214	PA5171	PA4305				PA3637	PA2698	PA2587
PA0998	PA4862			PA3151	PA0436	PA3835		PA3313	PA5232	PA4690.5				PA3658	PA2793	PA3342
PA1016	PA4020			PA3155	PA0440	PA4211		PA3363	PA0527.1	PA5078				PA3743	PA2795	PA3543
PA1030.1	PA2992			PA3156	PA0445	PA4267		PA3364	PA0715	PA5368				PA3759	PA2966	PA3713
PA1048	PA0038			PA3159	PA0470	PA5378		PA3375	PA0984	PA5369.5				PA3761	PA3047	PA3749
PA1102	PA4222			PA3291	PA0481	PA5380		PA3477	PA1372	PA5473				PA3789	PA3115	PA4283
PA1106	PA4306			PA3305	PA0485	PA5381		PA3516	PA2698	PA0424				PA3892	PA3143	PA4688
PA1107	PA0812			PA3326	PA0495	PA5396		PA3592	PA3044	PA2428				PA3993	PA3147	PA4962
PA1116	PA5147			PA3350	PA0502	PA5399		PA3639	PA3148	PA2459				PA4071	PA3151	PA5325
PA1124	PA3252			PA3585	PA0509	PA5400		PA3659	PA3150	PA2696				PA4204	PA3155	PA5342
PA1141	PA2249			PA3835	PA0527.1	PA5409		PA3681	PA3151	PA3257				PA4207	PA3157
PA1157	PA0795			PA3836	PA0531	PA5416		PA3704	PA3152	PA3258				PA4289	PA3162
PA1159	PA3540			PA4080	PA0534	PA5417		PA3740	PA3160	PA3385				PA4291	PA3168
PA1190	PA3023			PA4087	PA0540	PA5421		PA3759	PA3349	PA3552				PA4340	PA3279
PA1208	PA5075			PA4139	PA0549			PA3761	PA3391	PA3586				PA4570	PA3291
PA1268	PA3388			PA4210	PA0557			PA3840	PA3531	PA3677				PA4586	PA3327
PA1272	PA1017			PA4212	PA0609			PA3884	PA3622	PA4202				PA4640	PA3340
PA1287	PA0691			PA4269	PA0630			PA3909	PA3835	PA4211				PA4662	PA3385
PA1303	PA0674			PA4515	PA0688			PA4112	PA3866	PA4263				PA4676	PA3397
PA1317	PA4915			PA4581	PA0691			PA4224	PA4139	PA4844				PA4685	PA3446
PA1333	PA1668			PA4675	PA0703			PA4289	PA4211	PA5359				PA4703	PA3488
PA1349	PA0329			PA5045	PA0729.1			PA4291	PA4227	PA5360				PA4735	PA3520
PA1366	PA1631			PA5087	PA0743			PA4340	PA4277.1	PA5369				PA4850	PA3525
PA1375	PA1416			PA5170	PA0746			PA4342	PA4571					PA4987	PA3529
PA1424	PA3865a			PA5546	PA0802			PA4546	PA5088					PA5005	PA3540
PA1442	PA4677			PA0517	PA0835			PA4611	PA5170					PA5149.1	PA3552
PA1449	PA1851			PA0519	PA0848			PA4676	PA5173					PA2274	PA3657
PA1481	PA3773			PA0523	PA0851			PA4735						PA2365	PA3742
PA1483a	PA1645			PA0918	PA0852			PA4956						PA3418	PA3978
PA1510	PA3280			PA0981	PA0854			PA4977						PA4510	PA4080
PA1529	PA1473			PA1151	PA0869			PA4987							PA4084
PA1584	PA1664			PA1370	PA0874			PA4992							PA4087
PA1587	PA3063			PA1371	PA0879			PA4994							PA4142
PA1590	PA5051			PA1372	PA0898			PA5136							PA4175
PA1597	PA0064			PA2223	PA0899			PA5160							PA4210
PA1602	PA1784			PA2227	PA0903			PA5210							PA4212
PA1671	PA1331			PA2620	PA1012			PA5470							PA4236
PA1726	PA0850			PA2621	PA1017			PA5522							PA4249
PA1731	PA0428			PA2736.1	PA1055			PA0996							PA4267
PA1736	PA0263.1			PA2737	PA1057			PA2874							PA4268
PA1761	PA1782			PA2853	PA1069			PA5543							PA4269
PA1767	PA3836			PA3115	PA1099										PA4280
PA1807	PA4511			PA3126	PA1107										PA4296
PA1850	PA0451			PA3154	PA1139										PA4306
PA1875	PA4969			PA3160	PA1140										PA4315
PA1880	PA3640			PA3290	PA1143										PA4514
PA1909	PA1947			PA3489	PA1146										PA4523
PA1984	PA5156			PA3678	PA1160										PA4613
PA2011	PA1858			PA3866	PA1187										PA4648
PA2152	PA1913			PA3880	PA1197										PA5045
PA2189	PA1873			PA4211	PA1200										PA5087
PA2285	PA1080			PA4523	PA1220										PA5090
PA2301	PA4683			PA4610	PA1237										PA5157
PA2389	PA3110			PA4625	PA1247										PA5223
PA2439	PA3385			PA5446	PA1254										PA5264
PA2527	PA0947				PA1267										PA5293
PA2541	PA3674				PA1275										PA5446
PA2619	PA4844				PA1276										PA5546
PA2625	PA4144				PA1278										PA5561
PA2633	PA1193				PA1280										PA5565
PA2643	PA5167				PA1281										PA0499
PA2695	PA1159				PA1287										PA0576
PA2718	PA5300				PA1295										PA0691
PA2738	PA1803				PA1317										PA0981
PA2762	PA0250				PA1335										PA0984
PA2841	PA4843				PA1359										PA0994
PA2867	PA1121				PA1395										PA1150
PA2881	PA4987				PA1452										PA1151
PA2893	PA0594				PA1473										PA1249
PA2903	PA0807				PA1481										PA1372
PA2919	PA5447				PA1494										PA1898
PA2920	PA4559				PA1496										PA2223
PA2928	PA1211				PA1548										PA2459
PA2933	PA0554				PA1600										PA2523
PA2939	PA2229				PA1612										PA2623
PA2973	PA3780				PA1621										PA2665
PA3012	PA0347				PA1627										PA2703
PA3024	PA1383				PA1663										PA2853
PA3048	PA5138				PA1783										PA2854
PA3050	PA5380				PA1823										PA2935
PA3060	PA4154				PA1837a										PA3044
PA3067	PA1055				PA1866										PA3045
PA3096	PA5368				PA1872										PA3133.2
PA3101	PA2286				PA1906										PA3141
PA3111	PA0374				PA1907										PA3145
PA3115	PA4597				PA1918										PA3152
PA3117	PA1899				PA1946										PA3159
PA3173	PA0934				PA1956										PA3160
PA3175	PA3712				PA1974										PA3190
PA3189	PA4513				PA2011										PA3290
PA3212	PA2075				PA2111										PA3309
PA3217	PA1992				PA2161										PA3458
PA3239	PA1939				PA2240										PA3489
PA3308	PA4493				PA2250										PA3519
PA3325	PA1736				PA2301										PA3531
PA3341	PA2688				PA2312a										PA3662
PA3447	PA2635				PA2382										PA3835
PA3471	PA4463				PA2436										PA3839
PA3521	PA3921				PA2441										PA3852
PA3535	PA0614				PA2471										PA3866
PA3540	PA2968				PA2502										PA3877
PA3561	PA2461				PA2504										PA3918
PA3572	PA2567				PA2538										PA4067
PA3621	PA5109				PA2552										PA4139
PA3637	PA1069				PA2588										PA4141
PA3640	PA1738				PA2599										PA4202
PA3647	PA1272				PA2683										PA4211
PA3676	PA0938				PA2700										PA4241
PA3685	PA4520				PA2727										PA4263
PA3686	PA3804				PA2729										PA4264
PA3699	PA3818				PA2821										PA4270
PA3722	PA0070				PA2837										PA4276.1
PA3724	PA4367				PA2859										PA4277
PA3736	PA5244				PA2864										PA4295
PA3740	PA3691				PA2872										PA4524.1
PA3757	PA3413				PA2891										PA4525
PA3761	PA3722				PA2905										PA4746.1
PA3764	PA1586				PA2909										PA4843
PA3765	PA1941				PA2912										PA5088
PA3774	PA1509				PA2940										PA5184
PA3798	PA3767				PA2947										PA5324
PA3819	PA1764				PA3051										PA5329
PA3828	PA3032				PA3062										PA5439
PA3840	PA4748				PA3063
PA3849	PA3141				PA3072
PA3859	PA0102				PA3075
PA3888	PA1528				PA3077
PA3896	PA3435				PA3078
PA3910	PA3648				PA3085
PA3933	PA1097				PA3095
PA3945	PA0889				PA3101
PA4030	PA2092				PA3110
PA4069	PA0661				PA3123
PA4171	PA4639				PA3171
PA4185	PA2867				PA3176
PA4247	PA4365				PA3198
PA4274	PA2137				PA3214
PA4286	PA2282				PA3303a
PA4290	PA0247				PA3309
PA4310	PA4300				PA3313
PA4320	PA1680				PA3315
PA4340	PA1951				PA3325
PA4357	PA0252				PA3328
PA4392	PA0165				PA3329
PA4467	PA0222				PA3330
PA4471	PA4033				PA3342
PA4475	PA1321				PA3343
PA4487	PA1088				PA3363
PA4503	PA2504				PA3364
PA4557	PA4324				PA3375
PA4570	PA4418				PA3378
PA4575	PA4468				PA3395
PA4597	PA1603				PA3404
PA4602	PA3854				PA3416
PA4618	PA1199				PA3417
PA4626	PA4314				PA3429
PA4627	PA3353				PA3443
PA4650	PA1688				PA3457
PA4654	PA1107				PA3477
PA4659	PA3951				PA3492
PA4676	PA4057				PA3494
PA4680	PA3627				PA3508
PA4681	PA0873				PA3510
PA4682	PA1579				PA3533
PA4684	PA1930				PA3553
PA4695	PA2686				PA3560
PA4717	PA2846				PA3564
PA4735	PA3104				PA3568
PA4736	PA3652				PA3569
PA4755	PA1082				PA3572
PA4781	PA5455				PA3588
PA4852	PA0303				PA3589
PA4883	PA2905				PA3592
PA4958	PA5146				PA3632
PA5037	PA4952				PA3637
PA5039	PA3117				PA3658
PA5078	PA3367				PA3684
PA5110	PA2072				PA3727
PA5111	PA2774				PA3728
PA5160.1					PA3729
PA5260					PA3749
PA5261					PA3761
PA5297					PA3778
PA5314					PA3853
PA5348					PA3873
PA5402					PA3892
PA5413					PA3899
PA5426					PA3909
PA5514					PA3912
PA5527					PA3935
PA5531					PA3938
PA5561					PA3959
PA5567					PA3973
PA0177					PA3976
PA0468					PA3988
PA0500					PA4019
PA0542					PA4037
PA0558					PA4050
PA0673					PA4053
PA0682					PA4055
PA0706					PA4068
PA0839					PA4079
PA0946					PA4112
PA1020					PA4145a
PA1021					PA4161
PA1068					PA4171
PA1131					PA4200
PA1158					PA4201
PA1189					PA4204
PA1412					PA4218
PA1499					PA4219
PA1515					PA4221
PA1533					PA4224
PA1563					PA4225
PA1727					PA4283
PA1778					PA4289
PA2364					PA4291
PA2522					PA4312
PA2708					PA4313
PA2744.1					PA4322
PA2745					PA4330
PA2823					PA4338
PA2845					PA4340
PA2937					PA4343
PA2958					PA4356
PA2984					PA4391
PA3120					PA4413
PA3127					PA4438
PA3451					PA4459
PA3453					PA4475
PA3480					PA4477
PA3598					PA4488
PA3615					PA4510
PA3734					PA4586
PA3746					PA4587
PA3893					PA4598
PA3903					PA4611
PA3963a					PA4628
PA3986					PA4654
PA4019					PA4676
PA4210					PA4685
PA4257					PA4705
PA4305					PA4731
PA4311					PA4773
PA4377					PA4774
PA4379					PA4782
PA4395					PA4803
PA4509					PA4865
PA4550					PA4888
PA4601					PA4900
PA4616					PA4905
PA4655					PA4907
PA4704.2					PA4925
PA4727					PA4926
PA4769					PA4927
PA4948					PA4938
PA5083					PA4948
PA5208					PA4975
PA5401					PA4976
					PA4977
					PA4979
					PA4981
					PA4982
					PA4984
					PA4987
					PA4992
					PA4995
					PA5021
					PA5026
					PA5033
					PA5099
					PA5100
					PA5113
					PA5127
					PA5134
					PA5136
					PA5147
					PA5149.1
					PA5159
					PA5167
					PA5185
					PA5210
					PA5214
					PA5251
					PA5306
					PA5342
					PA5352
					PA5353
					PA5357
					PA5366
					PA5390
					PA5430
					PA5467
					PA5475
					PA5511
					PA5517
					PA5525
					PA5531
					PA0028
					PA0349
					PA0351
					PA0354
					PA0683
					PA0733
					PA0751
					PA1211
					PA1712
					PA2586
					PA2873
					PA2874
					PA3669
					PA3750
					PA4058
					PA4334
					PA5079
					PA5175
					PA5181.1
					PA5543

## Sheet: Supplementary Figure 3
Supplementary Figure 3	The overlap of differential genes observed in 20 mutant TFs based on RNA-seq data
TFs	Gene locus	log2 Fold Change	P	BH-adjusted P
AlgR	PA0007	2.41	1.94658e-18	2.56067e-16
	PA0049	2.48	1.98625e-15	2.03223e-13
	PA0105	2.111	5.97157e-05	0.00204925
	PA0106	2.123	0.000222193	0.00642732
	PA0122	1.679	5.06618e-34	1.16628e-31
	PA0123	2.279	1.42309e-12	1.15626e-10
	PA0132	1.072	1.50354e-11	1.10761e-09
	PA0139	2.136	1.0703e-61	5.3758e-59
	PA0250	1.605	0.000307993	0.00863789
	PA0408	-1.55	1.03302e-06	5.05081e-05
	PA0509	3.168	1.99583e-17	2.45044e-15
	PA0510	3.629	1.78797e-19	2.53295e-17
	PA0511	3.786	1.36399e-24	2.35502e-22
	PA0512	3.759	1.55901e-09	1.00157e-07
	PA0513	5.86	2.74012e-09	1.74014e-07
	PA0514	3.492	3.05426e-08	1.7763e-06
	PA0515	3.921	1.36581e-12	1.12628e-10
	PA0516	3.796	1.42965e-50	5.26589e-48
	PA0517	4.991	5.5994e-15	5.15612e-13
	PA0518	4.607	2.88888e-16	3.25736e-14
	PA0519	4.516	4.13466e-216	1.1422e-212
	PA0520	3.866	2.82429e-44	9.17894e-42
	PA0523	4.751	1.84511e-119	1.69904e-116
	PA0524	4.145	8.49539e-236	4.6937e-232
	PA0525	3.933	1.10227e-134	1.5225e-131
	PA0526	2.608	0.000169435	0.00512901
	PA0527	2.146	0.00017574	0.00527697
	PA0545	-3.052	3.38407e-15	3.28017e-13
	PA0572	1.063	3.20877e-08	1.84671e-06
	PA0672	3.58	0.000403102	0.0110803
	PA0717	-4.375	0.0001541	0.00475643
	PA0718	-8.162	3.92489e-08	2.19041e-06
	PA0719	-5.413	1.1364e-09	7.47453e-08
	PA0720	-4.882	2.9912e-18	3.84334e-16
	PA0722	-5.9	1.83878e-11	1.33674e-09
	PA0723	-5.694	7.20688e-140	1.32727e-136
	PA0724	-4.181	5.87118e-07	2.94894e-05
	PA0737	-5.121	0.000723031	0.0188432
	PA0761	-1.12	0.00126366	0.0288501
	PA0848	2.528	5.91907e-10	4.00919e-08
	PA0849	1.218	5.56047e-05	0.00193218
	PA0852.1	2.238	0.00135451	0.0304695
	PA0865	1.388	1.18599e-20	1.72436e-18
	PA0871	1.218	0.0011633	0.0271191
	PA0872	1.993	5.79281e-35	1.39153e-32
	PA0918	1.502	0.000253177	0.00728543
	PA0962	2.247	3.85478e-33	8.1914e-31
	PA1048	-2.811	5.83277e-12	4.41453e-10
	PA1135	1.257	0.00217159	0.0446023
	PA1196	-1.967	2.18968e-06	0.000103402
	PA1202	1.196	6.69903e-05	0.00224316
	PA1244	1.073	0.000205984	0.00598979
	PA1249	1.855	5.94126e-54	2.52504e-51
	PA1313	3.846	0.000802824	0.0206307
	PA1324	1.631	1.7494e-23	2.92892e-21
	PA1337	1.079	2.8512e-08	1.69386e-06
	PA1429	-1.978	1.99193e-19	2.75135e-17
	PA1452	-1.3	0.00129689	0.0294869
	PA1562	1.234	4.05039e-28	7.99229e-26
	PA1590	-1.562	0.000575476	0.0152861
	PA1592	1.304	4.61416e-15	4.39539e-13
	PA1604	-1.702	0.00143734	0.0320214
	PA1610	-1.258	0.000159276	0.00488889
	PA1673	-1.478	9.97505e-05	0.00322278
	PA1746	-2.512	3.98193e-44	1.22223e-41
	PA1784	2.221	1.40968e-06	6.77261e-05
	PA1789	-1.515	1.23393e-12	1.03295e-10
	PA1800	-1.021	6.63626e-05	0.00224316
	PA1847	1.246	1.2337e-08	7.49032e-07
	PA1871	2.422	3.8874e-45	1.34237e-42
	PA1914	1.595	2.69752e-25	4.80767e-23
	PA1927	1.409	7.51854e-17	8.65416e-15
	PA2008	1.337	8.15403e-13	6.93093e-11
	PA2009	1.53	6.74347e-16	7.16493e-14
	PA2119	-1.183	1.77981e-05	0.000707444
	PA2126	-3.031	6.96029e-05	0.0023166
	PA2127	-1.661	0.00161214	0.0354864
	PA2147	1.521	0.000105055	0.00335508
	PA2153	1.267	0.00119663	0.0276628
	PA2160	1.191	4.00448e-05	0.0014274
	PA2171	-4.583	5.66304e-05	0.00195552
	PA2172	-2.857	6.69433e-05	0.00224316
	PA2190	1.815	0.000260464	0.00737982
	PA2365	3.602	3.58923e-06	0.000162545
	PA2366	1.678	4.08029e-07	2.08737e-05
	PA2381	2.645	1.45893e-08	8.76153e-07
	PA2433	3.604	1.85194e-12	1.48289e-10
	PA2562	-1.178	1.64812e-05	0.00066466
	PA2567	-1.722	1.53037e-10	1.08401e-08
	PA2659	2.42	3.89724e-07	2.01236e-05
	PA2662	3.813	1.08233e-35	2.98995e-33
	PA2663	6.154	2.78639e-07	1.45234e-05
	PA2664	7.166	2.40555e-54	1.10756e-51
	PA2686	2.803	0.00031391	0.00875936
	PA2753	-1.579	2.05717e-05	0.000783854
	PA2779	1.211	0.00135665	0.0304695
	PA2950	-1.278	7.09423e-07	3.53114e-05
	PA2968	-1.315	0.000189196	0.00561512
	PA3031	1.327	0.000109187	0.0034472
	PA3032	3.543	4.74825e-44	1.38074e-41
	PA3040	1.409	1.23015e-09	7.99596e-08
	PA3108	-1.328	1.31827e-05	0.000543539
	PA3117	-1.432	2.53411e-05	0.00095897
	PA3186	2.24	1.86893e-05	0.000737558
	PA3187	2.6	1.30817e-05	0.000543433
	PA3190	1.511	3.33309e-06	0.000153461
	PA3195	1.486	7.2645e-06	0.000311135
	PA3227	1.693	7.71256e-09	4.78785e-07
	PA3278	-2.271	0.0017625	0.0383379
	PA3287	2.948	2.04773e-10	1.43212e-08
	PA3309	-2.192	1.58551e-94	1.25142e-91
	PA3310	-1.713	5.7439e-06	0.000251865
	PA3337	-2.481	4.76716e-35	1.19721e-32
	PA3351	1.022	2.04435e-05	0.000783854
	PA3361	1.778	2.99552e-15	2.9554e-13
	PA3391	2.284	5.22584e-12	4.0101e-10
	PA3392	2.433	1.16025e-35	3.05256e-33
	PA3393	1.713	1.0278e-05	0.000433481
	PA3394	2.138	0.00110232	0.026027
	PA3396	4.21	2.09254e-07	1.12246e-05
	PA3525	-1.402	3.85317e-08	2.17232e-06
	PA3530	3.734	0.00112819	0.0265244
	PA3531	-1.672	6.73698e-13	5.81591e-11
	PA3584	1.078	2.57819e-07	1.36966e-05
	PA3601	3.224	1.68487e-05	0.000674558
	PA3613	-2.177	5.01601e-22	7.91813e-20
	PA3614	-1.024	2.02137e-05	0.000783854
	PA3637	-1.338	8.51044e-10	5.66508e-08
	PA3691	1.275	2.99304e-21	4.46934e-19
	PA3692	1.231	8.53876e-34	1.88707e-31
	PA3724	2.323	8.99292e-126	9.93717e-123
	PA3731	-1.432	0.00233179	0.0473645
	PA3770	-1.04	0.000498245	0.0135606
	PA3810	1.015	0.00223901	0.0458169
	PA3811	1.706	3.15545e-05	0.00117006
	PA3812	2.044	5.72342e-06	0.000251865
	PA3813	2.445	1.63868e-15	1.70825e-13
	PA3814	2.69	1.98554e-52	7.83581e-50
	PA3815	2.355	3.37692e-06	0.000154194
	PA3875	-1.738	1.99726e-21	3.06523e-19
	PA3876	-1.807	5.31949e-06	0.000237017
	PA3877	-1.647	0.000258159	0.0073522
	PA3879	-1.912	6.04017e-06	0.000262771
	PA3891	1.332	0.00244957	0.0495745
	PA3914	1.18	0.00114678	0.0268474
	PA4156	3.266	0.00174326	0.0380691
	PA4221	1.451	1.12892e-08	6.93032e-07
	PA4228	1.566	0.0021491	0.0446023
	PA4264	-1.337	0.00010897	0.0034472
	PA4267	-1.036	0.000425907	0.0116492
	PA4275	-1.461	0.00101571	0.0245057
	PA4304	-1.247	0.000657906	0.017392
	PA4309	-1.123	7.29477e-05	0.00241339
	PA4315	2.05	4.21585e-17	5.06361e-15
	PA4324	-2.761	4.50611e-05	0.00159591
	PA4351	-2.128	7.25326e-33	1.48423e-30
	PA4352	-2.251	4.12307e-70	2.53111e-67
	PA4366	1.146	1.34864e-13	1.22152e-11
	PA4370	1.148	0.000100329	0.00322278
	PA4377	-4.322	0.000166357	0.00507802
	PA4402	-1.579	0.000980684	0.0237644
	PA4432	-1.116	0.000863529	0.0216863
	PA4450	-1.21	1.04375e-05	0.000436872
	PA4456	-1.308	0.00122297	0.028037
	PA4470	2.925	1.18232e-07	6.40425e-06
	PA4571	-1.174	0.00019005	0.00561512
	PA4578	1.014	1.08013e-06	5.23482e-05
	PA4587	-2.01	3.55452e-27	6.77197e-25
	PA4601	-1.65	3.24717e-05	0.00118812
	PA4602	-1.357	1.56587e-05	0.000636136
	PA4613	2.951	6.78384e-23	1.10237e-20
	PA4638	2.323	2.69844e-15	2.71071e-13
	PA4687	1.282	0.00197233	0.0418691
	PA4702	1.594	7.91944e-05	0.002603
	PA4738	1.047	0.00110137	0.026027
	PA4811	1.334	0.00138504	0.0309812
	PA4876	1.949	6.7164e-16	7.16493e-14
	PA4877	1.417	9.0106e-05	0.00292845
	PA4880	2.161	4.29988e-13	3.77092e-11
	PA4946	-1.195	0.000951728	0.0233702
	PA5036	-1.166	0.0014859	0.0329703
	PA5170	-1.092	6.01983e-17	7.07651e-15
	PA5181	1.433	0.000523928	0.014118
	PA5182	-5.521	0.00020569	0.00598979
	PA5183	-3.735	0.00225361	0.0459453
	PA5192	-1.696	1.44595e-05	0.000591768
	PA5212	2.005	3.78653e-12	2.98865e-10
	PA5215	-1.585	0.000338937	0.00941018
	PA5231	-1.342	3.75447e-11	2.69396e-09
	PA5232	-1.75	1.01744e-25	1.87378e-23
	PA5261	-5.16	6.04435e-16	6.679e-14
	PA5262	2.008	2.48808e-13	2.2172e-11
	PA5267	1.859	3.14422e-05	0.00117006
	PA5355	1.219	0.00193831	0.0415084
	PA5372	-1.26	4.00516e-06	0.000179906
	PA5427	-3.639	1.28929e-82	8.90414e-80
	PA5446	1.824	3.44043e-08	1.95963e-06
	PA5474	-2.166	4.95831e-12	3.8584e-10
	PA5475	-3.634	1.15317e-68	6.37127e-66
	PA5527	-2.059	0.00102315	0.0245777
	PA5531	3.057	2.17035e-19	2.92468e-17
CdpR	PA0018	-1.211	2.10374e-05	0.000991431
	PA0130	1.642	2.67434e-19	9.295e-17
	PA0132	1.634	3.28106e-14	6.75777e-12
	PA0202	-1.277	1.7292e-06	0.000108046
	PA0206	-1.816	5.52104e-05	0.00232595
	PA0515	1.528	0.00204918	0.0468792
	PA0523	1.291	4.05276e-06	0.00023976
	PA0524	1.455	2.37101e-23	1.31852e-20
	PA0525	1.35	1.26007e-14	2.80289e-12
	PA0547	1.008	3.14541e-07	2.33614e-05
	PA0613	-1.267	0.000560433	0.0166661
	PA0624	-1.043	7.1661e-11	9.96267e-09
	PA0626	-1.01	8.06442e-15	1.86859e-12
	PA0635	-1.153	1.72644e-08	1.71442e-06
	PA0637	-1.086	7.89863e-06	0.000434894
	PA0807	-1.256	1.35321e-05	0.000696775
	PA0872	-1.04	1.09627e-21	5.54216e-19
	PA0907	-1.205	0.000339389	0.0109095
	PA2284	-1.767	0.000487182	0.0148045
	PA2300	1.283	3.03374e-14	6.4887e-12
	PA2381	-1.125	0.00130384	0.0325141
	PA2512	-1.365	2.58218e-15	6.24326e-13
	PA2513	-1.481	1.352e-05	0.000696775
	PA2514	-1.322	9.70746e-09	9.99688e-07
	PA2515	-1.469	0.000148313	0.00542609
	PA2570	1.474	1.20523e-12	2.09446e-10
	PA2588	-5.673	2.07992e-24	1.28516e-21
	PA2589	3.546	3.4754e-30	3.22112e-27
	PA2840	-1.184	7.75163e-05	0.00310121
	PA3032	1.446	7.45614e-12	1.18467e-09
	PA3126	-1.086	7.36614e-11	9.991e-09
	PA3186	1.302	0.000120119	0.00451223
	PA3187	1.233	0.000252517	0.0085625
	PA3392	1.117	4.48763e-09	4.79918e-07
	PA3393	1.237	0.00034726	0.0110152
	PA3574	-1.127	2.07796e-05	0.000987654
	PA3574.1	-1.232	5.62663e-05	0.00235261
	PA3730	-1.569	0.00222203	0.0496254
	PA3841	1.021	0.000138478	0.00509982
	PA4206	1.175	0.00133278	0.0330874
	PA4207	1.185	1.15715e-06	7.66064e-05
	PA4223	1.102	5.94583e-05	0.00246752
	PA4224	1.227	3.75061e-05	0.00165533
	PA4583	-1.072	0.00100869	0.0263348
	PA4918	-1.428	7.4023e-05	0.00299007
	PA5446	-1.108	1.20284e-05	0.000631036
	PA5569	-1.271	0.000576515	0.016963
ExsA	PA0002	1.122	7.39729e-07	7.73709e-06
	PA0003	-1.337	0.00255779	0.0130918
	PA0009	-1.098	0.00262465	0.0133599
	PA0023	1.51	0.000268685	0.00176142
	PA0026	3.037	6.66012e-12	1.10662e-10
	PA0027	2.892	6.17281e-07	6.49318e-06
	PA0028	2.744	0.00126495	0.00705539
	PA0039	2.182	4.97053e-15	9.82213e-14
	PA0044	-2.343	3.31541e-06	3.07788e-05
	PA0048	3.467	0.00445571	0.0211618
	PA0049	4.846	2.00121e-40	1.10727e-38
	PA0051	2.18	0.00471661	0.0222291
	PA0052	2.739	0.00203441	0.0107102
	PA0056	-2.007	0.00975415	0.0406705
	PA0059	2.381	2.90385e-09	3.95739e-08
	PA0070	1.774	3.04745e-12	5.17226e-11
	PA0074	1.682	0.00024061	0.00158677
	PA0077	1.526	0.00177266	0.0095317
	PA0084	1.62	4.17192e-07	4.47349e-06
	PA0085	1.213	0.00814165	0.0351112
	PA0095	1.469	0.0022665	0.011768
	PA0105	2.817	4.87099e-06	4.38944e-05
	PA0106	4.551	6.08331e-12	1.01382e-10
	PA0107	6.353	0.00014124	0.00098672
	PA0108	2.904	3.6682e-06	3.36586e-05
	PA0113	2.551	0.00159699	0.00870262
	PA0122	3.758	6.64203e-23	1.98651e-21
	PA0124	-4.691	0.0107785	0.0438832
	PA0125	-5.477	0.00125551	0.00701901
	PA0127	-2.252	0.010623	0.0434101
	PA0129	2.202	1.3948e-05	0.00011907
	PA0130	2.56	8.13911e-19	2.04698e-17
	PA0131	2.593	0.00115893	0.00652989
	PA0132	3.665	5.28807e-21	1.47029e-19
	PA0139	1.901	2.88353e-36	1.41191e-34
	PA0141	2.543	0.000610607	0.00369234
	PA0143	1.593	7.99509e-05	0.000585143
	PA0158	2.252	2.7324e-10	4.05318e-09
	PA0169	-2.253	0.00431793	0.0205958
	PA0171	-2.963	0.00180127	0.00962939
	PA0172	-2.712	0.000163915	0.00113226
	PA0173	3.177	0.00791398	0.0343167
	PA0175	4.973	4.33787e-05	0.000335216
	PA0176	5.264	6.51502e-61	6.80144e-59
	PA0177	4.536	4.81977e-07	5.12842e-06
	PA0178	4.089	3.56525e-22	1.03824e-20
	PA0179	4.871	3.906e-07	4.21285e-06
	PA0180	2.63	2.37395e-06	2.28436e-05
	PA0192	-1.659	0.00873205	0.0372222
	PA0195	2.582	2.7176e-08	3.34888e-07
	PA0196	3.751	5.29698e-12	8.90827e-11
	PA0200	4.179	6.50853e-11	1.02306e-09
	PA0201	-2.619	2.39329e-18	5.85932e-17
	PA0202	-3.502	5.61248e-19	1.42449e-17
	PA0203	-2.365	0.000793716	0.00468691
	PA0204	-2.818	0.000527696	0.00325864
	PA0205	-2.264	0.00494911	0.023226
	PA0206	-4.091	0.00435347	0.0207296
	PA0208	2.781	2.70945e-14	5.06465e-13
	PA0209	2.464	0.00372006	0.0181349
	PA0211	2.941	0.000235123	0.00155801
	PA0212	3.178	0.00031763	0.0020507
	PA0226	1.923	0.00064936	0.0039011
	PA0227	2.401	1.00153e-05	8.68567e-05
	PA0228	2.48	1.38342e-07	1.57824e-06
	PA0231	2.25	0.000586569	0.00358221
	PA0232	4.005	0.00145274	0.00799007
	PA0266	1.29	1.8947e-16	4.06332e-15
	PA0269	2.257	0.00518214	0.0241557
	PA0282	-3.053	6.53705e-06	5.76866e-05
	PA0283	-3.012	1.95857e-14	3.72398e-13
	PA0284	-4.714	0.00918415	0.0387612
	PA0291	1.184	6.27612e-08	7.45189e-07
	PA0299	1.694	3.81677e-16	7.96912e-15
	PA0300	2.43	2.07371e-37	1.06239e-35
	PA0302	1.603	3.16073e-08	3.86909e-07
	PA0303	1.258	0.00389956	0.018907
	PA0304	1.841	1.97121e-05	0.00016373
	PA0305	1.229	0.000380553	0.00241587
	PA0306.1	2.707	8.71261e-14	1.59099e-12
	PA0310	-2.355	0.000943048	0.00543529
	PA0315	1.765	8.37642e-20	2.21755e-18
	PA0328	1.464	0.00134797	0.00747325
	PA0329	2.104	7.64834e-09	1.0028e-07
	PA0336	-1.452	0.00113604	0.00642053
	PA0354	-1.145	0.0108986	0.0442747
	PA0355	1.243	0.00605762	0.0275405
	PA0357	-1.436	0.00653128	0.0293989
	PA0361	-1.326	0.000285825	0.00186494
	PA0371	1.168	0.000120669	0.000852697
	PA0373	-1.507	2.73358e-06	2.58104e-05
	PA0376	-1.436	1.97616e-23	6.0745e-22
	PA0387	1.233	0.00178716	0.00958175
	PA0391	2.363	7.98887e-16	1.63109e-14
	PA0396	1.347	0.000207371	0.00139077
	PA0399	2.285	7.8649e-21	2.14367e-19
	PA0400	2.31	2.1696e-18	5.3353e-17
	PA0401	1.246	2.99807e-05	0.00024146
	PA0411	1.319	3.12638e-10	4.61287e-09
	PA0412	1.791	0.00407555	0.0196087
	PA0413	1.853	3.37257e-29	1.32343e-27
	PA0414	1.834	0.00085551	0.00499846
	PA0415	1.709	0.00935941	0.0393807
	PA0422	-2.301	2.45669e-06	2.35987e-05
	PA0424	-2.749	1.43808e-10	2.20412e-09
	PA0425	-1.053	3.96636e-08	4.80216e-07
	PA0431	1.269	4.67374e-05	0.000360164
	PA0432	1.455	1.59928e-29	6.459e-28
	PA0433	-4.979	0.00503166	0.0235734
	PA0434	-1.663	0.00869224	0.0370811
	PA0437	1.319	0.00336705	0.0165894
	PA0449	1.066	9.62014e-07	9.89141e-06
	PA0450	-1.969	0.000292396	0.00190333
	PA0456	-2.758	7.24019e-13	1.27987e-11
	PA0459	4.347	8.99579e-69	1.13122e-66
	PA0464	-1.797	0.00683116	0.0305059
	PA0472	-4.887	5.4108e-06	4.80545e-05
	PA0473	2.401	9.51275e-06	8.28883e-05
	PA0482	2.308	6.55666e-49	4.90243e-47
	PA0484	2.103	0.000279461	0.00182557
	PA0491	-2.501	0.000396609	0.00249936
	PA0500	-1.054	0.00308674	0.0154003
	PA0519	1.909	5.76374e-05	0.000434479
	PA0534	3.254	5.62717e-26	1.89848e-24
	PA0535	2.107	0.010464	0.0429185
	PA0545	1.908	0.00553115	0.0255032
	PA0546	2.157	1.11564e-34	5.32143e-33
	PA0548	1.061	2.89221e-11	4.65192e-10
	PA0572	3.539	5.62229e-42	3.38132e-40
	PA0575	1.592	0.0122112	0.0487833
	PA0577	-1.263	0.000161346	0.00111942
	PA0578	-3.432	3.08454e-07	3.37955e-06
	PA0579	-3.51	7.65583e-11	1.1966e-09
	PA0580	-1.867	0.00122523	0.00686847
	PA0581	-1.803	0.00726111	0.0320892
	PA0586	3.603	1.44334e-43	9.50713e-42
	PA0587	3.38	1.60418e-50	1.34484e-48
	PA0588	3.176	1.67762e-138	5.15683e-136
	PA0608	-1.889	0.00459935	0.0217135
	PA0609	-1.929	5.54726e-09	7.41376e-08
	PA0610	-2.117	2.52395e-09	3.46526e-08
	PA0611	-1.551	0.000128135	0.000900849
	PA0612	-4.758	0.00913307	0.038575
	PA0613	-3.529	6.79497e-09	8.97664e-08
	PA0618	1.695	0.00740487	0.0325426
	PA0619	3.066	0.000298249	0.00193687
	PA0620	2.447	7.45073e-15	1.44649e-13
	PA0621	2.927	2.38835e-07	2.63242e-06
	PA0622	3.214	3.27064e-29	1.2926e-27
	PA0623	3.657	2.79775e-06	2.62817e-05
	PA0624	2.349	0.00059085	0.00360041
	PA0625	2.423	1.5754e-13	2.83931e-12
	PA0626	2.07	0.000425623	0.00266399
	PA0628	2.441	5.8465e-05	0.000440118
	PA0629	2.767	0.00105399	0.00601034
	PA0633	2.581	3.99371e-06	3.65029e-05
	PA0636	1.81	9.56785e-06	8.32373e-05
	PA0638	1.959	0.00374176	0.0182246
	PA0639	2.112	0.00172352	0.00930366
	PA0640	2.781	0.000963227	0.00554582
	PA0641	2.411	1.09531e-17	2.62353e-16
	PA0643	1.948	0.00301703	0.0151207
	PA0649	-1.594	0.00106548	0.00605268
	PA0665	-3.222	8.83486e-07	9.15417e-06
	PA0672	-2.788	0.000692319	0.00413226
	PA0704	1.499	0.00911903	0.0385672
	PA0705	-2.193	0.000325417	0.00209364
	PA0717	-7.468	4.06896e-07	4.37157e-06
	PA0718	-5.746	1.54939e-14	2.96636e-13
	PA0719	-5.469	5.85459e-15	1.14465e-13
	PA0720	-5.17	2.58605e-29	1.0294e-27
	PA0722	-4.102	7.98274e-08	9.33795e-07
	PA0723	-3.54	4.38446e-26	1.50678e-24
	PA0724	-3.257	2.66057e-06	2.52071e-05
	PA0729	-2.601	2.71713e-05	0.000220438
	PA0730	-2.972	4.15083e-08	5.0036e-07
	PA0731	-2.325	0.000898699	0.00519593
	PA0732	1.136	0.0111063	0.0449205
	PA0737	-1.66	0.0104938	0.043009
	PA0743	4.482	3.30977e-11	5.27751e-10
	PA0744	4.002	6.88222e-41	3.88565e-39
	PA0745	3.827	7.17215e-26	2.39057e-24
	PA0746	4.814	4.59938e-26	1.57089e-24
	PA0747	2.802	6.0195e-15	1.17274e-13
	PA0750	2.593	0.000187605	0.00128755
	PA0752	2.835	3.8087e-05	0.000299766
	PA0754	3.174	7.82196e-09	1.02314e-07
	PA0757	-1.337	0.00554262	0.0255348
	PA0762	-1.015	3.23192e-05	0.000258041
	PA0767	-1.07	0.000330825	0.00212596
	PA0777	-2.035	0.0099646	0.0413299
	PA0780	-2.23	0.00843961	0.0362268
	PA0781	-1.906	0.000863778	0.00504144
	PA0782	-1.796	5.41311e-17	1.23763e-15
	PA0784	1.438	0.00459028	0.0216892
	PA0788	2.081	1.38954e-05	0.00011883
	PA0792	2.875	1.07982e-15	2.18053e-14
	PA0793	2.255	2.84456e-09	3.88616e-08
	PA0794	2.152	4.35231e-28	1.63818e-26
	PA0795	2.557	1.25459e-32	5.46587e-31
	PA0796	1.206	5.21694e-06	4.66322e-05
	PA0797	-2.038	0.00274629	0.0138896
	PA0805	-1.805	0.000188261	0.00128917
	PA0807	2.376	0.00712259	0.0316287
	PA0835	2.611	2.29018e-28	8.67916e-27
	PA0836	2.588	1.40216e-17	3.31545e-16
	PA0837	-1.415	1.05291e-06	1.07288e-05
	PA0852	4.767	9.197e-70	1.21159e-67
	PA0852.1	3.752	1.01234e-05	8.752e-05
	PA0854	1.585	8.64364e-10	1.22315e-08
	PA0862	1.783	0.000604367	0.0036586
	PA0865	3.253	1.63416e-198	1.00465e-195
	PA0866	2.214	6.63226e-08	7.82437e-07
	PA0867	1.074	0.00623416	0.0282041
	PA0870	2.269	1.91033e-43	1.22905e-41
	PA0871	2.188	1.21068e-12	2.1065e-11
	PA0872	2.869	1.89036e-46	1.32397e-44
	PA0887	1.293	3.40261e-07	3.70604e-06
	PA0888	1.81	2.08153e-21	5.84625e-20
	PA0891	1.68	2.38903e-05	0.00019554
	PA0893	1.344	0.00854774	0.0365775
	PA0895	2.395	1.96761e-43	1.25135e-41
	PA0896	1.588	6.80737e-09	8.97664e-08
	PA0897	2.55	2.83864e-19	7.33936e-18
	PA0898	2.869	3.52211e-38	1.87383e-36
	PA0899	3.133	1.31658e-54	1.21411e-52
	PA0900	2.83	8.54821e-10	1.21275e-08
	PA0901	1.911	1.57313e-16	3.41339e-15
	PA0906	-2.962	2.24941e-14	4.21897e-13
	PA0907	-2.425	6.32956e-08	7.49924e-07
	PA0913	-1.68	5.76008e-05	0.000434479
	PA0918	2.513	8.39926e-05	0.000613101
	PA0922	-4.261	3.20401e-05	0.000256553
	PA0923	-2.406	0.0073876	0.0325113
	PA0927	1.939	0.00527423	0.0245024
	PA0932	-1.466	4.32259e-05	0.000334502
	PA0933	-1.121	0.00408386	0.0196316
	PA0947	-1.961	0.00820758	0.035368
	PA0950	-1.886	0.0103712	0.042633
	PA0958	3.135	5.97239e-174	3.00411e-171
	PA0959	1.702	0.000239988	0.00158455
	PA0962	1.918	3.01677e-16	6.3709e-15
	PA0985	2.467	0.00418159	0.0200318
	PA0996	1.212	1.17963e-07	1.35412e-06
	PA0997	1.704	7.60556e-22	2.18039e-20
	PA0998	2.039	1.2761e-27	4.61479e-26
	PA0999	2.084	9.58071e-32	4.10931e-30
	PA1000	1.164	1.24735e-06	1.24803e-05
	PA1001	1.351	4.13933e-12	7.00394e-11
	PA1002	1.879	1.16252e-06	1.17591e-05
	PA1007	-3.009	0.000385375	0.00243665
	PA1010	-1.042	4.15848e-06	3.79059e-05
	PA1022	2.056	0.0113632	0.0458588
	PA1023	2.664	0.00301339	0.0151161
	PA1029	-2.653	1.08243e-08	1.38958e-07
	PA1030	-1.819	8.82202e-10	1.24521e-08
	PA1031	-1.623	0.000601567	0.00364964
	PA1041	4.744	1.82728e-43	1.18945e-41
	PA1045	-1.381	0.00246365	0.0126333
	PA1054	-1.695	1.7303e-08	2.18579e-07
	PA1070	3.076	1.87898e-07	2.10454e-06
	PA1071	3.143	2.1189e-12	3.61847e-11
	PA1072	2.564	3.72955e-10	5.43042e-09
	PA1073	3.463	1.11813e-08	1.42878e-07
	PA1074	3.278	1.13733e-96	2.51714e-94
	PA1076	2.244	7.03779e-09	9.24943e-08
	PA1079	1.515	0.00330287	0.016346
	PA1080	2.188	7.53451e-23	2.24132e-21
	PA1082	1.278	0.00182175	0.00972947
	PA1083	1.395	0.00664815	0.0298331
	PA1084	1.735	0.000226833	0.00150849
	PA1085	2.321	1.56631e-05	0.000132109
	PA1086	2.198	3.63243e-14	6.72181e-13
	PA1087	2.462	7.58193e-13	1.33601e-11
	PA1091	2.161	1.14183e-18	2.84583e-17
	PA1092	2.92	1.38454e-225	2.55356e-222
	PA1093	2.443	2.45204e-10	3.65691e-09
	PA1094	2.866	7.51728e-78	1.15536e-75
	PA1116	-2.559	0.00262361	0.0133599
	PA1130	2.605	3.8767e-09	5.27022e-08
	PA1135	2.339	0.00189127	0.0100716
	PA1137	1.952	0.000126438	0.000891188
	PA1139	-1.862	0.00962935	0.0402715
	PA1151	2.44	3.61717e-05	0.00028632
	PA1162	-1.586	0.00156251	0.00854288
	PA1166	2.424	0.00942968	0.0396161
	PA1172	3.305	2.21397e-05	0.000181749
	PA1173	3.026	0.000737142	0.00438089
	PA1174	4.322	2.93751e-30	1.21293e-28
	PA1176	2.629	0.00725955	0.0320892
	PA1196	3.246	1.76374e-05	0.000147637
	PA1197	1.932	0.000348012	0.00222607
	PA1202	4.086	1.64251e-12	2.83115e-11
	PA1212	3.537	0.00743668	0.0326306
	PA1213	4.251	7.97528e-05	0.000584467
	PA1214	3.906	2.19239e-06	2.11702e-05
	PA1215	3.769	5.82948e-09	7.75348e-08
	PA1216	5.408	2.28987e-16	4.87302e-15
	PA1217	4.811	4.68465e-17	1.07552e-15
	PA1218	4.275	1.43229e-06	1.41769e-05
	PA1220	2.819	0.000190332	0.00129375
	PA1221	2.314	0.00166984	0.00904921
	PA1222	-1.359	0.00450723	0.0213697
	PA1241	-4.6	2.44005e-05	0.000199421
	PA1244	4.718	2.44e-19	6.33827e-18
	PA1247	3.262	0.00010245	0.000735218
	PA1248	2.334	0.00190918	0.0101377
	PA1249	6.774	3.41343e-49	2.62313e-47
	PA1252	2.128	0.00716201	0.0317527
	PA1293	1.177	0.00730223	0.0322452
	PA1296	-1.885	0.00570963	0.0262605
	PA1299	-3.795	0.0108242	0.0440369
	PA1300	-4.838	0.00653545	0.0293989
	PA1301	-3.048	0.0065959	0.0296467
	PA1309	-1.793	0.000306133	0.00198341
	PA1318	1.338	0.00677358	0.0302732
	PA1324	1.613	7.68943e-15	1.48761e-13
	PA1326	-1.173	0.0124316	0.0495919
	PA1330	-1.984	0.000530114	0.00326992
	PA1331	-2.863	3.9868e-22	1.15492e-20
	PA1335	1.555	0.00374591	0.0182288
	PA1336	1.124	0.00214405	0.0112127
	PA1337	3.561	6.42413e-69	8.26622e-67
	PA1338	2.166	5.44883e-26	1.84959e-24
	PA1339	2.203	2.82953e-17	6.60582e-16
	PA1340	2.382	5.59599e-09	7.46087e-08
	PA1341	1.866	3.92211e-07	4.222e-06
	PA1342	3.145	1.97015e-94	4.19262e-92
	PA1344	1.38	0.00233637	0.0120814
	PA1360	-2.03	0.00591247	0.0270138
	PA1361	-2.993	1.64066e-06	1.60668e-05
	PA1372	1.113	0.000604141	0.0036586
	PA1413	-2.878	1.91316e-07	2.13417e-06
	PA1414	2.681	3.02014e-08	3.7052e-07
	PA1425	-2.726	1.15551e-06	1.17096e-05
	PA1429	2.891	3.74091e-37	1.86473e-35
	PA1441	1.112	0.00268176	0.0136255
	PA1444	1.57	0.00782467	0.0340093
	PA1455	2.152	0.0110541	0.0448075
	PA1458	1.143	1.9439e-08	2.43892e-07
	PA1459	1.843	1.99466e-08	2.4913e-07
	PA1464	1.798	1.74346e-10	2.62849e-09
	PA1474	1.266	0.00518992	0.0241716
	PA1523	1.858	0.000615168	0.00371181
	PA1524	2.554	7.05631e-05	0.000524061
	PA1539	-3.242	4.4297e-07	4.72245e-06
	PA1541	-3.794	2.13597e-05	0.000175607
	PA1546	2.168	3.30034e-22	9.66178e-21
	PA1550	1.321	0.00753668	0.0329909
	PA1551	2.055	3.18328e-14	5.93032e-13
	PA1552	2.409	1.92283e-36	9.49912e-35
	PA1552.1	2.975	0.00426221	0.0203651
	PA1553	1.847	8.97995e-11	1.38788e-09
	PA1554	2.285	3.74471e-31	1.55786e-29
	PA1555	3.3	3.82236e-19	9.79125e-18
	PA1556	3.791	2.40421e-15	4.80235e-14
	PA1557	2.671	6.10162e-28	2.23578e-26
	PA1561	3.496	2.63797e-54	2.39276e-52
	PA1562	1.65	2.74673e-57	2.62028e-55
	PA1570	-1.741	0.0017429	0.00938079
	PA1580	2.098	6.40832e-43	3.93969e-41
	PA1583	1.301	1.78127e-29	7.14185e-28
	PA1584	1.775	4.23168e-29	1.64886e-27
	PA1587	1.159	7.93374e-22	2.26275e-20
	PA1588	1.114	1.54162e-22	4.56138e-21
	PA1589	1.552	3.53133e-37	1.77626e-35
	PA1592	1.32	2.7657e-16	5.86308e-15
	PA1604	2.418	1.41091e-05	0.000119917
	PA1614	-1.078	0.00330638	0.0163487
	PA1617	1.09	0.000795015	0.00468957
	PA1623	-1.269	0.000426582	0.00266698
	PA1630	-1.973	0.00429401	0.0204994
	PA1647	1.694	0.00762674	0.0333201
	PA1654	-2.299	2.76004e-06	2.60065e-05
	PA1657	2.716	0.000100659	0.000724246
	PA1658	3.65	5.33288e-14	9.80293e-13
	PA1662	3.011	6.26696e-07	6.57971e-06
	PA1665	3.425	0.000539522	0.00332425
	PA1666	4.221	0.0102955	0.0424162
	PA1667	2.989	0.000803595	0.00473009
	PA1669	1.426	0.00874797	0.0372614
	PA1673	3.26	2.93661e-17	6.827e-16
	PA1678	-1.606	0.00270497	0.0137182
	PA1708	-2.321	0.00458942	0.0216892
	PA1709	-3.078	0.0019535	0.0103532
	PA1733	1.871	0.00102779	0.0058869
	PA1737	1.245	0.00895231	0.0379274
	PA1746	3.731	8.21094e-16	1.66414e-14
	PA1759	1.497	1.94551e-05	0.000162116
	PA1760	2.337	1.61419e-10	2.46042e-09
	PA1761	3.043	1.3048e-05	0.000111756
	PA1771	-2.522	0.0104297	0.0428096
	PA1777	1.506	8.21916e-102	1.89486e-99
	PA1784	2.855	0.00177875	0.00955215
	PA1787	1.436	1.18296e-41	6.96309e-40
	PA1789	4.484	5.26066e-63	5.94025e-61
	PA1796	-1.451	0.000598572	0.00363895
	PA1797	-2.076	0.00516009	0.0240732
	PA1806	2.214	0.000187791	0.00128755
	PA1807	2.372	1.25616e-06	1.25457e-05
	PA1810	1.338	0.000338028	0.00216973
	PA1814	-1.469	0.00635362	0.0286675
	PA1815	-1.769	0.0103231	0.0424984
	PA1818	2.669	2.05996e-32	8.90448e-31
	PA1819	1.751	0.000202086	0.00135862
	PA1828	2.122	5.01353e-05	0.000382619
	PA1830	2.195	5.74263e-10	8.21033e-09
	PA1833	1.132	0.000237627	0.00157272
	PA1847	-1.141	3.43943e-06	3.17173e-05
	PA1848	-2.468	0.00246855	0.0126467
	PA1865	-1.651	0.00265214	0.0134874
	PA1871	5.262	1.36222e-49	1.07674e-47
	PA1872	2.535	5.27633e-06	4.70063e-05
	PA1874	4.419	1.42995e-138	4.65407e-136
	PA1875	3.508	0.0118326	0.0475108
	PA1876	2.846	2.41952e-08	3.00162e-07
	PA1877	4.34	8.49619e-08	9.89671e-07
	PA1880	2.845	9.03211e-17	2.00701e-15
	PA1888	2.467	0.00823169	0.0354443
	PA1894	4.16	7.00885e-05	0.000521236
	PA1895	3.176	6.16137e-07	6.49318e-06
	PA1896	2.651	0.00576776	0.0264838
	PA1897	3.723	6.76013e-05	0.000504094
	PA1900	6.903	1.88695e-15	3.79655e-14
	PA1901	6.848	2.03066e-05	0.000167696
	PA1906	2.585	0.00454951	0.0215517
	PA1914	3.038	3.97068e-05	0.000310308
	PA1922	-4.6	1.21508e-06	1.22015e-05
	PA1926	-1.668	0.00404354	0.0194716
	PA1930	1.549	0.0107182	0.043702
	PA1939	1.709	9.63577e-07	9.89141e-06
	PA1941	1.52	0.00526694	0.0244891
	PA1944	1.427	0.00634398	0.0286541
	PA1950	1.635	3.81817e-05	0.000300084
	PA1964	-1.88	3.1989e-07	3.49792e-06
	PA1969	-1.393	0.00671878	0.0300981
	PA1984	5.017	0.0109956	0.0446033
	PA1989	2.066	0.00322722	0.0160002
	PA1992	1.867	0.00397425	0.019188
	PA1997	1.472	0.000408034	0.00256535
	PA1999	2.228	5.57185e-23	1.68465e-21
	PA2000	3.292	4.48433e-61	4.7715e-59
	PA2001	2.783	1.05311e-70	1.45672e-68
	PA2003	4.265	1.51835e-17	3.55977e-16
	PA2004	3.324	1.98285e-08	2.48215e-07
	PA2006	2.337	0.000194678	0.00131682
	PA2007	2.121	8.31423e-17	1.85494e-15
	PA2008	2.267	6.92993e-42	4.12294e-40
	PA2009	2.639	5.58032e-58	5.51356e-56
	PA2011	3.296	3.14423e-25	1.01737e-23
	PA2012	3.61	6.80175e-114	1.71064e-111
	PA2013	3.726	1.59952e-47	1.14937e-45
	PA2014	3.073	1.60245e-79	2.68678e-77
	PA2015	2.753	2.10417e-74	3.06378e-72
	PA2018	-3.235	1.58195e-53	1.38936e-51
	PA2019	-4.617	1.10195e-50	9.3801e-49
	PA2020	-1.958	7.48766e-05	0.000553867
	PA2033	-1.972	0.0103865	0.0426639
	PA2054	-2.028	0.00732539	0.0322959
	PA2055	-2.227	0.00994647	0.0412857
	PA2066	5.52	0.00018924	0.00129108
	PA2067	6.329	7.03481e-06	6.19802e-05
	PA2068	3.515	9.9159e-08	1.1454e-06
	PA2069	6.162	2.23358e-48	1.64779e-46
	PA2071	2.541	2.89267e-19	7.44425e-18
	PA2072	2.458	0.000230174	0.00152887
	PA2080	1.249	0.000197246	0.00133256
	PA2109	3.442	0.00045404	0.00282587
	PA2110	4.224	1.35743e-13	2.45446e-12
	PA2111	6.047	1.57558e-21	4.44779e-20
	PA2112	5.725	1.80659e-24	5.67946e-23
	PA2113	6.021	7.55512e-21	2.06943e-19
	PA2114	5.537	4.19893e-35	2.02024e-33
	PA2116	3.591	1.28132e-13	2.32444e-12
	PA2117	3.092	3.82637e-05	0.000300302
	PA2119	2.914	1.02444e-20	2.77855e-19
	PA2121	1.656	0.00360427	0.0176326
	PA2127	1.286	0.00243723	0.0125211
	PA2144	1.635	0.0018346	0.00978867
	PA2147	2.637	0.00010688	0.000766019
	PA2152	1.781	0.000164414	0.00113425
	PA2153	2.756	0.000176387	0.00121387
	PA2160	2.608	9.10053e-05	0.000659074
	PA2162	2.129	0.00998048	0.0413648
	PA2163	3.165	0.000872504	0.00508676
	PA2164	2.463	0.00785208	0.0341017
	PA2166	3.321	3.09376e-05	0.000248443
	PA2171	2.21	0.00700167	0.0311918
	PA2177	1.939	0.0053361	0.0247275
	PA2193	5.956	2.98312e-05	0.000240606
	PA2194	4.757	6.03558e-25	1.93034e-23
	PA2195	4.497	8.88168e-34	4.06135e-32
	PA2222	2.836	0.00234309	0.0121049
	PA2223	1.759	0.00975086	0.0406705
	PA2232	1.912	1.86155e-11	3.03833e-10
	PA2234	1.821	6.49297e-05	0.000484826
	PA2235	2.056	3.50452e-17	8.07937e-16
	PA2236	1.41	0.0013163	0.00731967
	PA2243	-2.075	0.00595277	0.0271531
	PA2247	4.29	2.55007e-176	1.41095e-173
	PA2248	4.525	6.5099e-209	5.14561e-206
	PA2249	4.072	2.38479e-131	6.59752e-129
	PA2250	3.755	2.32309e-134	6.7651e-132
	PA2251	-1.437	0.00590023	0.0269802
	PA2273	-1.84	0.00390053	0.018907
	PA2274	-4.827	0.00696522	0.0310545
	PA2275	-2.135	0.00177991	0.00955215
	PA2277	-2.754	0.00964414	0.0403029
	PA2278	-3.231	4.93687e-05	0.000377289
	PA2283	-5.345	0.00146971	0.00807539
	PA2286	-3.491	1.89143e-09	2.60979e-08
	PA2287	-2.329	3.18409e-05	0.000255327
	PA2288	-2.777	1.45829e-05	0.000123662
	PA2290	1.495	2.12122e-11	3.44185e-10
	PA2299	-2.48	0.000420675	0.00263899
	PA2300	5.018	4.99522e-28	1.84257e-26
	PA2302	3.476	6.35631e-70	8.57792e-68
	PA2303	4.01	5.28897e-13	9.43996e-12
	PA2304	3.808	2.16982e-14	4.08355e-13
	PA2305	2.411	3.84975e-18	9.30159e-17
	PA2320	-2.355	0.000408472	0.00256535
	PA2321	-4.986	9.36225e-05	0.000676258
	PA2323	-2.388	4.0698e-09	5.50567e-08
	PA2345	1.664	0.000368009	0.00234315
	PA2359	-2.554	0.000596334	0.00362983
	PA2360	2.711	0.000362432	0.0023103
	PA2361	2.236	0.00219603	0.011452
	PA2363	2.913	0.000381195	0.00241598
	PA2366	3.32	0.000164613	0.00113425
	PA2367	4.21	5.52213e-05	0.000417974
	PA2369	3.972	5.87383e-05	0.000440976
	PA2371	1.528	0.00322165	0.0159869
	PA2373	2.336	1.65218e-05	0.000139141
	PA2375	5.646	0.00171658	0.00927524
	PA2381	3.179	3.59206e-06	3.30148e-05
	PA2389	-1.916	0.00867022	0.0370157
	PA2414	1.749	0.00618871	0.0280214
	PA2433	2.195	0.00735874	0.0324171
	PA2441	1.863	0.00351753	0.0172387
	PA2442	4.257	1.77408e-27	6.33288e-26
	PA2443	4.072	2.26033e-28	8.62513e-27
	PA2444	6.419	5.05376e-24	1.57092e-22
	PA2445	5.543	1.33711e-244	3.69913e-241
	PA2446	3.713	2.57064e-06	2.44388e-05
	PA2448	2.552	1.41584e-06	1.40391e-05
	PA2467	-2.037	0.00134245	0.00745763
	PA2468	-2.791	0.0037705	0.0183323
	PA2469	-1.885	0.0101724	0.0420253
	PA2482	-1.641	5.26239e-06	4.69626e-05
	PA2483	-1.384	8.22782e-07	8.54118e-06
	PA2488	-2.719	0.00129175	0.00719041
	PA2489	-2.238	0.00807637	0.0349114
	PA2501	2.781	0.00204513	0.0107564
	PA2504	3.576	1.76622e-06	1.72355e-05
	PA2507	4.106	3.5607e-31	1.49253e-29
	PA2508	3.384	4.98757e-06	4.47265e-05
	PA2509	3.483	0.00494747	0.023226
	PA2511	2.184	0.000541757	0.00333431
	PA2512	5.301	8.74887e-92	1.79287e-89
	PA2513	4.977	4.65264e-28	1.72772e-26
	PA2514	5.128	1.67149e-35	8.11259e-34
	PA2515	4.871	4.4915e-12	7.57667e-11
	PA2516	3.601	3.53585e-05	0.000280839
	PA2518	2.887	0.00587329	0.0268792
	PA2531	-3.102	0.0041597	0.0199442
	PA2533	1.361	0.00710003	0.0315538
	PA2541	-3.3	0.00526053	0.0244798
	PA2552	4.122	1.3185e-61	1.45905e-59
	PA2553	3.762	1.26093e-81	2.18022e-79
	PA2554	2.386	1.19622e-09	1.67138e-08
	PA2555	2.884	6.17934e-27	2.17772e-25
	PA2556	1.649	0.0077904	0.033887
	PA2557	3.218	1.25284e-16	2.73991e-15
	PA2564	2.918	4.91827e-05	0.000376387
	PA2566	3.124	1.88507e-06	1.82984e-05
	PA2567	1.635	5.28428e-06	4.70063e-05
	PA2572	2.269	2.32925e-07	2.5724e-06
	PA2573	3.488	2.18145e-15	4.37317e-14
	PA2582	-1.582	0.000392058	0.00247349
	PA2583	-1.09	0.0119853	0.0480194
	PA2587	1.971	1.09383e-08	1.40097e-07
	PA2588	2.543	4.02062e-05	0.000313767
	PA2594	-1.5	0.00763131	0.0333201
	PA2595	-2.444	0.00596119	0.0271691
	PA2605	-2.167	0.00601323	0.0273837
	PA2618	1.595	0.00672351	0.0300981
	PA2620	1.826	2.09334e-41	1.2065e-39
	PA2622	2.734	6.0778e-08	7.23193e-07
	PA2623	2.125	2.36224e-105	5.68273e-103
	PA2626	-1.042	0.00393988	0.0190554
	PA2627	-1.638	0.00876856	0.0373203
	PA2633	1.728	1.79194e-05	0.00014977
	PA2634	3.69	7.55947e-90	1.4423e-87
	PA2640	1.012	0.00924172	0.0389447
	PA2641	1.54	7.98791e-12	1.31932e-10
	PA2642	1.484	5.60604e-23	1.68577e-21
	PA2643	1.697	9.38876e-07	9.6918e-06
	PA2644	1.612	0.000315482	0.00203921
	PA2645	2.2	0.00210262	0.0110273
	PA2647	1.166	3.94454e-06	3.61343e-05
	PA2648	1.613	2.59218e-08	3.20146e-07
	PA2649	1.26	8.35085e-06	7.31096e-05
	PA2653	-1.982	0.00153311	0.00839042
	PA2656	-1.415	0.00285586	0.014378
	PA2682	2.558	1.70291e-10	2.57437e-09
	PA2686	-1.908	1.45945e-05	0.000123662
	PA2687	-1.945	0.00351492	0.0172387
	PA2691	-1.766	0.00585446	0.0268152
	PA2692	-2.515	0.000188534	0.00128944
	PA2698	3.057	0.00940647	0.0395486
	PA2699	2.37	0.000566279	0.00346979
	PA2712	-2.623	0.00226186	0.0117621
	PA2717	2.049	0.004387	0.0208606
	PA2727	1.198	0.00806705	0.0348984
	PA2728	1.857	0.00158895	0.00867028
	PA2729	2.902	0.000844782	0.00495146
	PA2731	1.459	0.0122797	0.0490214
	PA2732	1.338	4.08625e-08	4.93651e-07
	PA2743	-1.557	1.4157e-17	3.33323e-16
	PA2745	-2.354	0.00297065	0.0149288
	PA2748	-2.503	1.48895e-05	0.000125969
	PA2753	2.651	1.26753e-06	1.26364e-05
	PA2759	3.995	0.00194294	0.0103071
	PA2760	1.617	2.55427e-18	6.22588e-17
	PA2779	2.416	0.000321933	0.00207605
	PA2788	4.189	1.68346e-34	7.89373e-33
	PA2793	-3.172	0.00109637	0.00622176
	PA2795	-2.374	0.00145147	0.00799007
	PA2805	1.691	0.00390237	0.018907
	PA2815	1.461	8.07991e-16	1.64361e-14
	PA2830	-1.439	8.65709e-11	1.3455e-09
	PA2840	-3.197	1.24894e-16	2.73991e-15
	PA2853	1.89	1.49556e-59	1.53239e-57
	PA2865	-2.081	0.00114676	0.00647452
	PA2867	1.468	5.01776e-07	5.31864e-06
	PA2884	-1.817	0.00238861	0.0122941
	PA2887	2.033	0.00775988	0.0337997
	PA2888	2.611	1.19767e-06	1.20705e-05
	PA2889	3.432	1.99684e-10	2.99418e-09
	PA2891	2.359	8.30922e-06	7.28604e-05
	PA2892	2.091	0.0121027	0.0483847
	PA2914	-1.942	4.57405e-05	0.000352973
	PA2920	1.595	0.000838926	0.00492235
	PA2937	5.1	0.000892531	0.00517107
	PA2939	5.551	7.35982e-87	1.3574e-84
	PA2943	-1.675	0.000114427	0.000814832
	PA2951	1.137	7.87387e-17	1.76381e-15
	PA2953	1.229	1.23026e-07	1.40932e-06
	PA2958	-1.675	0.00893334	0.037905
	PA2962	-1.754	0.00232455	0.0120316
	PA2968	-1.176	0.00043165	0.00269258
	PA2969	-3.293	2.95898e-11	4.74551e-10
	PA2970	-1.442	0.00861069	0.0367899
	PA2971	-2.176	4.38642e-07	4.6944e-06
	PA2974	-2.12	0.000756627	0.00449187
	PA2975	-2.514	7.04153e-13	1.25276e-11
	PA2979	-1.237	0.00949784	0.0398118
	PA2985	-3.532	0.00730881	0.0322485
	PA2988	-1.464	0.0101778	0.0420253
	PA3001	1.063	7.11721e-13	1.26216e-11
	PA3005	-1.57	0.000685339	0.00409944
	PA3006	-1.877	4.04066e-05	0.000314887
	PA3007	-2.7	2.43531e-26	8.47456e-25
	PA3008	-1.822	3.84199e-05	0.000301101
	PA3009	-3.194	0.00844745	0.0362324
	PA3013	1.751	1.12132e-12	1.95718e-11
	PA3014	1.239	7.20107e-08	8.47735e-07
	PA3019	-1.386	0.00302966	0.0151702
	PA3032	3.637	2.74062e-09	3.75342e-08
	PA3038	2.606	5.56817e-10	8.00225e-09
	PA3040	1.043	0.00148096	0.00812912
	PA3048	-1.552	5.83097e-06	5.15379e-05
	PA3049	3.494	5.72417e-17	1.29803e-15
	PA3068	3.218	1.10398e-299	6.10832e-296
	PA3075	2.618	0.000471511	0.00292802
	PA3079	2.449	7.63675e-08	8.95215e-07
	PA3081	1.418	0.00213232	0.0111619
	PA3089	2.964	8.71434e-05	0.000634427
	PA3093	-1.808	0.000286729	0.00186863
	PA3095	2.287	0.0115232	0.0464033
	PA3096	1.501	0.00584119	0.0267766
	PA3101	2.816	1.39318e-07	1.5861e-06
	PA3103	1.257	0.00018901	0.00129108
	PA3105	2.008	8.56203e-13	1.50393e-11
	PA3113	-1.681	0.00163392	0.00886324
	PA3115	1.342	3.08892e-17	7.15105e-16
	PA3148	1.023	0.000123587	0.000872203
	PA3155	1.147	5.17414e-06	4.63244e-05
	PA3160	-1.611	7.49874e-05	0.000553945
	PA3161	-1.797	0.00190159	0.0101071
	PA3181	-2.976	5.10329e-16	1.0536e-14
	PA3182	-3.055	1.10123e-16	2.42754e-15
	PA3183	-3.773	9.91194e-59	9.97142e-57
	PA3184	-2.714	2.49111e-05	0.000202994
	PA3185	-1.105	0.00985772	0.0410405
	PA3187	-2.365	0.000793716	0.00468691
	PA3190	-2.015	1.7346e-05	0.000145417
	PA3192	-1.537	0.00342204	0.0168154
	PA3193	-2.252	5.32497e-08	6.36351e-07
	PA3194	-2.632	5.08751e-38	2.65559e-36
	PA3195	-1.81	1.64899e-10	2.50656e-09
	PA3197	-2.302	0.000547957	0.00336498
	PA3201	-2.174	0.000179083	0.00123089
	PA3204	-1.535	0.000876133	0.00509206
	PA3206	-1.982	0.00488689	0.0229925
	PA3227	1.296	0.00112437	0.0063676
	PA3234	2.569	2.68093e-05	0.000217821
	PA3236	3.741	3.21326e-05	0.000256922
	PA3250	3.679	1.41785e-09	1.96616e-08
	PA3263	-1.146	0.00895232	0.0379274
	PA3299	1.367	1.28672e-06	1.28047e-05
	PA3300	2.348	1.63109e-06	1.60015e-05
	PA3302	2.287	7.96182e-06	6.9925e-05
	PA3306	-1.714	0.00229875	0.0119203
	PA3309	4.941	1.05719e-210	9.74909e-208
	PA3310	1.93	8.92941e-05	0.000648378
	PA3313	1.727	0.000131589	0.00092162
	PA3326	3.321	8.40831e-38	4.34796e-36
	PA3327	4.48	3.45335e-61	3.74655e-59
	PA3328	5.869	1.39374e-16	3.03605e-15
	PA3329	5.127	8.6771e-25	2.75922e-23
	PA3330	5.38	1.3208e-25	4.34998e-24
	PA3331	6.66	1.42313e-34	6.73008e-33
	PA3332	6.096	4.20074e-08	5.05276e-07
	PA3333	5.408	1.80565e-16	3.88742e-15
	PA3334	5.553	0.00226726	0.011768
	PA3335	4.035	9.07911e-07	9.38967e-06
	PA3336	3.863	3.0786e-16	6.47677e-15
	PA3337	5.046	7.70911e-58	7.48325e-56
	PA3344	-1.181	0.000211001	0.0014134
	PA3349	1.066	5.52068e-06	4.89518e-05
	PA3353	-1.02	0.0110705	0.0448411
	PA3354	-1.699	0.000138705	0.000970231
	PA3355	-1.717	4.84139e-05	0.000371017
	PA3361	2.165	0.00743473	0.0326306
	PA3362	2.274	0.0107377	0.0437492
	PA3363	3.416	4.70368e-05	0.000361967
	PA3364	2.619	4.9198e-06	4.41903e-05
	PA3365	2.907	3.20054e-08	3.90918e-07
	PA3366	2.918	1.53273e-12	2.65018e-11
	PA3387	-4.411	0.0012208	0.0068506
	PA3413	-2.719	0.000162357	0.0011229
	PA3416	1.758	0.00505485	0.023662
	PA3417	2.746	3.00801e-06	2.81613e-05
	PA3418	3.888	6.23154e-19	1.57439e-17
	PA3430	2.143	0.00157122	0.00858198
	PA3442	-2.489	0.00414706	0.0199009
	PA3443	-5.3	0.00169324	0.00915807
	PA3444	-3.279	2.04708e-07	2.27897e-06
	PA3445	-4.092	5.31449e-12	8.91063e-11
	PA3446	-3.644	2.77026e-15	5.51361e-14
	PA3448	-5.517	0.00811983	0.0350718
	PA3449	-4.753	0.00889917	0.037789
	PA3450	-2.039	8.79127e-08	1.02189e-06
	PA3452	-2.042	8.91889e-09	1.1557e-07
	PA3458	2.017	0.000997013	0.00572842
	PA3460	1.664	9.89037e-12	1.62867e-10
	PA3461	2.344	1.60974e-11	2.63511e-10
	PA3465	2.156	7.61582e-11	1.19372e-09
	PA3466	-1.101	0.0118933	0.0477199
	PA3468	-1.889	5.43149e-05	0.000412242
	PA3477	2.262	6.23437e-11	9.82756e-10
	PA3478	3.428	3.0985e-16	6.49395e-15
	PA3479	3.813	3.69546e-18	8.96798e-17
	PA3483	-1.606	0.00270497	0.0137182
	PA3529	1.349	1.07513e-21	3.05063e-20
	PA3530	-3.165	1.24758e-05	0.000107187
	PA3532	-2.254	0.00013006	0.000913229
	PA3535	3.151	1.66869e-22	4.91111e-21
	PA3537	-2.972	1.07327e-07	1.23717e-06
	PA3560	-2.253	0.000525626	0.00325312
	PA3562	-1.852	3.69452e-05	0.000291609
	PA3568	3.947	1.71613e-27	6.16582e-26
	PA3569	4.937	1.6252e-31	6.9171e-30
	PA3570	5.624	3.75931e-91	7.42867e-89
	PA3572	2.319	0.005415	0.0250302
	PA3575	-2.535	8.88855e-05	0.000646259
	PA3578	1.57	4.15883e-05	0.000322732
	PA3579	-1.686	0.000795869	0.00468961
	PA3581	-2.068	0.00235099	0.0121344
	PA3582	-1.347	7.86695e-06	6.92017e-05
	PA3583	-1.986	0.00462732	0.0218269
	PA3584	-4.059	1.34925e-41	7.85832e-40
	PA3598	-1.76	0.0031682	0.0157764
	PA3601	-1.743	0.00991105	0.0412007
	PA3603	-4.266	0.00216641	0.0113189
	PA3613	3.352	2.46524e-47	1.74874e-45
	PA3614	3.256	7.7798e-50	6.2385e-48
	PA3615	1.932	1.95334e-10	2.9369e-09
	PA3616	-2.005	0.0020955	0.0110004
	PA3617	-1.088	1.33598e-09	1.85728e-08
	PA3622	3.215	1.28537e-65	1.51318e-63
	PA3623	1.861	8.68918e-11	1.3467e-09
	PA3629	1.226	3.03757e-06	2.839e-05
	PA3641	-1.476	0.00258743	0.0132069
	PA3643	-1.324	0.00394404	0.0190588
	PA3662	1.266	0.00912424	0.0385672
	PA3664	-2.218	0.000660609	0.00395579
	PA3665	-2.427	0.000469401	0.00291819
	PA3674	2.051	0.00014174	0.000988964
	PA3683	-2.354	0.000619396	0.00372918
	PA3685	-2.481	5.93929e-05	0.000445285
	PA3687	1.199	9.34188e-08	1.08362e-06
	PA3688	2.356	2.54691e-05	0.000207236
	PA3690	1.309	0.000342164	0.00219374
	PA3692	1.307	4.60624e-28	1.72205e-26
	PA3702	1.487	0.00305535	0.0152712
	PA3704	1.498	0.00103209	0.00589935
	PA3709	3.074	1.13853e-08	1.45149e-07
	PA3710	2.506	4.80533e-09	6.45337e-08
	PA3718	-2.442	0.00850947	0.0364419
	PA3720	-3.619	0.000308536	0.00199665
	PA3723	4.959	4.22229e-40	2.29039e-38
	PA3724	6.943	2.97544e-212	3.29262e-209
	PA3730	-2.716	0.000120301	0.000851185
	PA3731	-2.268	2.0664e-28	7.93984e-27
	PA3732	-2.58	5.3128e-33	2.37062e-31
	PA3737	-1.781	9.30701e-09	1.20317e-07
	PA3739	1.422	0.00530414	0.0246
	PA3743	-2.241	3.85973e-14	7.11862e-13
	PA3744	-1.46	3.84983e-07	4.16037e-06
	PA3745	-1.887	0.000225457	0.00150114
	PA3746	-1.021	0.000198789	0.00134134
	PA3749	-2.845	0.00763598	0.0333201
	PA3781	-2.393	0.00994087	0.0412857
	PA3790	1.479	1.24758e-13	2.27067e-12
	PA3795	1.697	1.87481e-06	1.82629e-05
	PA3806	-1.05	0.000203974	0.00136965
	PA3810	-1.685	4.34339e-13	7.77733e-12
	PA3811	-1.518	2.76374e-06	2.60065e-05
	PA3814	-1.591	6.90097e-26	2.31412e-24
	PA3815	-4.187	5.35239e-25	1.72179e-23
	PA3817	-2.625	4.42677e-06	4.00873e-05
	PA3818	-2.375	9.79932e-07	1.00221e-05
	PA3822	-1.948	0.000261439	0.00171594
	PA3823	-1.21	0.0119476	0.0479031
	PA3824	-1.601	0.0097972	0.0408192
	PA3828	-1.803	7.95628e-05	0.000583848
	PA3836	2.124	1.87361e-12	3.2095e-11
	PA3838	2.04	0.000422304	0.00264621
	PA3839	2.677	1.35837e-08	1.72778e-07
	PA3846	1.461	0.0116779	0.0469577
	PA3848	1.51	0.000301361	0.00195479
	PA3858	2.017	2.06095e-05	0.000169691
	PA3874	2.839	0.000239628	0.00158406
	PA3875	4.766	1.21738e-24	3.84901e-23
	PA3876	3.719	4.69498e-08	5.6228e-07
	PA3877	3.786	2.41868e-10	3.61691e-09
	PA3879	3.078	3.83867e-11	6.10326e-10
	PA3891	1.039	0.00200451	0.0105931
	PA3900	-2.876	0.00115443	0.00651115
	PA3915	2.287	0.0115232	0.0464033
	PA3919	3.243	2.82048e-26	9.75359e-25
	PA3920	2.96	4.35427e-16	9.05722e-15
	PA3921	2.203	2.50926e-08	3.10598e-07
	PA3922	5.518	1.40538e-68	1.72799e-66
	PA3923	5.568	5.44307e-54	4.8575e-52
	PA3924	2.807	4.64559e-08	5.57571e-07
	PA3925	1.382	0.00260346	0.0132765
	PA3931	-3.101	1.72429e-23	5.32989e-22
	PA3932	-2.435	5.81577e-08	6.93505e-07
	PA3934	2.127	2.19105e-07	2.42948e-06
	PA3938	-3.183	0.00101536	0.00582177
	PA3945	1.617	0.00412566	0.0198153
	PA3950	-1.263	0.00357211	0.0174907
	PA3967	-3.418	0.00099515	0.00572366
	PA3972	2.066	1.49812e-10	2.28981e-09
	PA3975	-1.844	0.000700392	0.00417594
	PA3980	-1.188	0.00314205	0.0156621
	PA3986	3.315	0.00237937	0.0122694
	PA3999	1.044	9.42903e-07	9.71524e-06
	PA4003	-1.2	0.00159991	0.00870433
	PA4007	-1.508	2.93289e-08	3.60615e-07
	PA4015	3.354	2.47444e-06	2.3728e-05
	PA4017	1.771	2.48355e-06	2.37742e-05
	PA4021	1.166	0.00776423	0.0337997
	PA4022	4.411	1.59688e-49	1.24444e-47
	PA4024	2.897	3.99797e-06	3.65029e-05
	PA4030	-2.141	0.010003	0.0414271
	PA4045	-2.887	7.73279e-05	0.000569714
	PA4047	-2.221	5.68421e-06	5.03212e-05
	PA4051	-1.7	0.00201797	0.0106338
	PA4054	1.107	0.000687439	0.00410756
	PA4063	-3.156	3.46845e-06	3.19317e-05
	PA4064	-3.424	0.00024863	0.00163575
	PA4067	3.987	3.44266e-162	1.46525e-159
	PA4078	3.451	0.000371702	0.00236394
	PA4108	2.182	0.00270865	0.0137243
	PA4112	1.799	1.20708e-09	1.68232e-08
	PA4113	-2.387	0.00105586	0.00601034
	PA4114	-1.641	0.00856786	0.0366352
	PA4117	1.056	0.00149993	0.00821697
	PA4119	-2.923	0.00901125	0.0381479
	PA4128	2.814	0.000656038	0.00393267
	PA4129	4.588	8.59627e-11	1.33981e-09
	PA4130	4.418	7.61916e-68	9.16453e-66
	PA4131	5.418	1.70413e-53	1.47327e-51
	PA4132	4.519	3.57141e-41	2.03718e-39
	PA4133	4.732	4.10775e-50	3.39227e-48
	PA4138	-1.9	0.00947323	0.0397442
	PA4141	5.875	9.14253e-46	6.16898e-44
	PA4156	-3.877	2.53418e-06	2.41336e-05
	PA4158	-2.591	0.00118898	0.00668558
	PA4159	-4.226	2.06168e-06	1.99428e-05
	PA4170	-2.721	1.84473e-12	3.16984e-11
	PA4175	2.912	7.29266e-22	2.10158e-20
	PA4190	2.236	2.81993e-12	4.80083e-11
	PA4195	-4.053	0.000612794	0.00370152
	PA4197	-2.232	2.0087e-11	3.26887e-10
	PA4199	1.205	5.25223e-05	0.000399733
	PA4202	-1.224	5.6918e-05	0.000430229
	PA4203	-2.466	4.80236e-05	0.000368537
	PA4207	1.074	0.0033642	0.0165894
	PA4208	3.437	3.72537e-13	6.69237e-12
	PA4209	5.078	4.8611e-38	2.56157e-36
	PA4211	6.462	1.12021e-32	4.91916e-31
	PA4212	6.516	3.36519e-06	3.11364e-05
	PA4217	5.995	2.10295e-40	1.15204e-38
	PA4218	3.838	1.57533e-19	4.15062e-18
	PA4221	2.679	7.29231e-40	3.91731e-38
	PA4222	3.191	9.47976e-17	2.09806e-15
	PA4223	2.791	3.34823e-06	3.10314e-05
	PA4224	3.53	4.39931e-18	1.05832e-16
	PA4225	3.627	7.62328e-173	3.51497e-170
	PA4226	2.916	5.27549e-86	9.41589e-84
	PA4228	3.941	5.37645e-50	4.37469e-48
	PA4229	3.71	1.18775e-14	2.28188e-13
	PA4230	5.203	2.88886e-10	4.27381e-09
	PA4231	3.829	1.9977e-55	1.87344e-53
	PA4236	4.454	5.83915e-158	2.15387e-155
	PA4249	-1.41	2.5208e-06	2.40475e-05
	PA4264	-1.39	3.90267e-09	5.29252e-08
	PA4269	1.073	1.55095e-42	9.43013e-41
	PA4275	-1.609	2.75367e-07	3.02303e-06
	PA4283	1.637	0.000115543	0.000821723
	PA4284	1.629	5.23628e-07	5.53965e-06
	PA4288	-1.812	0.00556839	0.0256322
	PA4293	1.851	0.00143125	0.00789544
	PA4294	2.883	0.00692076	0.0308811
	PA4296	3.84	3.66636e-20	9.84755e-19
	PA4297	2.23	0.000189912	0.00129375
	PA4299	4.173	9.72149e-06	8.44412e-05
	PA4302	5.091	1.97151e-05	0.00016373
	PA4303	4.783	1.1296e-06	1.1468e-05
	PA4304	2.739	9.86208e-05	0.000710507
	PA4305	2.621	0.000701809	0.00417988
	PA4306	4.747	5.12438e-05	0.00039054
	PA4307	1.53	0.00136835	0.00757107
	PA4309	2.755	4.56819e-15	9.05943e-14
	PA4310	2.258	2.99099e-11	4.78299e-10
	PA4311	1.602	3.30148e-06	3.07526e-05
	PA4328	1.603	0.00123255	0.00690256
	PA4339	-2.424	0.00217561	0.0113563
	PA4348	2.139	3.38548e-06	3.12718e-05
	PA4350	1.934	0.0110804	0.0448483
	PA4351	3.669	1.92681e-19	5.05262e-18
	PA4352	4.413	1.15358e-78	1.87729e-76
	PA4358	1.833	3.73515e-05	0.000294396
	PA4362	2.144	0.000246377	0.00162286
	PA4366	1.718	1.24889e-29	5.08096e-28
	PA4370	1.393	1.15939e-14	2.23515e-13
	PA4378	-2.052	0.000201504	0.00135635
	PA4379	-2.961	2.29435e-07	2.53893e-06
	PA4389	-1.184	0.000349591	0.00223359
	PA4399	2.597	0.00275225	0.013907
	PA4402	1.236	5.95566e-05	0.000445909
	PA4407	1.95	4.7343e-43	2.97669e-41
	PA4408	1.338	9.75267e-07	9.99287e-06
	PA4410	1.234	0.000157709	0.00109624
	PA4413	1.646	0.000936179	0.00540133
	PA4414	1.632	1.56018e-05	0.000131794
	PA4416	1.687	1.23421e-06	1.23711e-05
	PA4420	-1.072	0.00125715	0.00701901
	PA4421	-1.52	0.000542361	0.00333431
	PA4422	-2.328	0.00238814	0.0122941
	PA4429	1.955	5.39294e-20	1.44151e-18
	PA4430	1.614	2.31721e-19	6.0477e-18
	PA4433	-1.556	1.05458e-12	1.84652e-11
	PA4438	-2.303	0.000190237	0.00129375
	PA4447	1.326	0.00105492	0.00601034
	PA4449	-1.064	0.00257174	0.0131389
	PA4451	-3.215	1.68354e-05	0.000141566
	PA4456	-2.083	9.21648e-06	8.04334e-05
	PA4457	-1.25	3.86015e-05	0.000302096
	PA4462	-1.111	0.000127094	0.000894669
	PA4463	1.85	7.01169e-17	1.57706e-15
	PA4470	-2.622	2.58861e-10	3.85021e-09
	PA4471	-4.826	4.36672e-06	3.96083e-05
	PA4480	-1.483	0.00321836	0.0159849
	PA4482	-1.954	0.0125293	0.0498943
	PA4487	2.276	0.000347681	0.00222607
	PA4489	1.094	0.000192941	0.00130826
	PA4493	1.303	6.83899e-05	0.000509288
	PA4495	2.175	4.60878e-16	9.5507e-15
	PA4496	4.738	1.62257e-64	1.87035e-62
	PA4497	4.071	1.96375e-16	4.19515e-15
	PA4500	1.576	0.000111137	0.000794469
	PA4501	2.443	5.85826e-05	0.000440405
	PA4502	2.633	1.08495e-09	1.52361e-08
	PA4503	1.386	0.00603918	0.0274792
	PA4504	2.497	6.15655e-05	0.000460327
	PA4505	2.935	5.60575e-10	8.03539e-09
	PA4506	1.98	1.20937e-05	0.000104066
	PA4515	-1.872	0.00771389	0.0336335
	PA4517	-2.681	4.42298e-07	4.72245e-06
	PA4520	1.503	0.00180095	0.00962939
	PA4523	1.93	6.23569e-16	1.2826e-14
	PA4525	1.581	3.25515e-14	6.04387e-13
	PA4542	1.037	7.89246e-20	2.09947e-18
	PA4544	-1.612	0.000273723	0.00179232
	PA4547	2.111	3.26644e-05	0.000260421
	PA4551	1.49	1.53356e-07	1.73167e-06
	PA4552	1.56	1.19942e-10	1.84858e-09
	PA4553	2.02	5.96839e-12	9.97677e-11
	PA4554	2.735	2.78059e-118	7.32619e-116
	PA4555	2.548	1.26924e-12	2.20148e-11
	PA4556	3.232	7.86498e-26	2.6058e-24
	PA4561	-1.667	0.00232111	0.012025
	PA4563	-2.791	2.11274e-08	2.63283e-07
	PA4566	-1.873	2.04908e-14	3.86947e-13
	PA4567	-1.337	1.68482e-07	1.89474e-06
	PA4568	-2.248	4.84089e-24	1.51326e-22
	PA4571	2.564	8.30886e-19	2.08022e-17
	PA4574	-3.084	0.0105465	0.0431609
	PA4577	2.834	0.00305039	0.0152602
	PA4578	2.356	5.16995e-43	3.21408e-41
	PA4587	4.062	5.53399e-33	2.44956e-31
	PA4590	4.019	1.39664e-05	0.00011907
	PA4599	-3.462	1.46244e-07	1.65474e-06
	PA4600	-2.225	0.00339298	0.0166874
	PA4606	2.092	4.44557e-27	1.57675e-25
	PA4607	4.502	4.20124e-160	1.66039e-157
	PA4608	1.851	0.00172946	0.00932661
	PA4610	3.595	7.22353e-05	0.000535761
	PA4611	4.575	5.45616e-15	1.07053e-13
	PA4613	3.04	3.50568e-07	3.80332e-06
	PA4614	2.069	1.01682e-08	1.30839e-07
	PA4617	-1.832	0.00143779	0.00792358
	PA4625	-1.174	0.00280551	0.0141632
	PA4627	-1.899	0.000724729	0.00431175
	PA4632	1.338	0.0075628	0.033079
	PA4633	1.925	1.96614e-14	3.72557e-13
	PA4638	5.713	3.38013e-07	3.6888e-06
	PA4648	3.815	0.00616486	0.0279363
	PA4651	6.461	9.33912e-05	0.000675469
	PA4656	-1.13	0.00828049	0.035599
	PA4670	-1.48	1.58952e-06	1.56491e-05
	PA4674.1	-2.214	3.09005e-06	2.88318e-05
	PA4677	1.439	0.0112057	0.0452892
	PA4687	1.2	0.000891669	0.00517107
	PA4689	1.428	0.00201031	0.0106117
	PA4708	-1.675	0.00328882	0.016291
	PA4709	-2.438	3.67009e-05	0.000290094
	PA4715	1.812	4.10025e-05	0.000318633
	PA4733	3.471	1.97375e-05	0.00016373
	PA4735	1.708	2.44494e-11	3.95552e-10
	PA4738	1.15	0.00256754	0.0131296
	PA4742	-1.574	3.53777e-05	0.000280839
	PA4746	-2.715	4.06888e-05	0.00031664
	PA4748	-2.061	2.56187e-11	4.13261e-10
	PA4750	-1.577	0.00401493	0.0193676
	PA4763	-1.216	0.000152344	0.00106161
	PA4765	-1.524	0.00134732	0.00747325
	PA4770	-1.484	0.00826685	0.035568
	PA4781	5.012	1.01755e-26	3.56337e-25
	PA4787	2.046	1.00686e-06	1.02786e-05
	PA4816	-2.171	0.0079489	0.0344411
	PA4832	-2.818	0.000527696	0.00325864
	PA4837	-2.606	1.60751e-07	1.81148e-06
	PA4838	-2.257	0.00425241	0.0203358
	PA4843	1.474	3.59997e-10	5.26948e-09
	PA4846	-1.934	0.0105235	0.0430988
	PA4852	-1.344	0.0020659	0.0108553
	PA4868	1.59	3.55928e-05	0.000282142
	PA4874	2.483	1.40018e-10	2.15201e-09
	PA4876	1.289	0.000385777	0.00243665
	PA4880	1.373	7.6088e-05	0.000561327
	PA4889	-1.818	4.79497e-05	0.00036848
	PA4895	-3.458	0.001407	0.0077694
	PA4896	-2.507	0.0108977	0.0442747
	PA4910	2.655	0.0113773	0.0458823
	PA4913	2.659	2.31274e-06	2.22933e-05
	PA4915	1.897	1.0058e-05	8.70904e-05
	PA4922	1.959	4.09679e-46	2.83344e-44
	PA4939	-1.738	1.90145e-07	2.1254e-06
	PA4943	-1.444	5.07712e-19	1.29455e-17
	PA4958	1.152	0.000555666	0.00340854
	PA4960	-1.097	0.00365692	0.0178428
	PA4961	-1.39	0.000478449	0.00296778
	PA4977	1.804	0.00947454	0.0397442
	PA4991	-1.208	0.00812763	0.0350782
	PA4998	-1.938	0.00319362	0.0158763
	PA5025	1.713	0.000218738	0.00146043
	PA5027	3.182	1.21926e-17	2.89536e-16
	PA5029	-2.39	0.000324305	0.00208892
	PA5035	1.551	0.001883	0.0100372
	PA5038	-1.035	0.000764949	0.0045364
	PA5040	2.345	3.67322e-34	1.69366e-32
	PA5041	1.702	0.00241428	0.0124147
	PA5042	2.171	0.000190996	0.00129667
	PA5043	1.543	0.00042904	0.00267932
	PA5049	-1.663	0.000201184	0.00135585
	PA5056	2.023	1.89048e-08	2.38269e-07
	PA5057	2.069	0.000449468	0.00280057
	PA5058	1.82	7.23348e-05	0.000535781
	PA5060	1.496	8.17132e-28	2.97447e-26
	PA5061	1.486	0.000234812	0.00155781
	PA5091	5.48	2.05182e-28	7.93898e-27
	PA5092	4.037	6.26985e-09	8.31921e-08
	PA5093	4.149	5.19652e-15	1.02321e-13
	PA5094	4.517	5.24818e-10	7.56203e-09
	PA5095	3.784	1.70739e-08	2.16178e-07
	PA5096	4.145	1.60773e-08	2.04027e-07
	PA5097	5.301	1.921e-08	2.41566e-07
	PA5098	5.759	1.18325e-18	2.93583e-17
	PA5099	3.251	1.0915e-07	1.25556e-06
	PA5100	6.366	1.2853e-77	1.92205e-75
	PA5101	2.996	0.00550377	0.0253982
	PA5106	2.02	9.71448e-09	1.25292e-07
	PA5112	3.389	5.71966e-49	4.33519e-47
	PA5117	-1.163	2.47631e-07	2.72394e-06
	PA5118	-2.622	1.44511e-07	1.63848e-06
	PA5119	1.778	6.90592e-21	1.90102e-19
	PA5125	1.575	0.000897564	0.00519479
	PA5130	-2.463	0.00714279	0.0316929
	PA5137	3.53	1.06687e-06	1.08511e-05
	PA5152	1.534	0.00222808	0.0115973
	PA5153	3.246	3.21882e-33	1.44795e-31
	PA5154	1.995	0.00113272	0.00640832
	PA5155	3.582	2.5783e-06	2.44695e-05
	PA5163	1.848	2.07342e-09	2.8538e-08
	PA5164	2.05	9.60019e-08	1.11125e-06
	PA5167	1.892	8.11542e-05	0.000593165
	PA5169	2.704	0.00160777	0.00873849
	PA5170	5.506	6.14699e-202	4.25141e-199
	PA5171	5.686	8.2459e-214	1.14061e-210
	PA5172	5.468	2.29217e-157	7.92662e-155
	PA5173	5.377	3.6544e-78	5.77708e-76
	PA5178	2.016	1.56367e-25	5.11941e-24
	PA5181	2.835	6.74441e-16	1.3821e-14
	PA5182	-1.5	0.0125344	0.0498943
	PA5193	-1.486	0.00438854	0.0208606
	PA5199	-2.308	1.74149e-16	3.76394e-15
	PA5200	-2.165	3.99813e-23	1.21548e-21
	PA5208	2.117	0.000294762	0.00191647
	PA5210	1.037	0.00335869	0.0165777
	PA5216	-1.542	0.00962165	0.0402715
	PA5220	5.097	4.17398e-46	2.85119e-44
	PA5221	1.147	0.000157092	0.00109332
	PA5228	-1.573	0.00929723	0.0391488
	PA5230	1.695	0.00271423	0.01374
	PA5231	2.604	1.42706e-20	3.85168e-19
	PA5232	3.465	1.532e-47	1.11534e-45
	PA5238	-2.499	0.00962529	0.0402715
	PA5239	-1.629	5.87405e-17	1.32658e-15
	PA5240	-1.12	5.33076e-05	0.000405153
	PA5241	-1.24	9.39958e-05	0.000678069
	PA5242	1.085	3.87398e-10	5.61118e-09
	PA5244	-3.208	0.00753494	0.0329909
	PA5252	-1.766	1.42147e-07	1.61499e-06
	PA5253	1.129	1.19554e-17	2.85127e-16
	PA5257	1.361	3.31244e-06	3.07788e-05
	PA5260	-1.045	0.0001309	0.00091796
	PA5261	1.383	7.91359e-09	1.03115e-07
	PA5277	-1.225	1.21301e-06	1.22015e-05
	PA5288	1.097	0.00362717	0.0177133
	PA5290	-1.734	0.00528574	0.0245352
	PA5316	-2.089	6.81401e-09	8.97664e-08
	PA5323	1.095	8.58563e-05	0.00062588
	PA5331	-2.421	5.15268e-09	6.90309e-08
	PA5332	-1.812	7.92045e-09	1.03115e-07
	PA5334	-1.32	0.000850597	0.00498027
	PA5335	-2.232	4.34856e-06	3.95083e-05
	PA5337	-1.287	0.00487138	0.022939
	PA5338	-1.494	3.41667e-10	5.01444e-09
	PA5346	1.331	3.6949e-08	4.49316e-07
	PA5348	3.352	1.29249e-18	3.19257e-17
	PA5353	4.832	7.85218e-05	0.000577396
	PA5355	3.3	7.54964e-08	8.86883e-07
	PA5358	1.383	0.00308611	0.0154003
	PA5362	-1.4	0.0019646	0.0104021
	PA5369	1.444	0.0120621	0.048257
	PA5372	-1.849	8.50448e-06	7.4337e-05
	PA5373	-1.694	3.26418e-08	3.97813e-07
	PA5376	3.085	1.60771e-14	3.0674e-13
	PA5377	2.049	0.000573703	0.00351139
	PA5378	1.768	0.000260607	0.00171252
	PA5380	2.286	3.81966e-10	5.54702e-09
	PA5389	3.372	0.00282247	0.0142359
	PA5396	2.871	2.71826e-06	2.57096e-05
	PA5397	4.178	0.00100827	0.00578709
	PA5398	3.837	3.41938e-23	1.04527e-21
	PA5399	2.637	2.02676e-06	1.96393e-05
	PA5410	3.391	1.5039e-11	2.46916e-10
	PA5411	2.523	0.00361725	0.0176804
	PA5413	1.521	8.00025e-07	8.32056e-06
	PA5415	3.571	3.48693e-07	3.79041e-06
	PA5416	3.617	6.25567e-10	8.92078e-09
	PA5417	4.243	0.0116057	0.0467013
	PA5418	4.472	3.34352e-37	1.69722e-35
	PA5419	2.815	0.00027811	0.00181889
	PA5420	3.155	1.10995e-05	9.56596e-05
	PA5421	5.584	2.03737e-25	6.63103e-24
	PA5427	3.251	7.20891e-41	4.02898e-39
	PA5437	-2.952	0.000854742	0.00499846
	PA5438	-1.116	0.00159802	0.00870262
	PA5443	-1.174	2.46068e-05	0.00020081
	PA5449	2.072	0.0008194	0.00481289
	PA5452	1.569	0.000816622	0.00480167
	PA5453	2.413	2.31099e-08	2.87342e-07
	PA5456	1.635	0.00245414	0.0125962
	PA5457	4.409	0.00752255	0.0329812
	PA5459	1.999	0.00222332	0.0115835
	PA5462	-3.944	0.00120172	0.00675036
	PA5463	-1.508	0.0120308	0.0481668
	PA5464	-2.156	6.94719e-10	9.88145e-09
	PA5468	-2.655	4.61669e-06	4.17388e-05
	PA5469	-3.867	7.27157e-12	1.2046e-10
	PA5470	-3.265	6.67677e-14	1.22326e-12
	PA5471	-3.405	4.85898e-44	3.23912e-42
	PA5475	3.751	4.05948e-30	1.66378e-28
	PA5495	1.094	1.88197e-06	1.82984e-05
	PA5496	1.875	4.9022e-06	4.41038e-05
	PA5497	1.633	4.01915e-10	5.80625e-09
	PA5499	-1.139	0.00317069	0.0157764
	PA5500	-1.261	0.00673775	0.0301374
	PA5502	-1.66	0.00739187	0.0325113
	PA5503	-2.633	2.05216e-07	2.28004e-06
	PA5504	-1.571	0.00797087	0.0345093
	PA5505	1.141	3.00926e-05	0.00024201
	PA5508	-1.544	0.0102682	0.0423558
	PA5518	-1.634	0.00016202	0.00112198
	PA5524	-1.988	1.77706e-07	1.99442e-06
	PA5528	-1.619	5.95653e-21	1.64787e-19
	PA5531	-1.856	3.2244e-10	4.74483e-09
	PA5534	-3.361	0.0103556	0.0426003
	PA5535	-2.078	0.00174271	0.00938079
	PA5536	-6.179	0.00104887	0.00598908
	PA5538	-2.312	0.00058787	0.0035862
	PA5539	-5.459	0.00110142	0.006244
	PA5542	2.543	1.44323e-06	1.42597e-05
	PA5544	2.33	1.39956e-05	0.000119135
	PA5545	3.167	5.54088e-17	1.26163e-15
	PA5546	2.934	2.55418e-34	1.18759e-32
	PA5553	1.298	1.36589e-06	1.35681e-05
	PA5554	1.852	1.06096e-73	1.50521e-71
	PA5556	1.176	9.69134e-34	4.39526e-32
	PA5559	1.033	0.000111516	0.000796154
	PA5569	-1.391	0.00050228	0.00311211
FleQ	PA0007	-1.313	5.82125e-08	1.3099e-06
	PA0024	1.521	3.62592e-05	0.000549124
	PA0025	1.079	0.00229959	0.0231962
	PA0049	-1.367	2.32066e-09	5.91653e-08
	PA0070	1.313	3.60449e-13	1.18543e-11
	PA0074	1.252	2.06609e-11	6.01222e-10
	PA0083	1.479	0.000851684	0.00966053
	PA0084	1.038	3.14332e-07	6.56789e-06
	PA0085	1.671	5.35159e-13	1.73942e-11
	PA0090	1.019	1.41927e-07	3.04567e-06
	PA0091	1.215	2.71163e-05	0.000420865
	PA0102	1.013	1.5417e-06	2.89485e-05
	PA0105	-1.728	2.00465e-08	4.72113e-07
	PA0106	-1.59	1.06781e-07	2.32741e-06
	PA0107	-2.246	0.0011036	0.0122187
	PA0122	-2.564	9.0726e-70	1.68085e-67
	PA0123	-2.097	1.54033e-09	4.00054e-08
	PA0173	-1.155	0.00124411	0.0135795
	PA0174	-1.821	0.00013472	0.00187193
	PA0175	-1.779	8.30044e-15	3.03512e-13
	PA0176	-1.794	3.53945e-102	1.03538e-99
	PA0177	-1.679	1.38793e-10	3.93579e-09
	PA0178	-1.992	8.21999e-55	1.20228e-52
	PA0179	-2.165	5.31055e-20	2.50136e-18
	PA0180	-1.642	4.49551e-10	1.22481e-08
	PA0201	-1.071	1.57649e-06	2.95021e-05
	PA0202	-1.019	0.000194674	0.00259472
	PA0206	-1.365	0.00279565	0.027356
	PA0505	-1.123	0.000726948	0.00848819
	PA0509	1.792	1.34192e-15	5.07373e-14
	PA0510	2.035	7.09107e-17	2.91942e-15
	PA0511	2.322	4.58799e-29	3.26923e-27
	PA0512	2.147	2.66618e-09	6.73574e-08
	PA0513	3.034	2.7943e-08	6.4982e-07
	PA0514	2.427	1.28121e-09	3.37486e-08
	PA0515	3.007	5.01228e-13	1.63872e-11
	PA0516	2.524	8.24897e-48	1.06623e-45
	PA0517	2.2	1.7538e-08	4.16564e-07
	PA0518	2.869	2.87404e-14	1.00465e-12
	PA0519	3.163	6.37778e-214	4.43096e-211
	PA0520	3.798	8.04417e-80	1.8629e-77
	PA0521	4.238	8.67916e-17	3.52108e-15
	PA0523	4.668	4.48769e-149	2.26751e-146
	PA0524	4.85	0	0
	PA0525	4.259	1.17898e-265	1.31055e-262
	PA0526	1.669	1.49963e-06	2.84468e-05
	PA0527	1.16	0.000634242	0.0075323
	PA0530	-1.326	1.15913e-07	2.51657e-06
	PA0545	-1.555	3.17691e-33	2.52246e-31
	PA0635	-1.358	1.37314e-09	3.58305e-08
	PA0645	-1.596	0.00550034	0.0480675
	PA0646	-1.041	3.22154e-10	8.82036e-09
	PA0665	2.127	0.000186213	0.00249989
	PA0807	-1.689	1.77515e-07	3.78019e-06
	PA0836	-1.241	2.06831e-38	2.25405e-36
	PA0852	-1.36	1.15049e-20	5.51243e-19
	PA0852.1	-1.673	0.000123799	0.00173319
	PA0872	-1.022	1.85702e-19	8.32366e-18
	PA0929	2.224	0.00323788	0.0307627
	PA0962	-1.407	8.99841e-19	3.93804e-17
	PA0985	-1.131	1.228e-06	2.36987e-05
	PA1068	1.188	2.58576e-05	0.000405979
	PA1077	-2.288	0.00018666	0.00249989
	PA1078	-2.738	1.67947e-06	3.1219e-05
	PA1079	-1.406	9.45822e-05	0.00134792
	PA1080	-2.001	7.56777e-26	4.72603e-24
	PA1081	-2.43	2.40899e-10	6.66129e-09
	PA1082	-2.681	3.25324e-16	1.27335e-14
	PA1083	-1.811	5.79686e-06	0.000100371
	PA1084	-2.026	4.94491e-10	1.33417e-08
	PA1085	-1.997	1.25069e-09	3.31016e-08
	PA1086	-2.093	2.33333e-23	1.29687e-21
	PA1087	-2.441	8.71511e-26	5.38206e-24
	PA1088	-1.581	4.10446e-07	8.35626e-06
	PA1091	-1.238	2.21245e-25	1.3513e-23
	PA1092	-7.17	0	0
	PA1093	-6.057	2.05461e-33	1.67934e-31
	PA1094	-4.519	1.73813e-234	1.38008e-231
	PA1095	-5.059	4.61669e-54	6.41489e-52
	PA1096	-4.838	8.17504e-25	4.83371e-23
	PA1097	-7.865	2.89222e-32	2.23264e-30
	PA1098	3.133	1.93597e-71	3.84291e-69
	PA1100	-3.333	0.00293158	0.0284358
	PA1101	-2.597	4.90252e-16	1.90547e-14
	PA1102	-2.117	4.11557e-12	1.23645e-10
	PA1103	-1.505	0.000159561	0.00217897
	PA1104	-1.785	9.66815e-07	1.8921e-05
	PA1107	-1.447	0.00376509	0.0350526
	PA1178	-1.578	2.60908e-19	1.1601e-17
	PA1179	-1.368	3.69775e-11	1.07042e-09
	PA1196	-1.801	2.08306e-48	2.75658e-46
	PA1197	-1.726	1.85054e-15	6.90289e-14
	PA1282	-1.105	0.00288946	0.0281255
	PA1283	-1.725	1.59921e-18	6.94408e-17
	PA1414	-1.019	1.45265e-21	7.40719e-20
	PA1429	-1.397	2.04387e-116	7.09988e-114
	PA1431	-1.187	0.000141467	0.00194824
	PA1441	-2.344	3.39284e-23	1.83082e-21
	PA1452	-2.294	1.81965e-10	5.08222e-09
	PA1453	-2.711	2.11131e-21	1.06679e-19
	PA1454	-1.41	4.69058e-10	1.27172e-08
	PA1463	-2.361	6.47294e-29	4.49707e-27
	PA1464	-1.676	1.21328e-19	5.57308e-18
	PA1465	-1.353	0.000299095	0.00379537
	PA1474	-1.247	8.47987e-08	1.87773e-06
	PA1515	-1.253	0.00188519	0.0195119
	PA1545	-3.757	1.12902e-27	7.47036e-26
	PA1556	-1.016	7.28851e-07	1.44162e-05
	PA1557	-1.192	1.74152e-16	6.91382e-15
	PA1560	-2.555	7.26434e-05	0.00106251
	PA1561	-4.377	0	0
	PA1604	-1.471	1.33103e-17	5.56232e-16
	PA1608	-1.864	0.00060293	0.00717577
	PA1656	-1.409	8.92779e-17	3.5957e-15
	PA1657	-1.296	1.01879e-07	2.23812e-06
	PA1658	-1.095	1.17603e-12	3.67211e-11
	PA1660	-1.182	7.54274e-06	0.000127813
	PA1662	-1.023	1.03129e-07	2.25665e-06
	PA1663	-1.288	0.000207011	0.0027299
	PA1666	-1.823	0.00128277	0.013925
	PA1667	-1.018	0.000137022	0.00189444
	PA1673	-1.058	2.2458e-24	1.28682e-22
	PA1679	-1.6	0.000393579	0.00489377
	PA1747	-1.368	0.000196138	0.00260175
	PA1789	-1.279	1.22802e-72	2.52791e-70
	PA1847	1.305	2.62183e-13	8.67388e-12
	PA1871	-1.617	1.34455e-12	4.17488e-11
	PA1874	-3.845	0	0
	PA1875	-3.298	7.64219e-100	2.12376e-97
	PA1876	-2.714	8.48389e-103	2.61964e-100
	PA1877	-3.283	4.34861e-69	7.79664e-67
	PA1878	-2.544	1.0217e-14	3.71151e-13
	PA1879	-2.619	1.91292e-06	3.52053e-05
	PA1888	-1.392	0.000920142	0.0103946
	PA1913	-3.545	1.66271e-06	3.10113e-05
	PA1914	-4.259	2.08677e-75	4.46088e-73
	PA1951	-1.021	0.00253877	0.025063
	PA2068	-1.086	0.00302121	0.0291526
	PA2069	-1.157	1.67976e-10	4.7152e-09
	PA2136	-1.737	0.000101698	0.00144563
	PA2147	1.479	3.56928e-06	6.33805e-05
	PA2164	1.075	0.000348866	0.0043573
	PA2166	1.314	5.34188e-05	0.000798123
	PA2234	1.049	2.64275e-14	9.29645e-13
	PA2287	-1.127	0.00511585	0.0454943
	PA2288	-1.767	0.00125632	0.0136646
	PA2300	-1.577	3.43731e-09	8.64461e-08
	PA2331	-1.406	0.000456951	0.00561888
	PA2440	2.001	1.42886e-05	0.000235656
	PA2507	-1.636	0.00109958	0.0121986
	PA2509	-2.115	0.00235658	0.0235997
	PA2511	-1.571	9.02795e-05	0.00129323
	PA2512	-2.171	1.41462e-24	8.27625e-23
	PA2513	-2.336	9.30195e-09	2.26756e-07
	PA2514	-1.826	3.64854e-12	1.10812e-10
	PA2515	-2.811	1.82861e-08	4.32485e-07
	PA2516	-2.07	0.000552764	0.00663332
	PA2544	-1.362	0.00145509	0.0155852
	PA2563	-1.688	6.06766e-07	1.20875e-05
	PA2564	-1.795	1.58537e-08	3.78175e-07
	PA2565	-1.995	0.00135848	0.014661
	PA2566	-2.128	4.89748e-15	1.80266e-13
	PA2570	-2.193	2.33127e-09	5.91653e-08
	PA2588	-1.23	1.91593e-05	0.000309432
	PA2630	-1.388	1.60727e-10	4.53462e-09
	PA2645	-1.089	0.00336041	0.0316562
	PA2652	-2.399	8.77564e-10	2.34495e-08
	PA2654	-2.996	1.43136e-22	7.43504e-21
	PA2661	2.038	3.46433e-06	6.19123e-05
	PA2662	2.707	2.52967e-67	4.39372e-65
	PA2663	3.755	1.91658e-13	6.41708e-12
	PA2664	4.891	4.04922e-64	6.61929e-62
	PA2753	-1.143	1.16733e-14	4.21299e-13
	PA2754	-1.28	1.63047e-19	7.36758e-18
	PA2788	-4.086	3.75286e-116	1.22696e-113
	PA2867	-3.626	6.80591e-70	1.30439e-67
	PA3032	-1.247	0.000154089	0.00210942
	PA3058	2.227	5.59486e-07	1.11857e-05
	PA3059	3.752	7.82584e-24	4.43837e-22
	PA3060	3.405	6.06533e-13	1.93742e-11
	PA3061	4.546	1.02203e-28	7.01291e-27
	PA3062	4.578	1.58931e-15	5.96851e-14
	PA3063	4.239	4.12266e-41	4.67627e-39
	PA3064	3.865	3.41921e-37	3.39357e-35
	PA3126	-1.331	2.53964e-13	8.4523e-12
	PA3306	-1.325	6.02807e-05	0.000895829
	PA3307	-3.9	3.74921e-21	1.82791e-19
	PA3310	-1.287	2.21222e-33	1.78196e-31
	PA3341	-2.053	2.51969e-14	8.92002e-13
	PA3348	-1.025	1.07177e-12	3.36547e-11
	PA3349	-1.556	2.92596e-47	3.69602e-45
	PA3351	-2.794	4.79211e-28	3.24811e-26
	PA3352	-1.761	1.88066e-14	6.7437e-13
	PA3353	-2.632	8.92036e-30	6.5236e-28
	PA3361	-2.226	3.4525e-05	0.000525726
	PA3385	-2.189	2.48795e-17	1.03194e-15
	PA3391	1.925	1.2691e-20	6.02877e-19
	PA3392	3.512	1.68348e-139	6.68341e-137
	PA3393	3.3	2.30526e-35	2.06655e-33
	PA3394	2.518	4.20239e-11	1.20396e-09
	PA3396	2.913	1.55769e-07	3.32986e-06
	PA3416	-1.011	4.65051e-32	3.54076e-30
	PA3417	-1.146	1.1972e-46	1.44653e-44
	PA3478	-1.266	5.04486e-09	1.25176e-07
	PA3479	-1.678	9.30588e-22	4.78908e-20
	PA3520	-1.994	4.75688e-08	1.07913e-06
	PA3526	-2.895	1.23975e-15	4.75208e-14
	PA3572	-1.078	0.000330674	0.00415527
	PA3574	-1.082	0.000111085	0.00156306
	PA3574.1	-1.486	8.58807e-06	0.000144644
	PA3581	1.021	0.00182415	0.0189862
	PA3613	-1.567	1.41558e-184	8.74197e-182
	PA3614	-1.351	7.37006e-90	1.95061e-87
	PA3615	-1.119	1.70652e-34	1.4592e-32
	PA3655	1.015	8.5477e-09	2.09907e-07
	PA3662	-1.952	3.53821e-06	6.303e-05
	PA3721	-1.016	0.000277665	0.00355492
	PA3724	-2.227	6.2433e-254	5.78337e-251
	PA3730	-1.603	0.00352702	0.0330576
	PA3731	-1.282	1.3961e-06	2.65737e-05
	PA3732	-1.393	1.28953e-06	2.48001e-05
	PA3740	-1.33	9.20292e-05	0.00131491
	PA3810	1.575	5.39994e-18	2.30868e-16
	PA3811	1.605	1.38079e-08	3.30794e-07
	PA3812	1.778	9.12868e-07	1.79919e-05
	PA3813	1.724	8.8631e-10	2.35699e-08
	PA3814	1.787	1.39679e-33	1.15871e-31
	PA3815	1.186	0.00282402	0.0275366
	PA3821	1.157	2.49293e-10	6.85927e-09
	PA3876	-1.059	1.48445e-46	1.75544e-44
	PA3877	-1.161	6.26733e-38	6.57242e-36
	PA3879	-1.145	1.64258e-23	9.22167e-22
	PA3920	-1.168	1.48868e-89	3.76095e-87
	PA4139	-1.561	0.00568635	0.0493053
	PA4141	-1.503	5.51723e-65	9.29236e-63
	PA4182	1.802	0.000806114	0.00925699
	PA4221	-1.181	0.000103825	0.00147209
	PA4222	-1.33	0.00044841	0.00552942
	PA4223	-1.457	0.000649616	0.00768206
	PA4224	-2.252	1.85273e-05	0.000301095
	PA4225	-1.724	4.99722e-21	2.41518e-19
	PA4226	-1.277	3.90417e-07	7.99051e-06
	PA4293	-3.08	8.9249e-136	3.30697e-133
	PA4294	-2.903	5.39558e-37	5.26117e-35
	PA4296	-3.023	1.70527e-52	2.31168e-50
	PA4297	-2.843	9.1857e-34	7.73547e-32
	PA4298	-3.924	4.2708e-14	1.48357e-12
	PA4299	-3.764	9.51928e-42	1.10225e-39
	PA4300	-3.585	2.95767e-23	1.6276e-21
	PA4301	-3.135	1.23573e-19	5.62968e-18
	PA4302	-3.31	4.02538e-29	2.90559e-27
	PA4303	-3.246	2.16336e-37	2.18618e-35
	PA4304	-3.053	1.04463e-34	9.07194e-33
	PA4305	-3.681	8.29072e-38	8.5333e-36
	PA4306	-6.674	2.26739e-26	1.44852e-24
	PA4307	-1.043	0.00210744	0.0212966
	PA4309	-3.703	1.82187e-57	2.89313e-55
	PA4310	-2.55	8.36624e-17	3.41908e-15
	PA4323	-1.14	0.000195666	0.00260171
	PA4324	-3.575	3.38448e-23	1.83082e-21
	PA4326	-2.33	0.00123978	0.0135644
	PA4350	-1.259	2.53844e-21	1.27105e-19
	PA4351	-1.185	1.01763e-79	2.26239e-77
	PA4352	-1.259	1.03822e-174	5.77045e-172
	PA4372	1.125	0.00542699	0.0476512
	PA4464	-1.064	1.29691e-15	4.93715e-14
	PA4499	-1.382	0.00371682	0.0347195
	PA4520	-1.191	0.000448681	0.00552942
	PA4571	-1.263	2.43877e-36	2.29741e-34
	PA4583	-1.166	0.000961202	0.0107492
	PA4601	-1.376	1.5768e-09	4.07621e-08
	PA4624	1.826	6.14045e-29	4.32008e-27
	PA4625	2.839	7.20969e-144	3.33929e-141
	PA4626	1.796	0.000153992	0.00210942
	PA4633	-3.166	6.77473e-57	1.04594e-54
	PA4634	-1.27	0.00447943	0.0406145
	PA4638	-1.678	5.50774e-13	1.77977e-11
	PA4648	-2.562	3.84305e-11	1.10672e-09
	PA4649	-2.654	2.71843e-05	0.000420865
	PA4650	-2.299	0.00137719	0.0148054
	PA4651	-3.026	1.20818e-19	5.57308e-18
	PA4652	-1.895	6.67146e-11	1.90154e-09
	PA4653	-1.825	4.40601e-06	7.77416e-05
	PA4665	1.554	6.96886e-05	0.0010274
	PA4683	-2.286	0.00410388	0.0377639
	PA4843	-4.535	1.6223e-82	3.92033e-80
	PA4889	1.129	3.05636e-05	0.000467969
	PA4917	-1.14	4.63358e-12	1.38459e-10
	PA4929	-2.084	7.2096e-13	2.28977e-11
	PA4930	-1.171	0.00314087	0.0300197
	PA5017	-1.075	5.66225e-06	9.83463e-05
	PA5023	1.187	0.00104764	0.011669
	PA5027	-1.45	7.614e-33	5.96037e-31
	PA5217	1.304	1.21882e-06	2.36781e-05
	PA5267	-3.435	2.86888e-05	0.000441696
	PA5275	1.525	0.000657492	0.00775868
	PA5326	1.522	1.47562e-05	0.000242648
	PA5410	1.11	5.63283e-05	0.000839336
	PA5446	-1.468	2.08755e-07	4.39492e-06
	PA5469	-1.851	0.00168663	0.0177207
	PA5481	-1.107	8.95626e-05	0.00128961
GacA	PA0007	-1.731	2.58713e-12	3.70467e-11
	PA0008	1.06	1.65195e-11	2.21696e-10
	PA0009	1.271	2.097e-05	0.000152101
	PA0024	2.359	3.53476e-13	5.35127e-12
	PA0025	1.649	3.34773e-07	3.10517e-06
	PA0044	1.759	2.11492e-08	2.23572e-07
	PA0047	-2.059	0.00222547	0.0109326
	PA0048	-1.814	0.00237558	0.0115428
	PA0049	-1.718	1.65846e-13	2.59561e-12
	PA0070	-2.486	3.20299e-16	6.26614e-15
	PA0073	-2.981	1.38314e-07	1.34598e-06
	PA0074	-2.08	2.79052e-12	3.97542e-11
	PA0077	-1.691	6.25366e-08	6.24916e-07
	PA0078	-1.755	0.000211567	0.00130173
	PA0079	-1.29	0.00730727	0.030827
	PA0084	-2.764	4.74805e-16	9.21962e-15
	PA0085	-2.554	1.15368e-09	1.34944e-08
	PA0088	-1.494	0.0028349	0.0134621
	PA0090	-1.993	6.89459e-11	8.86721e-10
	PA0091	-1.538	0.000574384	0.00321377
	PA0096	-2.361	0.0034119	0.0158292
	PA0097	-1.781	0.00290522	0.0137491
	PA0100	-1.54	1.25103e-05	9.4311e-05
	PA0101	-1.908	1.46045e-07	1.41363e-06
	PA0105	-1.738	2.07108e-09	2.39727e-08
	PA0106	-2.304	8.64718e-13	1.27776e-11
	PA0107	-2.81	0.000156649	0.000985664
	PA0108	-1.065	0.000319846	0.00189049
	PA0110	-1.87	0.00224852	0.0110166
	PA0111	-2.201	0.00160116	0.00813909
	PA0113	-1.259	0.00690408	0.029349
	PA0123	-1.142	0.000111432	0.000714092
	PA0149	2.381	0.00280132	0.0133369
	PA0167	1.206	0.00857433	0.035472
	PA0173	-1.288	0.000535395	0.00302302
	PA0174	-1.174	0.00610488	0.0263754
	PA0175	-1.637	7.53996e-14	1.2285e-12
	PA0176	-1.48	2.12934e-77	2.03976e-75
	PA0177	-1.658	8.08424e-11	1.02082e-09
	PA0178	-1.421	3.44095e-34	1.35588e-32
	PA0179	-1.005	3.8385e-07	3.52508e-06
	PA0182	2.388	0.00919356	0.037586
	PA0198	-1.37	0.0125461	0.0496481
	PA0200	-1.923	7.6197e-15	1.31885e-13
	PA0201	-1.89	6.08575e-15	1.07341e-13
	PA0202	-1.847	9.30121e-10	1.09255e-08
	PA0203	-1.684	0.00238086	0.0115428
	PA0204	-1.422	0.00974447	0.0395473
	PA0206	-1.518	0.000901639	0.00487306
	PA0226	-1.868	0.00862217	0.0356434
	PA0227	-2.093	0.00312126	0.0146344
	PA0228	-1.262	0.00485136	0.0215461
	PA0283	1.279	0.0078621	0.0328435
	PA0306	-1.402	4.39319e-05	0.000302836
	PA0316	1.054	7.4211e-11	9.42878e-10
	PA0317	1.036	5.96166e-06	4.73185e-05
	PA0333	-1.313	0.000827786	0.004509
	PA0354	1.53	2.07371e-07	1.97287e-06
	PA0371	1.042	9.75975e-06	7.48966e-05
	PA0381	1.38	8.68515e-05	0.000570386
	PA0382	1.648	0.0023177	0.0113057
	PA0430	1.079	0.000614975	0.00342022
	PA0451	-1.122	4.00099e-11	5.23047e-10
	PA0452	-1.014	0.00041729	0.00241255
	PA0453	-1.232	0.00421476	0.0190384
	PA0456	1.11	1.76114e-05	0.000128411
	PA0471	4.54	1.76267e-20	4.16739e-19
	PA0472	4.1	2.44256e-13	3.73854e-12
	PA0474	-5.967	0.00168189	0.00850197
	PA0509	1.516	7.15445e-11	9.18017e-10
	PA0510	1.755	4.25125e-12	5.94961e-11
	PA0511	2.374	2.20318e-30	7.94861e-29
	PA0512	2.185	7.73892e-10	9.18749e-09
	PA0513	3.251	7.47766e-10	8.89633e-09
	PA0514	2.706	2.85582e-12	4.05805e-11
	PA0515	3.273	6.09504e-17	1.22253e-15
	PA0516	2.902	2.53171e-70	2.09943e-68
	PA0517	2.623	6.96453e-13	1.0374e-11
	PA0518	3.419	1.64572e-22	4.46032e-21
	PA0519	3.719	0	0
	PA0520	4.977	5.11006e-163	9.15854e-161
	PA0521	5.402	6.41231e-31	2.37512e-29
	PA0522	4.787	2.26027e-05	0.000162669
	PA0523	5.493	5.8524e-226	1.30064e-223
	PA0524	5.69	0	0
	PA0525	5.033	0	0
	PA0526	1.686	9.01874e-07	7.979e-06
	PA0527	1.448	6.92482e-06	5.38856e-05
	PA0535	-1.029	4.87775e-13	7.34438e-12
	PA0545	-3.214	7.04638e-93	7.82994e-91
	PA0551	1.03	0.00121959	0.00637446
	PA0575	-1.033	1.8027e-06	1.53664e-05
	PA0579	1.502	4.12948e-07	3.77358e-06
	PA0580	1.505	3.61576e-06	2.96738e-05
	PA0585	-1.097	0.0104987	0.0422992
	PA0603	1.405	0.00174054	0.00872786
	PA0607	1.449	0.00123905	0.00645792
	PA0612	-2.2	0.00312742	0.0146509
	PA0613	-1.771	1.5009e-05	0.000111186
	PA0614	-1.213	0.000204443	0.00126631
	PA0617	-1.069	0.00024508	0.00149142
	PA0618	-1.085	2.28934e-13	3.51369e-12
	PA0619	-1.3	7.35297e-12	1.01372e-10
	PA0620	-1.101	7.16972e-38	3.11211e-36
	PA0621	-1.083	2.62421e-09	3.00002e-08
	PA0622	-1.168	3.43193e-52	2.09536e-50
	PA0623	-1.065	1.37223e-11	1.85051e-10
	PA0624	-1.642	1.19543e-22	3.27183e-21
	PA0625	-1.558	1.50916e-78	1.47103e-76
	PA0626	-1.509	2.94954e-26	9.25855e-25
	PA0627	-2.086	0.000639685	0.00355054
	PA0628	-1.489	8.15722e-20	1.88056e-18
	PA0629	-1.418	8.68251e-12	1.19406e-10
	PA0630	-1.223	0.000242585	0.00147785
	PA0632	-3.614	0.000459721	0.0026332
	PA0633	-1.259	4.61422e-21	1.12937e-19
	PA0634	-1.296	2.67551e-14	4.46401e-13
	PA0635	-1.514	1.31446e-11	1.78125e-10
	PA0636	-1.213	2.94896e-32	1.12222e-30
	PA0637	-1.453	2.62943e-08	2.73579e-07
	PA0638	-1.336	1.13259e-13	1.79791e-12
	PA0639	-1.34	7.40635e-16	1.41408e-14
	PA0640	-1.089	1.38329e-07	1.34598e-06
	PA0641	-1.179	1.43653e-46	7.74887e-45
	PA0642	-1.161	2.9027e-05	0.000204922
	PA0645	-1.787	0.00217702	0.010723
	PA0646	-1.154	2.11053e-12	3.05367e-11
	PA0648	-1.609	0.00252386	0.0121936
	PA0665	2.533	1.6679e-06	1.42786e-05
	PA0672	3.997	9.78903e-14	1.56287e-12
	PA0688	-1.432	0.00646489	0.027801
	PA0744	-1.131	9.27862e-09	1.0148e-07
	PA0745	-1.268	4.18351e-10	5.05296e-09
	PA0746	-1.408	7.31122e-12	1.01048e-10
	PA0747	-1.36	4.71937e-11	6.11209e-10
	PA0751	-2.131	0.000207562	0.00127993
	PA0752	-1.331	0.00754706	0.0317663
	PA0754	-1.279	0.0078324	0.032744
	PA0788	-1.184	8.12885e-23	2.23584e-21
	PA0793	-1.171	3.33778e-05	0.000233855
	PA0801	1.352	0.00237679	0.0115428
	PA0807	-1.262	3.34633e-05	0.000234159
	PA0835	-1.838	3.29844e-166	6.10872e-164
	PA0836	-2.269	1.9135e-120	2.36253e-118
	PA0840	-1.426	0.00225632	0.0110386
	PA0845	-1.695	6.97829e-05	0.000466563
	PA0865	1.048	3.58741e-30	1.2615e-28
	PA0872	-1.108	1.42588e-23	4.0836e-22
	PA0895	-1.013	1.66463e-10	2.04617e-09
	PA0896	-1.182	2.11651e-05	0.000153116
	PA0897	-1.518	2.26052e-09	2.6057e-08
	PA0898	-1.674	7.29833e-22	1.89484e-20
	PA0899	-1.413	3.79097e-21	9.31975e-20
	PA0900	-1.566	0.000505081	0.00287229
	PA0901	-1.418	3.48527e-15	6.28706e-14
	PA0903	1.047	1.97839e-12	2.86995e-11
	PA0907	-1.476	5.53749e-05	0.000376116
	PA0910	-1.111	0.00252647	0.0121956
	PA0911	-1.153	0.00855517	0.0354192
	PA0929	4.195	1.10333e-12	1.62172e-11
	PA0930	2.36	1.59431e-07	1.53784e-06
	PA0932	1.281	9.28954e-07	8.20552e-06
	PA0945	1.424	6.67785e-08	6.64913e-07
	PA0956	1.211	5.81011e-12	8.05011e-11
	PA0962	-1.182	2.2448e-13	3.45488e-12
	PA0963	1.314	4.46842e-16	8.71107e-15
	PA0968	1.158	0.00173289	0.00870519
	PA0969	1.097	5.75032e-07	5.18649e-06
	PA0970	1.062	0.0122112	0.0484611
	PA0985	-1.143	4.8275e-07	4.37546e-06
	PA0996	1.065	9.84485e-11	1.23194e-09
	PA1010	1.091	3.22806e-11	4.27026e-10
	PA1011	1.028	3.41469e-11	4.50642e-10
	PA1035	1.103	0.0109625	0.0439133
	PA1071	-1.047	0.0038783	0.0177203
	PA1076	-2.648	1.10211e-32	4.223e-31
	PA1107	-1.336	0.00545418	0.0239076
	PA1119	-1.199	0.00723587	0.0306188
	PA1127	1.204	1.5189e-05	0.00011215
	PA1136	1.157	2.24973e-07	2.13302e-06
	PA1137	1.241	2.18787e-51	1.30708e-49
	PA1156	1.071	1.80457e-13	2.80062e-12
	PA1172	-1.057	0.000621384	0.00345241
	PA1173	-1.411	7.0272e-05	0.000469268
	PA1174	-1.077	2.65452e-27	8.47616e-26
	PA1183	1.784	8.29882e-15	1.42309e-13
	PA1192	1.662	0.00100008	0.00530699
	PA1196	-4.075	1.28895e-129	1.79036e-127
	PA1197	-2.651	5.47808e-30	1.90226e-28
	PA1198	1.047	1.56161e-08	1.67173e-07
	PA1300	4.538	2.22971e-08	2.33741e-07
	PA1301	3.49	3.3915e-12	4.79471e-11
	PA1313	3.452	1.21524e-18	2.6272e-17
	PA1314	5.712	9.42091e-11	1.18155e-09
	PA1315	2.42	2.39611e-07	2.26023e-06
	PA1363	2.559	0.000120836	0.000771682
	PA1364	2.504	8.46661e-05	0.000558013
	PA1414	-1.295	2.58896e-33	1.00589e-31
	PA1415	-2.108	1.98176e-26	6.25605e-25
	PA1416	-1.399	0.000249628	0.00151102
[truncated: 8,658 more rows]

## Sheet: Supplementary Figure 4
Supplenmentary Figure 4	TFs regulon
AlgR	AmrZ	BfmR	CdpR	ExsA	FleQ	GacA	GbdR	LasR	MexT	MvfR	PchR	PhoB	QscR	RhlR	RsaL	SoxR	SphR	VqsM	VqsR
PA0510	PA3385	PA4101	PA2588	PA0456	PA0517	PA0048	PA4210-PA4216	PA0996-PA1000	PA1970	PA0996-PA1000	PA0051	PA0165	PA1897	PA3479	PA2226	PA4205-PA4208	PA3877	PA0845	PA1898
PA1048	PA1784	PA3477	PA2587	PA0996-PA1000	PA0519	PA0073	PA2853	PA0122	PA2492	PA3477	PA0763	PA0424	PA5351	PA3478	PA4602	PA2274	PA4249	PA2588
PA1590	PA3063	PA4103-PA4104	PA4210-PA4216	PA1441	PA0523	PA0091	PA3044	PA0143	PA2493	PA1430	PA1372	PA0691	PA3724	PA2193-PA2195	PA4702	PA3718	PA4267	PA1432
PA3117	PA0102	PA4107-PA4106-PA4105		PA1557	PA1104	PA0354	PA3115	PA0144	PA2813	PA1432	PA2975	PA0842	PA1899-PA1905	PA2570	PA2587		PA4315	PA1713
PA3637	PA3540	PA0691		PA2004	PA3064	PA0509	PA3290	PA0805	PA3229	PA1431	PA3148	PA0959	PA4210-PA4216	PA4210-PA4216	PA2588		PA5324	PA4600
PA3724	PA1069			PA5239	PA3126	PA0630	PA3531	PA0806	PA4354	PA3305.1	PA3149	PA3044	PA2193-PA2195		PA1432		PA5446
PA4377	PA0674			PA1714	PA4139	PA0688	PA3552	PA0855	PA4881	PA1656	PA3150	PA3045			PA4209		PA5325
PA4601	PA4154			PA1703	PA4625	PA0746	PA4087	PA1159		PA3103	PA3151	PA3149			PA2193-PA2195		PA5328
PA4602	PA1782			PA0044	PA5446	PA0751	PA4139	PA1246		PA3102	PA3190	PA3150			PA2228		PA0845
PA5261	PA0807			PA1698	PA2231	PA0835	PA5380	PA1247		PA2743	PA3327	PA3257			PA4210-PA4216
PA5527	PA0250			PA1705	PA2440	PA0898	PA5419	PA1248		PA2742	PA3391	PA3279			PA1899-PA1905
PA5531	PA2774			PA1707		PA0899	PA5421	PA1432		PA0139	PA3520	PA3384
PA2523	PA4748			PA1710		PA0903	PA0844	PA1656		PA0140	PA3531	PA3385
PA2522	PA2286			PA2191		PA1107	PA5292	PA1657		PA0849	PA3552	PA3477
PA1727	PA2072			PA3840		PA1197	PA4921	PA1658		PA0848	PA3691	PA3520
PA4396	PA0329			PA3841		PA1663	PA5410	PA1659		PA0962	PA3836	PA3552
PA2189	PA1688					PA1712	PA5411	PA1914		PA1001-PA1002	PA4210-PA4216	PA3586
PA1736	PA3818					PA1906	PA5396	PA2080			PA4269	PA3919
PA3763	PA0070					PA2586	PA5415	PA2081			PA5171	PA4087
PA2867	PA0947					PA2683	PA3236	PA2231			PA5173	PA4139
PA4550	PA3177					PA2727	PA5378	PA2232			PA4221	PA4210-PA4216
PA3479	PA4915					PA2729	PA5379	PA2234			PA4226	PA4305
PA1156	PA0195					PA3309	PA2761	PA2235			PA4227	PA4844
PA5497	PA1159					PA3328		PA2302			PA4228	PA5359
PA0905	PA1509					PA3329		PA2303				PA5360
	PA3032					PA3330		PA2304				PA0690
	PA1736					PA3416		PA2305
	PA3276					PA3417		PA2426
	PA3674					PA3457		PA2587
	PA3854					PA3533		PA2588
	PA1973					PA3560		PA2591
	PA2968					PA3568		PA2939
	PA1272					PA3569		PA3326
	PA3767					PA3572		PA3384
	PA3648					PA3637		PA3385
	PA0594					PA3727		PA3478
	PA4488					PA3728		PA3479
	PA4418					PA3873		PA3535
	PA1528					PA4112		PA3724
	PA5447					PA4218		PA3904
	PA2249					PA4219		PA3905
	PA2461					PA4221		PA3906
	PA0661					PA4224		PA3907
	PA4314					PA4225		PA3908
	PA2992					PA4438		PA4677
	PA4349					PA4488		PA5232
	PA1473					PA4587		PA1431
	PA1873					PA4611		PA2193-PA2195
	PA0252					PA4676		PA0572
	PA0783					PA4705
	PA4392					PA4925
	PA0347					PA5113
	PA4300					PA5475
	PA4367					PA5531
	PA0247					PA0527.1
	PA3117					PA3621.1
	PA3280
	PA4559
	PA4493
	PA0795
	PA1107
	PA0691
	PA3435
	PA2894
	PA2282
	PA3921
	PA4639
	PA1738
	PA1668
	PA1939
	PA3627
	PA2567
	PA1088
	PA4520
	PA3353
	PA4033
	PA1664
	PA1331
	PA3413
	PA3951
	PA3367
	PA4844
	PA1080
	PA4306
	PA4683
	PA4307
	PA1199
	PA1082
	PA0938
	PA1680
	PA4324
	PA1941
	PA3722
	PA0038
	PA5167
	PA0172
	PA4224
	PA1097
	PA4677
	PA4222
	PA5138
	PA3691
	PA1913
	PA2867
	PA4843
	PA0082
	PA5380

[truncated: 4 more sheets: Supplementary Figure 5, Supplementary Figure 6, Supplementary Figure 7, Supplementary Figure 8]
